# Supplementary material for: Dimorphism of [Bi2O2(OH)](NO3) – the ordered Pna21 structure at 100 K
Source: Acta Crystallogr E Crystallogr Commun. 2023 Nov 30;79(Pt 12):1223–7. doi: 10.1107/S205698902301023X (PMC10833416; doi:10.1107/S205698902301023X)
Supplement: Supplementary file 1 [file e-79-01223-sup1.cif]

##############################################################################
#                                                                            #
# This CIF contains the data in a paper accepted for publication in          #
# Acta Crystallographica Section E. It conforms to the requirements of       #
# Notes for Authors for Acta Crystallographica Section E, and has been       #
# peer reviewed under the auspices of the IUCr Commission on Journals.       #
#                                                                            #
# Full details of the Crystallographic Information File format               #
# are given in the paper "The Crystallographic Information File (CIF):       #
# a New Standard Archive File for Crystallography" by S. R. Hall, F. H.      #
# Allen and I. D. Brown [Acta Cryst. (1991), A47, 655-685].                  #
#                                                                            #
# The current version of the core CIF dictionary is obtainable from          #
# ftp://ftp.iucr.org/pub/cif_core.dic.                                       #
#                                                                            #
# Software is freely available for graphical display of the structure(s)     #
# in this CIF. For information consult the CIF software page                 #
# http://www.iucr.org/resources/cif/software.                                #
#                                                                            #
# This file may be used for bona fide research purposes within the           #
# scientific community so long as proper attribution is given to the journal # 
# article from which it was obtained.                                        #
#                                                                            #
##############################################################################
data_I
_audit_creation_method     'SHELXL-2019/3'
_chemical_name_systematic
;
Dioxidodibismuth(III) hydroxide nitrate
;
_chemical_name_common     ?
_chemical_formula_moiety     'Bi2 H O3 +, N O3 -'
_chemical_formula_sum     'Bi2 H N O6'
_chemical_formula_iupac     '[Bi2 O2 (O H)] (N O3)'
_chemical_formula_weight     528.98
_chemical_melting_point     ?
_chemical_absolute_configuration     ?
_space_group_crystal_system     orthorhombic
_space_group_name_H-M_alt     'P n a 21'
_space_group_name_Hall     'P 2c -2n'
loop_
    _space_group_symop_operation_xyz
    'x, y, z'
    '-x, -y, z+1/2'
    'x+1/2, -y+1/2, z'
    '-x+1/2, y+1/2, z+1/2'
_cell_length_a     5.3854(13)
_cell_length_b     5.3676(13)
_cell_length_c     17.051(4)
_cell_angle_alpha     90
_cell_angle_beta     90
_cell_angle_gamma     90
_cell_volume     492.9(2)
_cell_formula_units_Z     4
_cell_measurement_reflns_used     3403
_cell_measurement_theta_min     2.889
_cell_measurement_theta_max     36.313
_cell_measurement_temperature     100(2)
_exptl_crystal_description     plate
_exptl_crystal_colour     'light yellow'
_exptl_crystal_size_max     0.090
_exptl_crystal_size_mid     0.080
_exptl_crystal_size_min     0.010
_exptl_crystal_density_diffrn     7.129
_exptl_crystal_density_meas     ?
_exptl_crystal_density_method     ?
_exptl_crystal_F_000     888
_exptl_absorpt_coefficient_mu     71.268
_exptl_absorpt_correction_type     numerical
_exptl_absorpt_process_details
;
(HABITUS; Herrendorf, 1997)
;
_exptl_absorpt_correction_T_min     0.0169
_exptl_absorpt_correction_T_max     0.5236
_diffrn_ambient_temperature     100(2)
_diffrn_source     ?
_diffrn_radiation_type     MoK\a
_diffrn_radiation_wavelength     0.71073
_diffrn_measurement_device_type     'Bruker APEXII CCD'
_diffrn_measurement_method     '\w-scans'
_diffrn_detector_area_resol_mean     ?
_diffrn_reflns_number     9853
_diffrn_reflns_av_R_equivalents     0.0620
_diffrn_reflns_av_unetI/netI     0.0498
_diffrn_reflns_theta_min     1.194
_diffrn_reflns_theta_max     38.759
_diffrn_reflns_theta_full     25.242
_diffrn_measured_fraction_theta_max     0.965
_diffrn_measured_fraction_theta_full     0.998
_diffrn_reflns_limit_h_min     -8
_diffrn_reflns_limit_h_max     9
_diffrn_reflns_limit_k_min     -9
_diffrn_reflns_limit_k_max     8
_diffrn_reflns_limit_l_min     -29
_diffrn_reflns_limit_l_max     29
_refine_special_details
;
 Refined as a 2-component inversion twin.
;
_reflns_number_total     2798
_reflns_number_gt     2407
_reflns_threshold_expression     'I > 2\s(I)'
_refine_ls_structure_factor_coef     Fsqd
_refine_ls_matrix_type     full
_refine_ls_R_factor_all     0.0380
_refine_ls_R_factor_gt     0.0298
_refine_ls_wR_factor_gt     0.0550
_refine_ls_wR_factor_ref     0.0574
_refine_ls_goodness_of_fit_ref     0.984
_refine_ls_restrained_S_all     0.983
_refine_ls_number_reflns     2798
_refine_ls_number_parameters     48
_refine_ls_number_restraints     1
_refine_ls_hydrogen_treatment     undef
_refine_ls_weighting_scheme     calc
_refine_ls_weighting_details
                      'w=1/[\s^2^(Fo^2^)+(0.0213P)^2^] where P=(Fo^2^+2Fc^2^)/3'
_atom_sites_solution_hydrogens     .
_atom_sites_solution_primary     ?
_atom_sites_solution_secondary     ?
_refine_ls_shift/su_max     0.000
_refine_ls_shift/su_mean     0.000
_refine_diff_density_max     3.128
_refine_diff_density_min     -3.609
_refine_ls_extinction_method     none
_refine_ls_extinction_coef     .
_refine_ls_abs_structure_details
;
 Twinning involves inversion, so Flack parameter cannot be determined
;
_refine_ls_abs_structure_Flack     ?
loop_
    _atom_type_symbol
    _atom_type_description
    _atom_type_scat_dispersion_real
    _atom_type_scat_dispersion_imag
    _atom_type_scat_source
    'H' 'H' 0.0000 0.0000
                         'International Tables Vol C Tables 4.2.6.8 and 6.1.1.4'
    'Bi' 'Bi' -4.1077 10.2566
                         'International Tables Vol C Tables 4.2.6.8 and 6.1.1.4'
    'N' 'N' 0.0061 0.0033
                         'International Tables Vol C Tables 4.2.6.8 and 6.1.1.4'
    'O' 'O' 0.0106 0.0060
                         'International Tables Vol C Tables 4.2.6.8 and 6.1.1.4'
_computing_data_collection
;
APEX3 (Bruker, 2016)
;
_computing_cell_refinement
;
SAINT (Bruker, 2016)
;
_computing_data_reduction
;
SAINT (Bruker, 2016)
;
_computing_structure_solution
;
SHELXT (Sheldrick, 2015a)
;
_computing_structure_refinement
;
<i>SHELXL2018/3</i> (Sheldrick, 2015b)
;
_computing_molecular_graphics
;
ATOMS (Dowty, 2005)
;
_computing_publication_material
;
publCIF (Westrip, 2010)
;
loop_
    _atom_site_type_symbol
    _atom_site_label
    _atom_site_fract_x
    _atom_site_fract_y
    _atom_site_fract_z
    _atom_site_U_iso_or_equiv
    _atom_site_adp_type
    _atom_site_calc_flag
    _atom_site_occupancy
    _atom_site_disorder_assembly
    _atom_site_disorder_group
    Bi Bi1 0.04362(7) -0.00785(7) 0.23658(3) 0.00299(7) Uani d 1 . .
    Bi Bi2 0.08217(8) 0.48199(6) 0.08442(4) 0.00432(8) Uani d 1 . .
    O O1A 0.2866(15) 0.2468(15) 0.1678(5) 0.0041(15) Uiso d 1 . .
    O O1B 0.2840(15) 0.7394(15) 0.1683(5) 0.0053(15) Uiso d 1 . .
    O O2 0.4937(17) 0.4539(16) 0.0423(6) 0.0097(15) Uiso d 1 . .
    N N1 0.021(2) 0.4969(18) 0.3759(6) 0.0091(19) Uiso d 1 . .
    O O3 0.0363(16) 0.4977(15) 0.3004(5) 0.0089(14) Uiso d 1 . .
    O O4 0.8650(17) 0.6351(17) 0.4084(6) 0.0148(19) Uiso d 1 . .
    O O5 0.1626(17) 0.3604(16) 0.4153(6) 0.0145(18) Uiso d 1 . .
loop_
    _atom_site_aniso_label
    _atom_site_aniso_U_11
    _atom_site_aniso_U_22
    _atom_site_aniso_U_33
    _atom_site_aniso_U_12
    _atom_site_aniso_U_13
    _atom_site_aniso_U_23
    Bi1 0.00314(12) 0.00303(15) 0.00279(14) -0.00018(11) 0.00001(12) 0.0001(2)
    Bi2 0.00461(13) 0.00439(16) 0.00395(15) -0.00002(11) -0.00086(14) 0.0010(3)
_geom_special_details
;
 All esds (except the esd in the dihedral angle between two l.s. planes)
 are estimated using the full covariance matrix.  The cell esds are taken
 into account individually in the estimation of esds in distances, angles
 and torsion angles; correlations between esds in cell parameters are only
 used when they are defined by crystal symmetry.  An approximate (isotropic)
 treatment of cell esds is used for estimating esds involving l.s. planes.
;
loop_
    _geom_bond_atom_site_label_1
    _geom_bond_atom_site_label_2
    _geom_bond_site_symmetry_2
    _geom_bond_distance
    _geom_bond_publ_flag
    Bi1 O1B 3_455 2.203(8) ?
    Bi1 O1B 1_545 2.207(8) ?
    Bi1 O1A . 2.226(8) ?
    Bi1 O1A 3_455 2.292(8) ?
    Bi1 O3 3 2.868(9) ?
    Bi1 O3 1_545 2.868(8) ?
    Bi1 O3 . 2.924(8) ?
    Bi1 O3 3_455 2.941(9) ?
    Bi2 O1A . 2.197(8) ?
    Bi2 O1B . 2.267(8) ?
    Bi2 O2 . 2.334(9) ?
    Bi2 O1A 3_455 2.462(8) ?
    Bi2 O2 3_455 2.493(9) ?
    Bi2 O1B 3_465 2.619(8) ?
    N1 O5 . 1.251(14) ?
    N1 O4 1_455 1.251(13) ?
    N1 O3 . 1.291(14) ?
loop_
    _geom_angle_atom_site_label_1
    _geom_angle_atom_site_label_2
    _geom_angle_atom_site_label_3
    _geom_angle_site_symmetry_1
    _geom_angle_site_symmetry_3
    _geom_angle
    _geom_angle_publ_flag
    O1B Bi1 O1B 3_455 1_545 75.34(18) ?
    O1B Bi1 O1A 3_455 . 116.2(3) ?
    O1B Bi1 O1A 1_545 . 75.8(3) ?
    O1B Bi1 O1A 3_455 3_455 72.0(3) ?
    O1B Bi1 O1A 1_545 3_455 117.4(3) ?
    O1A Bi1 O1A . 3_455 73.15(16) ?
    O1A Bi2 O1B . . 72.6(3) ?
    O1A Bi2 O2 . . 71.7(3) ?
    O1B Bi2 O2 . . 77.2(3) ?
    O1A Bi2 O1A . 3_455 70.34(18) ?
    O1B Bi2 O1A . 3_455 104.4(3) ?
    O2 Bi2 O1A . 3_455 139.4(3) ?
    O1A Bi2 O2 . 3_455 75.1(3) ?
    O1B Bi2 O2 . 3_455 147.7(3) ?
    O2 Bi2 O2 . 3_455 91.8(3) ?
    O1A Bi2 O2 3_455 3_455 64.8(3) ?
    O1A Bi2 O1B . 3_465 106.4(3) ?
    O1B Bi2 O1B . 3_465 66.50(16) ?
    O2 Bi2 O1B . 3_465 141.9(3) ?
    O1A Bi2 O1B 3_455 3_465 64.7(3) ?
    O2 Bi2 O1B 3_455 3_465 125.2(3) ?
    Bi2 O1A Bi1 . . 113.5(3) ?
    Bi2 O1A Bi1 . 3 106.4(3) ?
    Bi1 O1A Bi1 . 3 117.4(4) ?
    Bi2 O1A Bi2 . 3 103.7(3) ?
    Bi1 O1A Bi2 . 3 112.2(3) ?
    Bi1 O1A Bi2 3 3 102.1(3) ?
    Bi1 O1B Bi1 3 1_565 116.1(4) ?
    Bi1 O1B Bi2 3 . 107.1(3) ?
    Bi1 O1B Bi2 1_565 . 115.2(4) ?
    Bi1 O1B Bi2 3 3_565 102.8(3) ?
    Bi1 O1B Bi2 1_565 3_565 107.3(3) ?
    Bi2 O1B Bi2 . 3_565 107.3(3) ?
    Bi2 O2 Bi2 . 3 98.8(3) ?
    O5 N1 O4 . 1_455 121.3(11) ?
    O5 N1 O3 . . 120.0(10) ?
    O4 N1 O3 1_455 . 118.7(10) ?
_shelx_space_group_comment
;
The symmetry employed for this shelxl refinement is uniquely defined
by the following loop, which should always be used as a source of
symmetry information in preference to the above space-group names.
They are only intended as comments.
;
_shelx_estimated_absorpt_T_min     0.060
_shelx_estimated_absorpt_T_max     0.536
_shelx_hkl_file
;
   0   0  -1   43.11    9.09   0
   0   0  -1    -.24    1.63   0
   0   0  -1   25.71    6.90   0
   0   0   1    3.27    2.41   0
   0   0   1    2.00    4.76   0
   0   0   1    1.63     .89   0
   0   0  -2 3342.75   46.75   0
   0   0  -2 3159.75   43.26   0
   0   0  -2 3124.18   32.02   0
   0   0   2 3460.97   47.25   0
   0   0   2 3015.76   42.20   0
   0   0   2    1.86    2.42   0
   0   0   2 2885.16   41.87   0
   0   0  -3   48.59   10.72   0
   0   0  -3   51.08    8.61   0
   0   0   3   24.46    9.18   0
   0   0   3   34.97    6.76   0
   0   0   3   29.24   10.84   0
   0   0  -4  509.74   21.95   0
   0   0  -4  509.92   15.84   0
   0   0   4  556.01   21.50   0
   0   0   4  531.13   14.93   0
   0   0   4  493.35   23.24   0
   0   0  -5    1.25    7.26   0
   0   0   5   -1.17    7.01   0
   0   0   5    1.65    5.20   0
   0   0   5     .61    8.97   0
   0   0  -6 7571.04   73.01   0
   0   0   6 7442.15   67.22   0
   0   0   6 7398.17   48.00   0
   0   0  -7   19.87    8.01   0
   0   0   7    8.84    6.84   0
   0   0   7    4.30    3.85   0
   0   0  -8 2379.06   42.31   0
   0   0   8 2370.24   39.02   0
   0   0   8 2280.97   26.84   0
   0   0  -9    9.00    6.50   0
   0   0   9    4.78    6.05   0
   0   0   9    1.63    3.41   0
   0   0 -10   37.50    9.30   0
   0   0  10   50.77    9.05   0
   0   0  10   44.64    5.64   0
   0   0 -11    1.84    6.19   0
   0   0  11    3.78    5.97   0
   0   0  11    2.81    3.28   0
   0   0 -12 4479.53   59.97   0
   0   0  12 4613.12   55.35   0
   0   0  12 4259.12   35.49   0
   0   0 -13    5.58    6.62   0
   0   0  13    8.58    6.25   0
   0   0  13    2.36    3.28   0
   0   0 -14 4104.34   58.77   0
   0   0  14 4365.25   54.79   0
   0   0  14 4306.10   34.79   0
   0   0 -15    8.52    7.25   0
   0   0  15   13.54    7.17   0
   0   0  15    9.56    3.62   0
   0   0 -16  366.43   20.19   0
   0   0  16  356.61   17.99   0
   0   0  16  365.50   10.42   0
   0   0 -17    2.57    7.14   0
   0   0  17    7.75    6.73   0
   0   0 -18 1546.38   38.85   0
   0   0  18 1475.08   33.56   0
   0   0 -19   13.28    8.21   0
   0   0  19    8.22    6.78   0
   0   0 -20 2523.67   50.58   0
   0   0  20 2345.44   42.36   0
   0   0 -21   12.15    9.05   0
   0   0  21   16.85    7.56   0
   0   0 -22  507.64   25.94   0
   0   0  22  440.35   20.65   0
   0   0 -23   10.27    9.75   0
   0   0  23    6.96   10.24   0
   0   0 -24  526.08   27.30   0
   0   0 -25    3.98    9.99   0
   0   0 -26 1523.38   44.00   0
   0   0 -27   16.53   11.06   0
   0   0 -28  814.75   34.79   0
   0   0 -29   10.63   12.81   0
   0  -1   0   13.45    1.69   0
   0  -1   0   63.88   19.22   0
   0   1   0   18.05    3.27   0
   0  -1  -1   26.44    1.88   0
   0  -1  -1   57.37   13.88   0
   0  -1   1   38.30   22.85   0
   0   1  -1   38.79    2.99   0
   0   1  -1   23.44    1.84   0
   0   1  -1   31.30    1.92   0
   0   1   1   22.63    4.84   0
   0   1   1   27.24    1.92   0
   0  -1  -2    2.08    1.14   0
   0  -1  -2    7.11    6.54   0
   0  -1   2   17.01   19.32   0
   0  -1   2    7.81    8.49   0
   0   1  -2     .68    1.22   0
   0   1   2   -1.15    5.52   0
   0   1   2    1.07    1.06   0
   0   1   2   25.66   15.47   0
   0  -1  -3   70.67    3.18   0
   0  -1  -3   85.10    6.54   0
   0  -1   3  123.92   18.20   0
   0  -1   3  107.84   17.28   0
   0   1  -3   67.24    2.03   0
   0   1  -3   74.39    3.90   0
   0   1   3   96.31   12.82   0
   0   1   3   75.00    3.07   0
   0   1   3  140.25   14.70   0
   0  -1  -4    5.75    2.00   0
   0  -1  -4    7.82    1.78   0
   0  -1   4   22.04   11.24   0
   0  -1   4    8.71   12.37   0
   0   1  -4    8.62    2.00   0
   0   1  -4    2.81    2.30   0
   0   1   4    4.80   10.97   0
   0   1   4   18.81    5.54   0
   0  -1  -5   23.70    3.55   0
   0  -1   5   16.52    9.23   0
   0  -1   5   16.40   10.58   0
   0   1  -5   28.78    4.59   0
   0   1   5   37.11   15.42   0
   0  -1  -6    4.29    3.20   0
   0  -1   6    3.19    3.04   0
   0  -1   6    6.91    7.45   0
   0  -1   6    -.36    8.54   0
   0   1  -6    5.80    4.42   0
   0   1   6    3.44   15.67   0
   0  -1  -7    7.34    4.32   0
   0  -1   7   12.33    5.09   0
   0  -1   7   15.91    7.17   0
   0  -1   7    -.38    9.26   0
   0   1  -7   17.88    6.98   0
   0   1   7   16.96   15.44   0
   0  -1  -8    6.74    5.61   0
   0  -1   8   -1.21    6.26   0
   0  -1   8   -1.73    5.25   0
   0   1  -8    -.57    7.05   0
   0   1   8   -1.04   10.79   0
   0  -1  -9   37.80    9.63   0
   0  -1   9   27.08    9.25   0
   0  -1   9   37.38    7.72   0
   0   1  -9   30.13   11.70   0
   0   1   9   19.08   10.70   0
   0  -1 -10   10.40    8.97   0
   0  -1  10    8.75    9.36   0
   0  -1  10    1.01    5.01   0
   0   1 -10   -5.15   10.33   0
   0   1  10    -.02    7.98   0
   0  -1 -11    8.88   11.55   0
   0  -1  11   28.86    9.31   0
   0  -1  11   20.44    6.40   0
   0   1 -11   33.08   15.55   0
   0   1  11   20.90    9.20   0
   0  -1 -12    -.66    9.66   0
   0  -1  12   -2.84    6.61   0
   0  -1  12     .51    4.94   0
   0   1 -12    -.71    9.93   0
   0   1  12    7.83    7.67   0
   0  -1 -13   22.46   10.62   0
   0  -1  13    1.79    6.28   0
   0  -1  13    -.67    5.06   0
   0   1 -13   -1.30    9.17   0
   0   1  13    4.16    7.04   0
   0  -1 -14    3.26    8.21   0
   0  -1  14    1.71    6.00   0
   0  -1  14    3.77    5.08   0
   0   1 -14    6.06    8.76   0
   0   1  14    1.27    6.93   0
   0  -1 -15   13.00    8.82   0
   0  -1  15   22.19    7.60   0
   0  -1  15   13.25    6.00   0
   0   1 -15   20.98    9.85   0
   0   1  15   16.58    8.28   0
   0  -1 -16    2.60    7.55   0
   0  -1  16    1.26    5.82   0
   0  -1  16    1.18    4.86   0
   0   1 -16    4.17    7.96   0
   0   1  16   -2.73    6.97   0
   0  -1 -17   15.75    8.86   0
   0  -1  17   18.63    7.39   0
   0  -1  17   22.07    6.33   0
   0   1 -17   23.31    9.85   0
   0   1  17   35.80    9.99   0
   0  -1 -18     .26    7.47   0
   0  -1  18    -.76    5.83   0
   0  -1  18   -1.60    4.86   0
   0   1 -18    8.14    8.50   0
   0   1  18    2.85    7.38   0
   0  -1 -19   -1.13    7.79   0
   0  -1  19     .87    5.97   0
   0   1 -19   17.37    9.57   0
   0   1  19    5.97    7.80   0
   0  -1 -20     .67    8.34   0
   0   1 -20    3.64    8.60   0
   0   1  20    4.73    7.55   0
   0  -1 -21    3.93    8.93   0
   0   1 -21   13.10    9.64   0
   0   1  21    6.37    8.43   0
   0  -1 -22    3.34    8.93   0
   0   1 -22    3.09    9.09   0
   0   1  22    4.27    8.04   0
   0  -1 -23   22.24   10.72   0
   0   1 -23   16.39   11.31   0
   0   1  23   15.83    9.26   0
   0  -1 -24    -.53    9.12   0
   0   1 -24    5.71   10.57   0
   0   1  24    4.58    8.54   0
   0  -1 -25    1.17    9.47   0
   0   1 -25   15.76   11.37   0
   0   1  25    3.41    8.52   0
   0  -1 -26    2.80    9.78   0
   0   1 -26   10.92   10.80   0
   0  -1 -27     .18   10.06   0
   0   1 -27   13.31   11.71   0
   0  -1 -28    7.40   11.81   0
   0   1 -28    3.67   12.01   0
   0  -1 -29   11.75   12.63   0
   0   1 -29    1.08   12.65   0
   0  -2   0 7839.32   33.16   0
   0  -2   0 9000.05  141.21   0
   0   2   0 6987.56   56.04   0
   0  -2  -1  594.49   35.83   0
   0  -2   1  226.25    6.88   0
   0  -2   1  791.66   61.81   0
   0   2  -1  223.16   10.74   0
   0   2   1  232.05   14.64   0
   0  -2  -2 1724.91   14.52   0
   0  -2  -2 1887.63   46.05   0
   0  -2   2 1574.39   81.59   0
   0  -2   2 1624.24   39.76   0
   0   2  -2 1471.46   19.21   0
   0   2  -2 1692.18   14.73   0
   0   2   2 1624.57   36.25   0
   0  -2  -3   19.55    2.48   0
   0  -2  -3   46.95    9.69   0
   0  -2   3   38.05   21.19   0
   0  -2   3   39.57   14.64   0
   0   2  -3   11.10    3.05   0
   0   2  -3   16.12    2.51   0
   0   2   3   30.01   11.08   0
   0  -2  -4 1671.42   15.56   0
   0  -2  -4 1815.32   30.21   0
   0   2  -4  963.67   10.94   0
   0   2  -4 1697.79   17.79   0
   0   2   4 1721.33   47.11   0
   0  -2   5  250.96   24.11   0
   0   2   5  216.02   26.02   0
   0  -2  -6 6467.74   36.36   0
   0  -2  -6 6538.46   36.18   0
   0  -2   6 6452.70   85.88   0
   0  -2   6 6679.82   76.28   0
   0   2  -6 6219.25   41.50   0
   0   2   6 6470.39  106.98   0
   0   2   7  276.06   33.36   0
   0  -2  -8 3614.23   33.98   0
   0  -2   8 3784.46   61.25   0
   0   2  -8 3433.57   38.62   0
   0   2   8 3838.38   96.79   0
   0  -2  -9   60.05    6.79   0
   0   2  -9   30.06    6.48   0
   0   2   9   58.81   18.56   0
   0  -2 -10   24.64    5.92   0
   0  -2  10   13.84    8.00   0
   0   2 -10   22.09    7.33   0
   0   2  10   76.80   17.94   0
   0  -2 -11   59.61    9.37   0
   0  -2  11   37.94    9.44   0
   0   2 -11   25.38    8.87   0
   0   2  11   40.42   13.35   0
   0  -2 -12 2426.41   46.99   0
   0  -2  12 2441.26   45.48   0
   0   2 -12 2659.39   57.03   0
   0   2  12 2401.58   58.26   0
   0   2 -13   58.31   16.14   0
   0   2  13  105.93   16.42   0
   0  -2 -14 3147.98   68.99   0
   0  -2  14 3398.37   52.14   0
   0   2 -14 3318.89   79.85   0
   0   2  14 3145.48   62.88   0
   0  -2 -15  134.89   23.69   0
   0  -2  15   44.79    9.28   0
   0   2 -15   14.54   16.63   0
   0   2  15   42.01   11.69   0
   0  -2 -16  138.80   23.77   0
   0  -2  16   99.68   12.96   0
   0   2 -16  125.55   25.59   0
   0   2  16  114.07   16.76   0
   0  -2 -17   21.12   13.31   0
   0  -2  17   20.98    8.36   0
   0   2 -17   28.06   14.62   0
   0   2  17    6.69    9.03   0
   0  -2 -18 1451.37   47.25   0
   0  -2  18 1438.13   33.46   0
   0   2 -18 1252.72   45.93   0
   0   2  18 1457.24   42.20   0
   0  -2  19   69.71   10.46   0
   0   2 -19   66.51   15.55   0
   0   2  19   71.26   13.85   0
   0  -2 -20 2655.99   58.81   0
   0  -2  20 2758.93   44.42   0
   0   2 -20 2383.07   58.30   0
   0   2  20 2711.40   56.24   0
   0  -2 -21   58.29   14.00   0
   0   2 -21   65.09   15.32   0
   0   2  21   50.31   12.35   0
   0  -2 -22  473.52   27.53   0
   0   2 -22  439.78   28.34   0
   0   2  22  481.76   26.25   0
   0  -2 -23    2.63   10.18   0
   0   2 -23   14.49   11.42   0
   0   2  23    6.08    9.74   0
   0  -2 -24  300.86   23.81   0
   0   2 -24  346.79   25.53   0
   0   2  24  322.41   22.74   0
   0  -2 -25   30.62   12.31   0
   0   2 -25   28.36   12.96   0
   0   2  25   13.33   10.28   0
   0  -2 -26 1451.37   44.29   0
   0   2 -26 1390.41   44.75   0
   0   2  26 1398.50   41.42   0
   0  -2 -27   37.91   13.76   0
   0   2 -27   41.91   15.72   0
   0   2  27   36.33   11.48   0
   0  -2 -28  692.36   32.90   0
   0   2 -28  575.03   32.68   0
   0  -2 -29    9.95   13.01   0
   0  -3   0    1.95    2.21   0
   0  -3   0    4.45   19.10   0
   0   3   0   10.64    9.10   0
   0  -3  -1  158.75    6.26   0
   0  -3  -1  166.40   26.24   0
   0  -3   1  166.81    7.09   0
   0  -3   1  190.95   43.29   0
   0   3  -1  139.70   16.32   0
   0   3   1  165.22   20.02   0
   0  -3  -2    3.13    2.10   0
   0  -3  -2    6.37   11.24   0
   0  -3   2    4.36    2.87   0
   0  -3   2   10.89   30.61   0
   0   3  -2    3.16    7.67   0
   0   3   2   -4.78    9.86   0
   0  -3  -3  373.91    8.85   0
   0  -3  -3  410.87   24.56   0
   0  -3   3  381.96   11.90   0
   0  -3   3  301.16   56.06   0
   0   3  -3  342.01   18.14   0
   0   3  -3  362.87    8.76   0
   0   3   3  339.17   28.93   0
   0  -3  -4    3.40    2.24   0
   0  -3  -4   14.00    7.60   0
   0  -3   4   14.82   20.38   0
   0   3  -4    6.32    6.84   0
   0   3  -4     .37    2.16   0
   0   3   4    3.71   12.91   0
   0  -3  -5  177.88    6.78   0
   0  -3  -5  197.26   13.48   0
   0  -3   5  198.57   26.99   0
   0   3  -5  146.73   12.11   0
   0   3  -5  170.64    7.32   0
   0   3   5  194.69   28.75   0
   0  -3  -6    2.06    2.37   0
   0  -3  -6    2.43    4.40   0
   0  -3   6   -1.20   10.93   0
   0   3  -6    1.11    2.65   0
   0   3   6   13.22   17.43   0
   0  -3  -7   55.96    5.06   0
   0  -3  -7   62.28    6.71   0
   0  -3   7   45.96   14.58   0
   0   3  -7   55.45    5.88   0
   0   3   7   79.74   24.87   0
   0  -3  -8    3.70    2.84   0
   0  -3  -8    4.36    2.89   0
   0  -3   8    8.41    9.70   0
   0   3  -8    1.44    3.35   0
   0   3   8     .96   17.95   0
   0  -3  -9  211.97    9.57   0
   0  -3  -9  201.78    6.68   0
   0  -3   9  193.38   19.77   0
   0   3  -9  207.15   10.87   0
   0   3   9  237.20   36.62   0
   0  -3 -10    2.48    3.72   0
   0  -3 -10     .04    1.51   0
   0  -3  10   -3.54    8.80   0
   0   3 -10    2.81    4.36   0
   0   3  10  -14.20   12.79   0
   0  -3 -11  152.16   10.31   0
   0  -3  11  174.91   18.80   0
   0   3 -11  143.38   12.06   0
   0   3  11  137.61   23.08   0
   0  -3 -12    3.63    5.35   0
   0  -3  12    5.33    8.91   0
   0   3 -12   -5.05    5.52   0
   0   3  12   -5.12   10.78   0
   0  -3 -13   17.61    7.63   0
   0  -3  13   22.67   10.17   0
   0   3 -13   11.38    8.36   0
   0   3  13    9.29   11.93   0
   0  -3 -14    1.74    6.73   0
   0  -3  14     .71    8.51   0
   0   3 -14   -1.33    9.02   0
   0   3  14    4.36   10.23   0
   0  -3 -15  117.09   17.89   0
   0  -3  15  119.97   16.08   0
   0   3 -15  102.76   19.07   0
   0   3  15  112.31   19.18   0
   0  -3 -16    5.56   11.66   0
   0  -3  16    8.09    8.98   0
   0   3 -16    -.36   13.57   0
   0   3  16   14.36   10.62   0
   0  -3 -17  134.86   23.92   0
   0  -3  17  158.17   17.22   0
   0   3 -17  137.86   27.80   0
   0   3  17  162.12   21.42   0
   0  -3 -18    9.92   17.59   0
   0  -3  18    1.27    8.80   0
   0   3 -18   -4.96   18.10   0
   0   3  18    7.37   10.45   0
   0  -3 -19   30.97   17.63   0
   0  -3  19   39.48   11.10   0
   0   3 -19   21.85   19.20   0
   0   3  19   40.98   13.28   0
   0  -3 -20   -6.63   12.71   0
   0  -3  20   -5.43    8.22   0
   0   3 -20    -.78   14.38   0
   0   3  20    2.64   10.41   0
   0  -3 -21   54.75   17.11   0
   0  -3  21   89.43   14.27   0
   0   3 -21   43.63   17.48   0
   0   3  21   60.65   14.79   0
   0  -3 -22   -2.66   11.24   0
   0   3 -22    5.35   13.23   0
   0   3  22   -2.75   10.28   0
   0  -3 -23   98.63   18.34   0
   0   3 -23  125.81   21.44   0
   0   3  23  105.19   17.34   0
   0  -3 -24   -2.92   11.35   0
   0   3 -24    7.64   12.77   0
   0   3  24    3.74   10.89   0
   0  -3 -25   30.20   14.40   0
   0   3 -25   24.67   15.10   0
   0   3  25   41.48   14.05   0
   0   3 -26    2.91   13.38   0
   0   3  26  -10.91   10.07   0
   0  -3  27   17.78   14.46   0
   0   3 -27   31.45   15.82   0
   0   3  27   15.82   12.81   0
   0   3  28   21.34   12.53   0
   0  -4   0 4759.15   37.60   0
   0  -4   0 4968.53  120.62   0
   0   4   0 4472.74  105.33   0
   0  -4  -1  264.46    9.42   0
   0  -4  -1  636.03   43.98   0
   0  -4   1  275.93   10.35   0
   0   4  -1  440.09   41.19   0
   0   4   1  325.71   39.04   0
   0  -4  -2 1954.13   23.13   0
   0  -4  -2 2050.27   62.09   0
   0  -4   2 1958.74   26.53   0
   0  -4   2 2349.05  118.08   0
   0   4  -2 1587.27   62.16   0
   0   4   2 2039.77   77.00   0
   0  -4  -3    9.13    3.11   0
   0  -4  -3   17.04   11.54   0
   0  -4   3    8.48    3.91   0
   0  -4   3   14.98   39.46   0
   0   4  -3   17.82   16.73   0
   0   4   3   10.95   20.52   0
   0  -4  -4  533.00   12.45   0
   0  -4  -4  634.27   28.81   0
   0  -4   4  573.76   16.80   0
   0  -4   4  642.61   73.72   0
   0   4  -4  501.48   28.37   0
   0   4   4  540.43   48.90   0
   0  -4  -5  110.03    6.76   0
   0  -4  -5  196.53   16.65   0
   0  -4   5  134.59   10.34   0
   0  -4   5  221.44   35.66   0
   0   4  -5  154.37   14.86   0
   0   4   5  104.17   30.21   0
   0  -4  -6 2738.77   28.49   0
   0  -4  -6 2818.33   45.19   0
   0  -4   6 2626.47   40.63   0
   0  -4   6 2750.54   80.90   0
   0   4  -6 2304.27   35.83   0
   0   4  -6 2749.04   29.70   0
   0   4   6 2865.59  101.33   0
   0  -4  -7  280.65   14.78   0
   0  -4   7  303.53   30.32   0
   0   4   7  165.33   37.44   0
   0  -4  -8 1938.39   26.12   0
   0  -4  -8 1977.87   30.58   0
   0  -4   8 2025.19   60.00   0
   0   4  -8 1931.02   28.06   0
   0   4   8 1987.53   86.42   0
   0  -4  -9   24.21    4.99   0
   0  -4  -9   36.46    5.45   0
   0  -4   9   13.18   12.10   0
   0   4  -9   14.99    5.12   0
   0   4   9   21.31   20.14   0
   0  -4 -10  119.39    8.89   0
   0  -4 -10  136.91    9.13   0
   0  -4  10  138.36   20.04   0
   0   4 -10  106.66    9.85   0
   0   4  10  120.10   25.85   0
   0  -4 -11   53.83    7.40   0
   0  -4  11   59.55   15.11   0
   0   4 -11   34.03    7.56   0
   0   4  11   40.45   17.65   0
   0  -4 -12 1876.38   33.27   0
   0  -4  12 1902.23   52.44   0
   0   4 -12 1884.42   36.31   0
   0   4  12 1776.62   61.60   0
   0  -4 -14 2626.73   46.53   0
   0  -4  14 2846.63   61.71   0
   0   4 -14 2569.88   49.80   0
   0   4  14 2585.47   69.24   0
   0  -4 -15   86.23   13.83   0
   0  -4  15   74.12   15.26   0
   0   4 -15   42.25   12.06   0
   0   4  15   61.56   16.90   0
   0  -4 -16  176.27   19.62   0
   0  -4  16  201.65   21.70   0
   0   4 -16  138.78   20.39   0
   0   4  16  155.21   22.50   0
   0  -4 -17    4.89   11.81   0
   0  -4  17   -2.37   10.29   0
   0   4 -17     .25   13.54   0
   0   4  17   12.85   12.06   0
   0  -4 -18  757.57   42.34   0
   0  -4  18  731.84   32.77   0
   0   4 -18  776.36   45.95   0
   0   4  18  689.71   36.72   0
   0   4 -19   24.45   20.32   0
   0   4  19   81.56   17.49   0
   0  -4  20 1794.69   47.64   0
   0   4 -20 1591.96   72.53   0
   0   4  20 1630.13   52.77   0
   0  -4  21   56.23   13.55   0
   0   4 -21    3.52   20.64   0
   0   4  21   63.47   15.98   0
   0  -4  22  269.60   22.44   0
   0   4 -22  269.93   36.88   0
   0   4  22  227.34   24.98   0
   0  -4  23    4.09   12.43   0
   0   4 -23    4.24   17.13   0
   0   4  23    6.89   12.46   0
   0  -4  24  267.52   24.86   0
   0   4 -24  239.08   30.58   0
   0   4  24  256.35   26.15   0
   0  -4  25   38.73   15.43   0
   0   4 -25   45.87   18.67   0
   0   4  25   32.93   15.12   0
   0   4 -26 1046.81   46.95   0
   0   4  26 1022.83   42.04   0
   0  -5   0    -.09    3.41   0
   0  -5   0   19.25   23.40   0
   0   5   0   16.02   38.94   0
   0  -5  -1  212.00    9.94   0
   0  -5  -1  212.49   34.29   0
   0  -5   1  208.24   10.43   0
   0  -5   1  188.97   40.04   0
   0   5  -1  165.49   52.07   0
   0   5   1  222.73   56.68   0
   0  -5  -2    1.56    3.70   0
   0  -5  -2    7.63   14.38   0
   0  -5   2    4.26    4.10   0
   0  -5   2   15.66   34.17   0
   0   5  -2   14.35   23.32   0
   0   5   2    9.98   35.76   0
   0  -5  -3  576.39   15.02   0
   0  -5  -3  584.73   34.71   0
   0  -5   3  563.96   17.39   0
   0  -5   3  570.03   84.15   0
   0   5  -3  652.31   48.53   0
   0   5   3  710.00   78.13   0
   0  -5  -4    3.24    3.55   0
   0  -5  -4   20.54   11.79   0
   0  -5   4    7.36    5.07   0
   0  -5   4   35.67   47.62   0
   0   5  -4   17.30   19.62   0
   0   5   4   10.65   33.00   0
   0  -5  -5  264.10   10.82   0
   0  -5  -5  272.92   21.57   0
   0  -5   5  264.15   14.21   0
   0  -5   5  235.04   50.04   0
   0   5  -5  306.14   35.83   0
   0   5   5  322.07   55.32   0
   0  -5  -6    1.33    3.37   0
   0  -5  -6     .66    7.73   0
   0  -5   6    5.98    5.68   0
   0  -5   6    7.22   22.06   0
   0   5   6   18.17   25.16   0
   0  -5  -7   91.90    7.78   0
   0  -5  -7   90.99   12.35   0
   0  -5   7   94.59   12.34   0
   0  -5   7   66.28   22.70   0
   0   5   7   99.84   30.74   0
   0  -5  -8     .08    3.65   0
   0  -5  -8    2.19    5.48   0
   0  -5   8    7.96    7.54   0
   0  -5   8    -.95   14.33   0
   0   5   8  -13.19   16.87   0
   0  -5  -9  370.73   14.09   0
   0  -5  -9  399.19   17.88   0
   0  -5   9  357.43   22.69   0
   0  -5   9  375.20   33.74   0
   0   5  -9  371.52   14.79   0
   0   5   9  352.59   38.93   0
   0  -5 -10    3.08    4.66   0
   0  -5  10   10.13   10.36   0
   0  -5  10   -1.03   12.71   0
   0   5 -10    5.18    5.33   0
   0   5  10   10.71   15.82   0
   0  -5 -11  291.83   14.05   0
   0  -5  11  256.26   26.78   0
   0  -5  11  282.77   29.48   0
   0   5 -11  266.92   14.85   0
   0   5  11  267.88   31.79   0
   0  -5 -12    3.04    5.24   0
   0  -5  12  -12.27   13.93   0
   0  -5  12   -6.45   11.28   0
   0   5 -12    2.92    6.41   0
   0   5  12    1.73   13.33   0
   0  -5  13   23.02   21.24   0
   0  -5  13   54.81   16.43   0
   0   5 -13   45.37   10.06   0
   0   5  13   36.16   16.32   0
   0  -5  14  -17.29   20.39   0
   0  -5  14    -.41   12.26   0
   0   5 -14    5.26    7.96   0
   0   5  14     .46   12.50   0
   0  -5  15  179.15   39.27   0
   0  -5  15  222.32   25.47   0
   0   5 -15  178.19   18.24   0
   0   5  15  219.53   27.12   0
   0  -5  16  -19.18   24.04   0
   0  -5  16   10.08   13.26   0
   0   5 -16   -6.01    9.39   0
   0   5  16    9.69   12.97   0
   0  -5  17  228.58   37.07   0
   0  -5  17  277.39   26.21   0
   0   5 -17  260.44   24.96   0
   0   5  17  265.03   27.81   0
   0  -5  18    -.24   17.64   0
   0  -5  18   -5.43   11.32   0
   0   5 -18  -17.71   13.03   0
   0   5  18    5.79   13.00   0
   0  -5  19   64.42   21.62   0
   0  -5  19   74.42   17.33   0
   0   5 -19   42.54   20.25   0
   0   5  19   84.05   18.89   0
   0  -5  20  -14.46   13.71   0
   0  -5  20    2.20   11.77   0
   0   5 -20   12.53   19.78   0
   0   5  20   -6.33   11.86   0
   0  -5  21   99.27   21.24   0
   0  -5  21  141.07   20.88   0
   0   5 -21   90.64   28.04   0
   0   5  21   99.37   20.09   0
   0  -5  22   24.53   14.95   0
   0  -5  22   15.60   12.60   0
   0   5 -22   26.64   25.60   0
   0   5  22   20.45   14.22   0
   0  -5  23  230.50   27.35   0
   0  -5  23  255.96   28.08   0
   0   5 -23  235.51   38.44   0
   0   5  23  240.75   28.10   0
   0  -5  24   22.69   16.03   0
   0   5 -24    8.32   21.38   0
   0   5  24    7.04   15.30   0
   0  -6   0 2161.56   33.05   0
   0  -6   0 2183.52   87.94   0
   0  -6  -1   55.57    7.85   0
   0  -6  -1  109.35   27.25   0
   0  -6   1   58.81    8.33   0
   0  -6   1  101.86   34.69   0
   0   6  -1  127.43   44.79   0
   0   6   1  110.82   52.63   0
   0  -6  -2  563.87   17.13   0
   0  -6  -2  576.09   41.45   0
   0  -6   2  559.14   18.63   0
   0  -6   2  652.43   73.62   0
   0   6  -2  619.35   62.84   0
   0   6   2  634.79   72.54   0
   0  -6  -3   46.81    7.12   0
   0  -6  -3   87.16   19.32   0
   0  -6   3   44.63    7.97   0
   0  -6   3  156.63   52.44   0
   0   6  -3   54.65   29.07   0
   0   6   3   49.21   28.97   0
   0  -6  -4  299.79   13.00   0
   0  -6  -4  319.06   26.83   0
   0  -6   4  324.99   16.19   0
   0  -6   4  408.96   81.93   0
   0   6   4  304.63   46.18   0
   0  -6  -5   93.79   16.16   0
   0  -6   5   57.40    9.52   0
   0  -6   5  200.34   79.15   0
   0   6   5   41.26   24.48   0
   0  -6  -6 2031.55   48.48   0
   0  -6   6 2007.98   39.65   0
   0  -6   6 2121.19  110.04   0
   0   6   6 2005.92   80.64   0
   0  -6  -7   87.46   13.11   0
   0  -6   7   68.75   11.54   0
   0  -6   7   60.30   28.41   0
   0   6   7   35.81   21.11   0
   0  -6   8 1184.62   35.06   0
   0  -6   8 1246.98   63.70   0
   0   6   8 1273.04   61.46   0
   0  -6   9   29.55   11.23   0
   0  -6   9   78.68   23.86   0
   0   6   9   58.08   21.11   0
   0  -6  10   58.85   14.62   0
   0  -6  10   51.48   20.46   0
   0   6  10   59.65   20.93   0
   0  -6  11   36.63   14.54   0
   0  -6  11   45.60   18.87   0
   0   6  11   10.31   14.79   0
   0  -6  12 1115.50   49.14   0
   0  -6  12  992.78   48.54   0
   0   6  12 1029.46   51.23   0
   0  -6  13   42.95   20.11   0
   0  -6  13   27.84   17.04   0
   0   6 -13   28.98    9.38   0
   0   6  13   35.92   16.10   0
   0  -6  14 1060.60   60.01   0
   0  -6  14 1247.23   51.86   0
   0   6 -14 1260.31   34.17   0
   0   6  14 1139.86   51.57   0
   0  -6  15   32.59   25.81   0
   0  -6  15   21.14   16.28   0
   0   6 -15   22.07   10.60   0
   0   6  15   36.74   15.89   0
   0  -6  16  118.09   35.11   0
   0  -6  16   85.19   19.50   0
   0   6 -16   76.35   14.57   0
   0   6  16   99.31   21.63   0
   0  -6  17   54.91   33.72   0
   0  -6  17   24.35   15.02   0
   0   6 -17   23.23   12.48   0
   0   6  17   18.92   14.60   0
   0  -6  18  633.73   55.56   0
   0  -6  18  691.11   38.47   0
   0   6 -18  603.85   34.22   0
   0   6  18  586.08   38.16   0
   0  -6  19   62.50   25.05   0
   0  -6  19   33.35   16.19   0
   0   6 -19   25.59   16.83   0
   0   6  19   42.27   17.65   0
   0  -6  20 1139.27   46.16   0
   0   6 -20 1059.26   50.58   0
   0   6  20 1035.68   47.23   0
   0  -6  21   37.83   21.12   0
   0  -6  21   23.83   14.36   0
   0   6 -21   10.38   21.15   0
   0   6  21   33.76   17.93   0
   0  -6  22  281.42   33.37   0
   0  -6  22  281.08   27.39   0
   0   6 -22  228.34   39.62   0
   0   6  22  275.33   32.31   0
   0  -6  23   16.46   14.15   0
   0  -7   0   15.10   23.49   0
   0  -7  -1  199.63   34.80   0
   0  -7   1  151.43   39.57   0
   0   7   1  164.13   44.62   0
   0  -7  -2   12.13   17.28   0
   0  -7   2   15.99   35.68   0
   0   7   2   29.84   37.39   0
   0  -7  -3  652.85   40.64   0
   0  -7   3  583.33   32.58   0
   0  -7   3  656.34   87.34   0
   0   7   3  490.48   73.36   0
   0  -7  -4   19.81   14.19   0
   0  -7   4    6.34    6.91   0
   0  -7   4  -23.14   47.86   0
   0   7   4   36.38   30.08   0
   0  -7  -5  268.52   25.55   0
   0  -7   5  280.34   17.48   0
   0  -7   5  249.75   79.58   0
   0   7   5  294.22   43.02   0
   0  -7  -6    4.85   11.63   0
   0  -7   6    4.84    7.42   0
   0  -7   6  -26.13   54.50   0
   0   7   6   18.23   21.16   0
   0  -7   7   72.81   13.15   0
   0  -7   7   48.60   38.34   0
   0   7   7   82.63   25.47   0
   0  -7   8   -2.84    8.39   0
   0  -7   8  -15.42   23.56   0
   0   7   8    3.73   17.68   0
   0  -7   9  441.49   26.03   0
   0  -7   9  458.60   49.13   0
   0   7   9  437.57   39.64   0
   0  -7  10    9.66   11.23   0
   0  -7  10   -3.04   20.86   0
   0   7  10   23.70   17.41   0
   0  -7  11  274.51   26.55   0
   0  -7  11  318.75   38.24   0
   0   7  11  331.01   34.51   0
   0  -7  12    5.77   14.44   0
   0  -7  12   -9.57   15.94   0
   0   7  12   -1.77   14.56   0
   0  -7  13   42.37   20.21   0
   0  -7  13   30.13   18.37   0
   0   7  13   46.87   18.67   0
   0  -7  14  -21.04   18.81   0
   0  -7  14   13.33   16.94   0
   0   7  14   -7.53   13.90   0
   0  -7  15  211.42   39.33   0
   0  -7  15  263.26   33.36   0
   0   7  15  259.44   32.12   0
   0  -7  16   -9.36   26.82   0
   0  -7  16   -2.08   15.90   0
   0   7  16   12.66   16.09   0
   0  -7  17  268.12   51.84   0
   0  -7  17  376.94   35.17   0
   0   7  17  380.22   34.79   0
   0  -7  18    4.40   35.02   0
   0  -7  18   19.06   17.58   0
   0   7  18   10.39   16.38   0
   0  -7  19   44.95   32.11   0
   0  -7  19   71.23   21.70   0
   0   7  19   67.80   24.08   0
   0  -8   0 1275.93   71.29   0
   0  -8  -1   34.81   24.40   0
   0  -8   1   24.83   27.42   0
   0  -8  -2  411.08   40.18   0
   0  -8   2  516.54   67.03   0
   0  -8  -3  135.44   24.66   0
   0  -8   3  100.06   46.91   0
   0  -8  -4   96.77   31.50   0
   0  -8   4   88.83   55.80   0
   0  -8   5   35.70   56.38   0
   0   8   5   18.20   37.02   0
   0  -8   6  723.46  105.16   0
   0   8   6  709.20   63.01   0
   0  -8   7   13.44   44.44   0
   0   8   7   20.04   24.86   0
   0  -8   8  436.16   62.02   0
   0   8   8  471.63   46.87   0
   0  -8   9   29.86   27.76   0
   0   8   9   39.22   22.33   0
   0  -8  10   22.62   25.97   0
   0   8  10   18.53   19.59   0
   0  -8  11   40.39   24.64   0
   0   8  11   28.97   18.69   0
   0  -8  12  752.96   54.39   0
   0   8  12  659.51   45.47   0
   0  -8  13   12.01   23.91   0
   0  -8  13   12.34   22.02   0
   0   8  13    6.29   18.09   0
   0  -8  14  645.56   49.70   0
   0  -8  14  778.47   52.10   0
   0   8  14  665.63   44.63   0
   0  -8  15   38.11   28.78   0
   0   8  15   47.54   22.83   0
   0  -9   0   11.01   24.30   0
   0  -9  -1  112.99   30.46   0
   0  -9   1  141.00   40.89   0
   0  -9   2    5.41   33.48   0
   0  -9   3  568.93   76.65   0
   0  -9   4    6.93   46.29   0
   0  -9   5  185.68   70.06   0
   0  -9   6   -9.68   61.72   0
  -1   0   0    5.43    1.03   0
  -1   0   0    6.38    1.45   0
  -1   0  -1    4.67    1.95   0
  -1   0   1    2.20     .99   0
  -1   0   1    2.52    1.09   0
  -1   0   1    6.73    2.84   0
   1   0  -1    1.51     .94   0
   1   0   1    2.07    1.18   0
  -1   0  -2    3.02    2.99   0
  -1   0   2    2.71    1.79   0
  -1   0   2    3.53    1.45   0
  -1   0   2    2.86    1.13   0
  -1   0   2    3.14    2.80   0
   1   0  -2    2.60    1.24   0
   1   0   2     .78    1.26   0
  -1   0  -3   11.22    4.96   0
  -1   0   3   13.72    2.97   0
  -1   0   3   11.39    2.72   0
  -1   0   3    6.38    1.57   0
  -1   0   3   18.38    4.01   0
   1   0  -3   10.07    2.24   0
   1   0   3    5.07    1.92   0
  -1   0  -4    3.22    6.52   0
  -1   0   4    2.91    3.14   0
  -1   0   4    2.65    1.85   0
  -1   0   4    4.09    3.76   0
   1   0  -4    3.62    2.89   0
   1   0   4    2.27    2.09   0
   1   0   4    4.87    2.38   0
  -1   0  -5    2.41    7.88   0
  -1   0   5    2.61    4.14   0
  -1   0   5    2.61    2.49   0
  -1   0   5    6.86    4.56   0
   1   0  -5    5.00    4.48   0
   1   0   5    1.30    2.50   0
   1   0   5    3.57    2.94   0
  -1   0  -6   -1.87   10.05   0
  -1   0   6    1.04    5.51   0
  -1   0   6    6.09    5.11   0
   1   0  -6    2.01    6.59   0
   1   0   6     .55    3.18   0
   1   0   6    2.26    3.91   0
  -1   0  -7   11.15   12.70   0
  -1   0   7     .91    7.49   0
  -1   0   7    -.57    5.38   0
   1   0  -7    4.64    8.87   0
   1   0   7    2.27    4.55   0
   1   0   7    7.38    5.94   0
  -1   0  -8   -1.48   10.05   0
  -1   0   8    3.48    9.91   0
  -1   0   8    2.39    6.05   0
   1   0  -8   -3.66    9.68   0
   1   0   8   -3.94    5.07   0
   1   0   8    2.50    7.05   0
  -1   0  -9    9.79    9.55   0
  -1   0   9   17.23   12.61   0
  -1   0   9    9.15    6.30   0
   1   0  -9     .88   11.97   0
   1   0   9    1.28    7.12   0
   1   0   9   -2.13    7.97   0
  -1   0 -10    5.02    8.22   0
  -1   0  10   -9.11   12.46   0
  -1   0  10    4.73    5.28   0
   1   0 -10    3.84    9.46   0
   1   0  10   -4.24    9.12   0
   1   0  10    3.91    6.45   0
   1   0  10    2.06   10.10   0
  -1   0 -11    2.99    7.58   0
  -1   0  11   10.69   12.05   0
  -1   0  11     .72    4.64   0
   1   0 -11    2.13    7.74   0
   1   0  11    1.25   12.14   0
   1   0  11   -3.22    6.69   0
   1   0  11   -5.73   11.21   0
  -1   0 -12    2.31    6.87   0
  -1   0  12    3.64    9.29   0
  -1   0  12   -3.21    3.98   0
   1   0 -12    2.20    6.99   0
   1   0  12  -10.86   10.65   0
   1   0  12    4.13    7.78   0
   1   0  12    6.70   12.92   0
  -1   0 -13    3.02    7.21   0
  -1   0  13   -4.49    7.63   0
  -1   0  13    2.47    3.91   0
   1   0 -13    1.09    6.73   0
   1   0  13    -.82    8.97   0
   1   0  13    6.27    6.38   0
   1   0  13  -10.68   10.08   0
  -1   0 -14     .43    7.10   0
  -1   0  14     .90    7.65   0
  -1   0  14   -3.28    3.37   0
   1   0 -14    7.19    7.11   0
   1   0  14   -5.62    6.92   0
   1   0  14     .71    5.07   0
   1   0  14    1.72    9.93   0
  -1   0 -15    3.58    7.32   0
  -1   0  15   -6.82    6.62   0
  -1   0  15    -.44    3.44   0
   1   0 -15    4.18    6.80   0
   1   0  15   -2.64    6.85   0
   1   0  15   -6.77    4.19   0
  -1   0 -16    2.48    7.62   0
  -1   0  16    -.89    6.88   0
  -1   0  16     .35    3.28   0
   1   0 -16    6.57    6.83   0
   1   0  16    1.51    6.63   0
   1   0  16    -.60    4.15   0
  -1   0 -17     .10    7.45   0
  -1   0  17   -3.21    6.58   0
   1   0 -17    6.73    6.99   0
   1   0  17   -1.80    6.30   0
  -1   0 -18   -5.55    7.32   0
  -1   0  18    2.60    7.23   0
   1   0 -18    4.61    7.23   0
   1   0  18   -2.20    6.50   0
  -1   0 -19    2.20    8.28   0
  -1   0  19     .11    6.94   0
   1   0 -19    5.68    7.61   0
   1   0  19    5.66    6.90   0
  -1   0 -20    1.41    8.52   0
  -1   0  20    1.62    7.44   0
   1   0 -20    7.13    8.22   0
   1   0  20    3.25    6.90   0
  -1   0 -21    4.31    8.82   0
  -1   0  21    5.21    7.74   0
   1   0 -21    1.83    7.95   0
   1   0  21    -.43    6.80   0
  -1   0 -22    -.57    8.99   0
  -1   0  22    8.69    8.02   0
   1   0 -22   -2.58    8.48   0
  -1   0 -23    5.45    9.41   0
  -1   0  23    3.81    7.66   0
   1   0 -23    7.66    8.91   0
  -1   0 -24    2.99    9.91   0
  -1   0  24    4.06   10.49   0
   1   0 -24    8.98    9.14   0
  -1   0 -25    1.26   10.20   0
   1   0 -25   -1.33    9.36   0
  -1   0 -26   14.43   11.39   0
  -1   0  26   12.58    9.85   0
   1   0 -26    -.51   10.16   0
  -1   0 -27     .65   10.91   0
  -1   0  27   -1.79    9.36   0
   1   0 -27    4.16    9.58   0
  -1   0 -28    5.33   12.34   0
  -1   0  28   21.00   10.62   0
   1   0 -28    2.01   10.90   0
  -1   0 -29   13.82   13.84   0
  -1   0  29    4.37    9.40   0
   1   0 -29   16.65   11.91   0
  -1  -1   0   11.09    2.07   0
  -1  -1   0   17.26    4.62   0
  -1   1   0   13.55    2.63   0
  -1  -1  -1  364.83    7.14   0
  -1  -1  -1  357.82   10.42   0
  -1  -1   1  366.93    7.19   0
  -1  -1   1  369.75   13.52   0
  -1   1  -1  345.90    6.02   0
  -1   1  -1  352.72    3.46   0
  -1   1   1  340.89    9.80   0
   1  -1   1  336.57    6.05   0
   1   1  -1  346.98    6.45   0
   1   1   1  352.79    5.27   0
  -1  -1  -2 3928.46   23.67   0
  -1  -1  -2 3997.70   28.88   0
  -1  -1   2 3695.17   23.22   0
  -1  -1   2 3700.45   43.13   0
  -1   1  -2 3719.64   18.98   0
  -1   1   2 3342.99   35.95   0
   1  -1   2 3569.33   20.59   0
   1   1  -2 3966.78   22.24   0
   1   1   2 3779.36   19.07   0
  -1  -1  -3 1286.80   14.83   0
  -1  -1  -3 1346.75   15.87   0
  -1  -1   3 1263.46   14.95   0
  -1  -1   3 1354.58   30.70   0
  -1   1  -3 1271.46   16.05   0
  -1   1   3 1223.84   28.65   0
   1  -1   3 1198.99    9.13   0
   1  -1   3 1204.33   13.63   0
   1   1   3 1244.20   16.33   0
   1   1   3 1271.64   13.43   0
  -1  -1  -4 6390.97   36.00   0
  -1  -1  -4 6693.61   33.04   0
  -1  -1   4 6262.68   36.52   0
  -1  -1   4 6506.13   71.46   0
  -1   1  -4 6380.80   47.09   0
  -1   1   4 6004.85   75.41   0
   1  -1  -4 6136.82   29.33   0
   1  -1   4 6342.13   35.26   0
   1   1  -4 6127.05   33.15   0
   1   1   4 6009.79   38.67   0
   1   1   4 6095.22   35.43   0
  -1  -1  -5  605.34   12.79   0
  -1  -1   5  579.48   13.09   0
  -1  -1   5  582.21   26.63   0
  -1   1  -5  625.37   20.73   0
  -1   1   5  590.83   34.12   0
  -1   1   5  584.79    6.55   0
  -1   1   5  600.83    6.83   0
   1  -1  -5  624.49   15.42   0
   1  -1   5  582.13    7.80   0
   1  -1   5  570.89   12.91   0
   1   1  -5  593.03   11.90   0
   1   1   5  562.78   13.92   0
   1   1   5  585.02   14.36   0
  -1  -1  -6  667.40   15.13   0
  -1  -1   6  641.78   29.68   0
  -1   1  -6  732.62   28.43   0
  -1   1   6  675.98   43.30   0
  -1   1   6  598.84    9.89   0
   1  -1  -6  713.51   22.58   0
   1  -1   6  662.26   12.07   0
   1  -1   6  609.67   15.75   0
   1   1  -6  650.74   14.12   0
   1   1   6  669.92   16.93   0
   1   1   6  639.55   18.78   0
  -1  -1  -7  103.35    8.13   0
  -1  -1   7  107.64    7.30   0
  -1  -1   7   94.13   16.65   0
  -1   1  -7  106.48   17.78   0
  -1   1   7  146.24   30.65   0
   1  -1  -7  121.23   15.97   0
   1  -1   7  124.09   10.86   0
   1  -1   7  129.09   17.12   0
   1  -1   7  120.49   11.11   0
   1   1  -7  103.78    7.68   0
   1   1   7  103.57    9.99   0
   1   1   7  132.40   14.53   0
  -1  -1  -8 2138.35   34.08   0
  -1  -1   8 2222.72   29.12   0
  -1  -1   8 2092.83   44.58   0
  -1   1  -8 2045.59   55.53   0
  -1   1   8 2488.48   64.40   0
   1  -1  -8 2422.38   46.89   0
   1  -1   8 2470.65   45.24   0
   1  -1   8 2213.61   50.66   0
   1  -1   8 2157.34   37.80   0
   1   1  -8 2179.02   33.13   0
   1   1   8 2088.73   36.13   0
   1   1   8 2345.77   47.77   0
  -1  -1  -9  810.05   24.56   0
  -1  -1   9  843.92   21.51   0
  -1  -1   9  815.10   26.23   0
  -1   1  -9  761.78   35.03   0
  -1   1   9  848.48   34.77   0
   1  -1  -9  878.99   27.63   0
   1  -1   9  911.79   24.86   0
   1  -1   9  842.29   34.05   0
   1  -1   9  856.10   28.96   0
   1   1  -9  817.33   24.35   0
   1   1   9  840.92   26.87   0
   1   1   9  808.11   34.45   0
  -1  -1 -10 5396.97   69.52   0
  -1  -1  10 5718.43   61.70   0
  -1  -1  10 5501.56   60.82   0
  -1   1 -10 5057.74   76.16   0
  -1   1  10 5606.69   76.95   0
   1  -1 -10 5914.82   66.91   0
   1  -1 -10 6057.65   38.24   0
   1  -1  10 5654.14   53.03   0
   1  -1  10 5423.71   82.24   0
   1  -1  10 5287.71   77.32   0
   1   1 -10 5628.87   71.05   0
   1   1  10 5647.87   75.23   0
   1   1  10 5618.54   91.60   0
  -1  -1 -11  564.30   27.69   0
  -1  -1  11  614.61   25.33   0
  -1  -1  11  564.86   20.14   0
  -1   1 -11  539.61   26.08   0
  -1   1  11  593.53   26.40   0
   1  -1 -11  610.64   22.66   0
   1  -1  11  596.87   18.07   0
   1  -1  11  664.67   32.23   0
   1  -1  11  526.31   32.05   0
   1   1 -11  598.52   29.11   0
   1   1  11  636.72   32.75   0
   1   1  11  550.86   31.52   0
  -1  -1 -12 1093.70   41.78   0
  -1  -1  12 1084.50   36.34   0
  -1  -1  12 1078.17   25.95   0
  -1   1 -12  963.86   32.62   0
  -1   1  12 1030.65   32.58   0
   1  -1 -12 1074.03   29.29   0
   1  -1  12 1064.29   23.18   0
   1  -1  12 1124.47   36.01   0
   1  -1  12 1067.01   46.71   0
   1   1 -12 1076.51   42.87   0
   1   1  12 1197.88   48.66   0
   1   1  12 1055.33   21.64   0
   1   1  12 1103.70   39.18   0
  -1  -1 -13   63.21   19.27   0
  -1  -1  13   65.87   15.80   0
  -1  -1  13   55.88    8.68   0
  -1   1 -13   54.83   12.06   0
  -1   1  13   56.82   11.64   0
   1  -1 -13   46.90    9.24   0
   1  -1  13   57.71    8.12   0
   1  -1  13   61.66   12.14   0
   1  -1  13   53.92   16.88   0
   1   1 -13   66.61   20.09   0
   1   1  13   54.63   20.18   0
   1   1  13   54.15   12.93   0
  -1  -1 -14  677.60   38.82   0
  -1  -1  14  629.41   34.25   0
  -1  -1  14  674.92   20.04   0
  -1   1 -14  648.66   26.87   0
  -1   1  14  663.72   26.59   0
   1  -1 -14  617.81   23.43   0
   1  -1  14  691.29   19.60   0
   1  -1  14  699.09   25.84   0
   1  -1  14  672.34   35.14   0
   1   1 -14  681.47   43.71   0
   1   1  14  773.82   43.12   0
  -1  -1 -15  383.71   28.83   0
  -1  -1  15  311.50   23.32   0
  -1  -1  15  345.52   14.93   0
  -1   1 -15  333.96   20.86   0
  -1   1  15  367.51   21.01   0
   1  -1 -15  374.35   19.30   0
   1  -1  15  370.07   15.37   0
   1  -1  15  363.86   19.21   0
   1  -1  15  331.53   26.35   0
   1   1 -15  322.91   28.75   0
   1   1  15  349.52   28.42   0
  -1  -1 -16 3101.04   66.95   0
  -1  -1  16 2900.99   54.35   0
  -1  -1  16 2930.79   38.77   0
  -1   1 -16 2720.18   52.42   0
  -1   1  16 2978.33   52.36   0
   1  -1 -16 2911.37   49.71   0
   1  -1  16 2827.63   38.21   0
   1  -1  16 3055.74   47.01   0
   1   1 -16 2882.01   65.86   0
   1   1  16 2946.17   63.48   0
  -1  -1 -17  474.54   28.46   0
  -1  -1  17  456.97   23.12   0
  -1  -1  17  439.33   15.99   0
  -1   1 -17  421.09   23.02   0
  -1   1  17  440.45   22.51   0
   1  -1 -17  474.62   22.15   0
   1  -1  17  426.45   16.53   0
   1  -1  17  429.29   18.83   0
   1   1 -17  449.53   27.72   0
   1   1  17  421.39   26.40   0
  -1  -1 -18 1436.08   44.23   0
  -1  -1  18 1381.56   35.73   0
  -1  -1  18 1410.28   26.44   0
  -1   1 -18 1352.24   38.24   0
  -1   1  18 1369.09   36.66   0
   1  -1 -18 1481.06   37.08   0
   1  -1  18 1379.27   27.73   0
   1  -1  18 1442.55   30.87   0
   1   1 -18 1414.86   43.86   0
   1   1  18 1417.89   41.67   0
  -1  -1 -19   73.73   14.84   0
  -1  -1  19   76.18   12.17   0
  -1   1 -19   71.06   13.47   0
  -1   1  19   76.44   12.73   0
   1  -1 -19   85.23   13.28   0
   1   1 -19   82.93   15.66   0
   1   1  19   92.97   15.07   0
  -1  -1 -20   62.87   13.99   0
  -1  -1  20   69.23   12.31   0
  -1   1 -20   77.77   14.13   0
  -1   1  20   77.61   12.82   0
   1  -1 -20   90.84   13.80   0
   1   1 -20   72.32   15.06   0
   1   1  20   73.07   13.83   0
  -1  -1 -21  158.49   19.07   0
  -1  -1  21  139.81   16.58   0
  -1   1 -21  140.81   17.45   0
  -1   1  21  156.03   16.64   0
   1  -1 -21  126.15   15.60   0
   1   1 -21  155.53   19.56   0
   1   1  21  131.75   16.39   0
  -1  -1 -22 1506.98   44.41   0
  -1   1 -22 1363.53   40.65   0
  -1   1  22 1335.83   37.18   0
   1  -1 -22 1435.09   39.31   0
   1   1 -22 1424.57   42.74   0
   1   1  22 1395.11   38.93   0
  -1  -1 -23  340.26   24.54   0
  -1   1 -23  307.38   22.67   0
  -1   1  23  290.09   20.28   0
   1  -1 -23  313.98   21.16   0
   1   1 -23  357.81   24.76   0
   1   1  23  290.56   20.68   0
  -1  -1 -24 1334.49   42.31   0
  -1   1 -24 1296.20   40.78   0
  -1   1  24 1240.67   36.57   0
   1  -1 -24 1345.51   39.54   0
   1   1 -24 1383.47   42.67   0
   1   1  24 1323.00   37.74   0
  -1  -1 -25   99.16   17.66   0
  -1  -1  25  116.23   16.56   0
  -1   1 -25  131.61   19.10   0
  -1   1  25   94.17   14.58   0
   1  -1 -25  103.95   16.74   0
   1   1 -25   92.63   16.71   0
  -1  -1 -26   42.88   13.86   0
  -1  -1  26   53.76   13.25   0
  -1   1 -26   47.12   13.96   0
  -1   1  26   59.82   13.44   0
  -1   1  26   55.38   11.90   0
   1  -1 -26   38.38   12.93   0
   1   1 -26   42.45   13.30   0
  -1  -1 -27   39.18   14.50   0
  -1  -1  27   29.24   12.15   0
  -1   1 -27   52.80   14.70   0
  -1   1  27   49.04   14.24   0
   1  -1 -27   42.96   12.68   0
   1   1 -27   48.10   14.03   0
  -1  -1 -28  541.02   30.80   0
  -1  -1  28  638.08   28.54   0
  -1   1 -28  583.47   31.68   0
   1  -1 -28  562.65   29.40   0
   1   1 -28  585.02   31.22   0
  -1  -1 -29  188.18   25.45   0
  -1  -1  29  178.91   19.90   0
   1  -1 -29  172.91   21.56   0
   1   1 -29  138.39   20.22   0
  -1  -2   0  116.84    5.44   0
  -1  -2   0  129.04   13.13   0
  -1   2   0  107.11   10.68   0
   1  -2   0  106.53    3.91   0
   1   2   0   97.16    2.59   0
  -1  -2  -1   76.25    4.57   0
  -1  -2  -1   88.29   10.18   0
  -1  -2   1   87.29    5.10   0
  -1  -2   1  103.48   14.85   0
  -1   2  -1   80.99    6.71   0
  -1   2   1   91.87   13.98   0
   1  -2   1   83.95   25.74   0
   1  -2   1   81.99    3.77   0
   1   2   1  104.66    7.08   0
   1   2   1   71.57    2.63   0
  -1  -2  -2   19.92    3.16   0
  -1  -2  -2   25.66    6.10   0
  -1  -2   2   17.40    3.41   0
  -1  -2   2   12.61   10.03   0
  -1   2  -2   21.48    2.99   0
  -1   2  -2   20.34    2.03   0
  -1   2   2   10.30   13.10   0
   1  -2   2    6.11   21.29   0
   1  -2   2   14.31    2.40   0
   1   2  -2   18.54    2.93   0
   1   2   2   23.20    4.83   0
   1   2   2   19.81    2.60   0
  -1  -2  -3   15.17    2.97   0
  -1  -2  -3   13.28    4.72   0
  -1  -2   3   15.59    3.55   0
  -1  -2   3   22.76   14.26   0
  -1   2  -3   11.09    1.62   0
  -1   2  -3   12.71    2.11   0
  -1   2   3   16.16   18.27   0
   1  -2  -3   12.13    1.44   0
   1  -2   3   23.28   19.88   0
   1  -2   3   15.74    2.83   0
   1   2  -3   11.81    2.65   0
   1   2   3   18.35    5.08   0
   1   2   3   18.32    4.19   0
  -1  -2  -4   11.24    2.87   0
  -1  -2  -4   21.50    4.43   0
  -1  -2   4   17.86    3.96   0
  -1  -2   4   28.11   15.04   0
  -1   2  -4   13.08    2.58   0
  -1   2   4   15.56   20.46   0
   1  -2  -4   13.89    1.69   0
   1  -2   4   34.95   19.86   0
   1  -2   4   16.83    3.52   0
   1   2  -4   11.78    2.83   0
   1   2   4   16.02    5.27   0
   1   2   4   23.49    6.52   0
  -1  -2  -5   70.15    5.12   0
  -1  -2  -5   62.59    5.46   0
  -1  -2   5   71.04    6.63   0
  -1  -2   5   43.18   17.61   0
  -1   2  -5   65.85    4.93   0
  -1   2   5   81.06   26.08   0
   1  -2  -5   62.80    3.22   0
   1  -2   5   98.27   22.46   0
   1  -2   5   79.32    7.26   0
   1   2  -5   66.65    5.08   0
   1   2   5   70.94    8.83   0
   1   2   5   80.62   11.93   0
  -1  -2  -6   93.70    6.10   0
  -1  -2  -6   92.42    5.46   0
  -1  -2   6   91.74    8.23   0
  -1  -2   6   85.26   23.00   0
  -1   2  -6   97.40    6.55   0
  -1   2   6   97.20   19.54   0
   1  -2  -6   97.09    4.54   0
   1  -2  -6  111.10   11.00   0
   1  -2   6  124.92   25.15   0
   1  -2   6  107.68    9.39   0
   1   2  -6   90.61    6.16   0
   1   2   6   80.70   10.01   0
   1   2   6   73.82   13.90   0
  -1  -2  -7  112.90    7.09   0
  -1  -2  -7  106.72    5.29   0
  -1  -2   7  103.97    9.66   0
  -1  -2   7  113.32   19.65   0
  -1   2  -7  110.41    8.01   0
  -1   2   7  105.66   17.67   0
   1  -2  -7  103.44    5.72   0
   1  -2  -7  141.67   10.86   0
   1  -2   7  122.86   23.70   0
   1  -2   7  120.03   11.84   0
   1   2  -7  113.68    7.33   0
   1   2   7  102.10   11.49   0
   1   2   7  125.22   18.86   0
  -1  -2  -8    8.36    3.60   0
  -1  -2   8   11.94   10.15   0
  -1   2  -8   11.51    5.39   0
  -1   2   8  -11.16    7.84   0
   1  -2  -8    5.52    3.48   0
   1  -2  -8   11.50    5.96   0
   1  -2   8    6.44   13.94   0
   1  -2   8   11.94    7.66   0
   1   2  -8    7.97    3.81   0
   1   2   8    3.82    6.46   0
   1   2   8   -1.49    9.11   0
  -1  -2  -9   42.35    6.54   0
  -1  -2   9   54.03   12.62   0
  -1   2  -9   40.71    8.68   0
  -1   2   9   57.48   13.34   0
  -1   2   9   45.58    3.56   0
   1  -2  -9   44.96    7.08   0
   1  -2  -9   48.98    6.61   0
   1  -2   9   53.80   17.70   0
   1  -2   9   46.10   11.83   0
   1   2  -9   36.24    6.55   0
   1   2   9   44.98   10.95   0
   1   2   9   38.34   11.06   0
  -1  -2 -10   15.56    5.26   0
  -1  -2  10   13.73    8.52   0
  -1   2 -10   13.02    8.32   0
  -1   2  10   18.91    8.91   0
  -1   2  10   17.53    4.10   0
   1  -2 -10   12.79    6.52   0
   1  -2  10    8.93   11.57   0
   1  -2  10   19.32   11.84   0
   1   2 -10   14.48    5.84   0
   1   2  10   26.35   11.46   0
   1   2  10   14.56    8.89   0
  -1  -2 -11   48.97    8.43   0
  -1  -2  11   62.36   11.57   0
  -1   2 -11   52.86   13.50   0
  -1   2  11   47.64   11.45   0
   1  -2 -11   52.50   11.59   0
   1  -2  11   45.94   13.89   0
   1  -2  11   42.44   16.08   0
   1   2 -11   57.58   10.26   0
   1   2  11   44.65   15.07   0
  -1  -2 -12   30.36    8.54   0
  -1  -2  12   37.32    9.56   0
  -1   2 -12   33.11   14.21   0
  -1   2  12   41.37   10.94   0
   1  -2 -12   52.32   13.85   0
   1  -2  12   39.54   12.40   0
   1  -2  12   32.49   17.39   0
   1   2 -12   40.00   10.52   0
   1   2  12   38.42   16.87   0
  -1  -2 -13   97.43   14.70   0
  -1  -2  13   91.89   12.69   0
  -1   2 -13   82.46   19.66   0
  -1   2  13   98.80   14.01   0
   1  -2 -13  111.05   19.27   0
   1  -2  13   82.60   14.61   0
   1  -2  13   91.19   20.15   0
   1   2 -13  104.77   17.43   0
   1   2  13   81.04   22.02   0
  -1  -2 -14   13.04   10.03   0
  -1  -2  14    1.91    6.77   0
  -1   2 -14   13.33   15.60   0
  -1   2  14    3.49    7.78   0
   1  -2 -14    4.07    9.44   0
   1  -2  14    -.25    8.33   0
   1  -2  14    4.36   12.33   0
   1   2 -14   -2.55   10.47   0
   1   2  14   -2.43   18.26   0
  -1  -2 -15   28.66   13.84   0
  -1  -2  15   42.80    9.54   0
  -1   2 -15   39.71   15.28   0
  -1   2  15   37.94   10.93   0
   1  -2 -15   48.74   12.72   0
   1  -2  15   45.74   11.83   0
   1  -2  15   35.32   13.52   0
   1   2 -15   32.81   16.58   0
   1   2  15   55.00   21.20   0
  -1  -2 -16   15.66   14.32   0
  -1  -2  16   11.56    7.41   0
  -1   2 -16    4.05   10.87   0
  -1   2  16   14.99    9.32   0
   1  -2 -16   16.80    9.39   0
   1  -2  16   10.49    8.80   0
   1   2 -16   10.53   17.00   0
   1   2  16    7.97   14.06   0
  -1  -2 -17   13.55   17.94   0
  -1  -2  17   25.25    8.31   0
  -1   2 -17   15.69   11.41   0
  -1   2  17   17.25    9.58   0
   1  -2 -17   15.63    8.63   0
   1  -2  17   16.09    9.19   0
   1   2 -17   10.59   19.82   0
   1   2  17   23.25   14.04   0
  -1  -2 -18   41.75   18.09   0
  -1  -2  18   12.93    7.53   0
  -1   2 -18   20.62   11.57   0
  -1   2  18   22.52   10.13   0
   1  -2 -18   20.80    9.34   0
   1  -2  18   23.03    9.72   0
   1   2 -18   15.39   16.80   0
   1   2  18   33.94   13.81   0
  -1  -2 -19   36.10   16.32   0
  -1  -2  19   45.44    9.01   0
  -1   2 -19   33.51   12.81   0
  -1   2  19   37.44   11.82   0
   1  -2 -19   35.59   10.78   0
   1  -2  19   48.79   10.79   0
   1   2 -19   32.61   15.98   0
   1   2  19   35.54   13.84   0
  -1  -2 -20    -.29   12.92   0
  -1  -2  20    5.51    6.73   0
  -1   2 -20    6.31   10.38   0
  -1   2  20    2.44    8.87   0
   1  -2 -20   -4.86    7.48   0
   1  -2  20   11.30    8.17   0
   1   2 -20    2.93   12.14   0
   1   2  20   12.14   10.45   0
  -1  -2 -21   30.64   15.41   0
  -1   2 -21   35.60   12.83   0
  -1   2  21   23.93   10.89   0
   1  -2 -21   27.10   11.07   0
   1   2 -21   34.38   14.77   0
   1   2  21   33.88   12.64   0
  -1  -2 -22    6.83   11.54   0
  -1   2 -22   21.64   11.51   0
  -1   2  22     .86    9.39   0
   1  -2 -22    9.01    8.83   0
   1   2 -22    4.91   12.01   0
   1   2  22   15.48   11.77   0
  -1  -2 -23   10.20   12.02   0
  -1  -2  23   23.04   12.02   0
  -1   2 -23   12.48   11.76   0
  -1   2  23    5.29    9.32   0
   1  -2 -23    3.84    8.89   0
   1   2 -23    2.65   11.78   0
   1   2  23   21.34   11.34   0
  -1  -2 -24    2.94   12.30   0
  -1  -2  24   25.15   11.50   0
  -1   2 -24   16.82   11.74   0
  -1   2  24    1.00    9.44   0
   1  -2 -24    7.07    9.35   0
   1   2 -24    4.01   11.46   0
   1   2  24    4.52    9.75   0
  -1  -2 -25   12.29   12.37   0
  -1  -2  25   14.24   12.28   0
  -1   2 -25   21.34   12.18   0
  -1   2  25    6.57   10.33   0
   1  -2 -25    8.62   10.41   0
   1   2 -25   20.60   13.26   0
   1   2  25   20.94   11.54   0
  -1  -2 -26    4.00   11.95   0
  -1  -2  26    7.66   11.11   0
  -1   2 -26    5.36   11.31   0
  -1   2  26   -3.93    9.59   0
   1  -2 -26   24.28   12.82   0
   1   2 -26    5.85   12.30   0
   1   2  26    2.43   10.53   0
  -1  -2 -27   19.69   13.04   0
  -1  -2  27   44.96   13.27   0
  -1   2 -27   27.67   13.71   0
  -1   2  27   18.66   11.22   0
   1   2 -27   34.06   14.06   0
  -1  -2 -28   13.98   12.98   0
  -1  -2  28   23.94   12.88   0
  -1   2 -28   20.28   13.84   0
  -1   2  28   -6.70   10.76   0
   1   2 -28     .16   12.52   0
  -1  -3   0   91.60    6.01   0
  -1  -3   0  139.74   17.68   0
  -1   3   0  115.72   18.18   0
   1  -3   0  366.76   83.57   0
   1  -3   0   82.39    3.98   0
   1   3   0   84.08    8.55   0
  -1  -3  -1  278.31    9.18   0
  -1  -3  -1  329.59   20.60   0
  -1  -3   1  296.36    9.78   0
  -1  -3   1  382.20   28.84   0
  -1   3  -1  282.67   18.05   0
  -1   3   1  304.45   33.16   0
   1  -3  -1  276.94    6.96   0
   1  -3  -1  402.70   65.66   0
   1  -3  -1  260.69    5.94   0
   1  -3   1  366.99   64.96   0
   1  -3   1  272.00    6.70   0
   1   3  -1  344.98   12.68   0
  -1  -3  -2 2637.57   26.29   0
  -1  -3  -2 2662.96   44.91   0
  -1  -3   2 2657.11   28.66   0
  -1  -3   2 2467.08   69.18   0
  -1   3  -2 2217.55   31.84   0
  -1   3   2 2159.75   78.00   0
   1  -3  -2 2629.61   18.67   0
   1  -3  -2 2569.71   97.32   0
   1  -3   2 2468.76  107.15   0
   1  -3   2 2504.77   21.02   0
   1   3  -2 2807.69   31.11   0
   1   3   2 2411.56   35.40   0
  -1  -3  -3 1061.14   17.04   0
  -1  -3  -3 1184.99   27.66   0
  -1  -3   3 1067.95   19.30   0
  -1   3  -3  969.35   15.50   0
  -1   3   3 1132.08   65.79   0
   1  -3  -3 1069.21   11.68   0
   1  -3  -3 1450.04   64.66   0
   1  -3   3 1247.00   73.49   0
   1  -3   3 1036.33   15.70   0
   1   3   3  970.88   24.53   0
  -1  -3  -4 4266.30   34.22   0
  -1  -3  -4 4212.29   46.26   0
  -1  -3   4 4118.76   39.33   0
  -1  -3   4 3701.94  100.58   0
  -1   3  -4 3726.60   20.56   0
  -1   3  -4 4381.48   26.67   0
  -1   3   4 3667.38  110.66   0
   1  -3  -4 4334.98   23.43   0
   1  -3  -4 4266.30   92.37   0
   1  -3   4 3747.48  103.86   0
   1  -3   4 3695.67   33.28   0
   1   3  -4 4079.96   33.29   0
   1   3   4 3820.39   49.94   0
  -1  -3  -5  536.73   12.92   0
  -1  -3  -5  559.82   16.39   0
  -1  -3   5  534.83   15.80   0
  -1  -3   5  801.08   55.67   0
  -1   3  -5  522.62   10.67   0
  -1   3   5  610.23   40.83   0
   1  -3  -5  543.02    9.05   0
   1  -3  -5  658.22   36.70   0
   1  -3   5  565.67   42.79   0
   1  -3   5  519.99   15.82   0
   1   3  -5  530.08   12.97   0
   1   3   5  494.17   20.76   0
  -1  -3  -6  468.54   12.57   0
  -1  -3  -6  479.84   14.02   0
  -1  -3   6  455.54   15.89   0
  -1  -3   6  512.76   48.03   0
  -1   3  -6  448.11   10.98   0
  -1   3   6  449.47   32.24   0
   1  -3  -6  454.01    8.95   0
   1  -3  -6  558.57   29.84   0
   1  -3   6  485.84   37.80   0
   1  -3   6  459.67   17.85   0
   1   3  -6  456.95   12.81   0
   1   3   6  413.94   20.77   0
  -1  -3  -7   98.96    7.04   0
  -1  -3  -7  103.75    7.08   0
  -1  -3   7   90.75    9.88   0
  -1  -3   7   92.66   22.13   0
  -1   3  -7   87.44    6.50   0
  -1   3   7   98.99   18.15   0
   1  -3  -7   95.97    5.30   0
   1  -3  -7  138.99   16.72   0
   1  -3   7  108.89   20.65   0
   1  -3   7   87.05   12.34   0
   1   3  -7   90.34    7.20   0
   1   3   7  115.11   15.69   0
  -1  -3  -8 1391.48   23.24   0
  -1  -3  -8 1413.06   19.49   0
  -1  -3   8 1360.40   31.61   0
  -1  -3   8 1427.44   49.50   0
  -1   3  -8 1422.87   23.05   0
  -1   3   8 1455.96   47.05   0
   1  -3  -8 1415.24   18.94   0
   1  -3  -8 1539.28   33.34   0
   1  -3   8 1454.91   52.68   0
   1  -3   8 1583.18   41.13   0
   1   3  -8 1355.55   24.11   0
   1   3   8 1378.18   41.10   0
  -1  -3  -9  727.13   18.17   0
  -1  -3  -9  723.88   13.08   0
  -1  -3   9  715.84   26.42   0
  -1  -3   9  796.10   36.07   0
  -1   3  -9  675.76   18.03   0
  -1   3   9  766.94   34.57   0
   1  -3  -9  743.97   15.74   0
   1  -3  -9  842.17   20.31   0
   1  -3   9  733.04   37.69   0
   1  -3   9  730.02   34.43   0
   1   3  -9  639.87   18.03   0
   1   3   9  633.89   32.19   0
  -1  -3 -10 3752.41   42.75   0
  -1  -3  10 3281.81   59.31   0
  -1  -3  10 3771.44   68.57   0
  -1   3 -10 3527.57   43.77   0
  -1   3  10 3539.58   68.41   0
   1  -3 -10 3670.11   38.60   0
   1  -3 -10 3689.67   30.65   0
   1  -3  10 3593.03   74.80   0
   1  -3  10 3429.96   74.15   0
   1   3 -10 3407.59   43.16   0
   1   3  10 3572.19   76.31   0
  -1  -3 -11  545.89   18.40   0
  -1  -3  11  628.42   31.70   0
  -1  -3  11  584.81   28.82   0
  -1   3 -11  474.87   19.35   0
  -1   3  11  578.20   29.57   0
   1  -3 -11  594.61   18.52   0
   1  -3  11  618.04   33.68   0
   1  -3  11  573.58   38.54   0
   1   3 -11  518.34   19.33   0
   1   3  11  577.53   38.38   0
  -1  -3 -12  784.22   23.60   0
  -1  -3  12  658.84   37.50   0
  -1  -3  12  907.12   33.38   0
  -1   3 -12  724.41   25.98   0
  -1   3  12  796.84   33.67   0
   1  -3 -12  739.40   23.87   0
   1  -3  12  759.85   34.93   0
   1  -3  12  838.95   39.98   0
   1   3 -12  759.39   24.95   0
   1   3  12  810.50   48.73   0
  -1  -3 -13   49.76    9.70   0
  -1  -3  13   14.65   17.63   0
  -1  -3  13   38.60   11.33   0
  -1   3 -13   42.89   12.12   0
  -1   3  13   30.86   10.98   0
   1  -3 -13   35.65   10.65   0
   1  -3  13   37.79   13.29   0
   1  -3  13   53.81   15.97   0
   1   3 -13   47.17   10.91   0
   1   3  13   55.74   22.55   0
  -1  -3 -14  420.31   21.86   0
  -1  -3  14  350.04   42.53   0
  -1  -3  14  540.71   25.97   0
  -1   3 -14  393.92   27.01   0
  -1   3  14  450.57   26.42   0
   1  -3 -14  402.57   25.68   0
   1  -3  14  495.73   29.00   0
   1   3 -14  386.69   23.58   0
   1   3  14  478.63   49.35   0
  -1  -3 -15  369.20   23.34   0
  -1  -3  15  427.02   53.08   0
  -1  -3  15  372.95   22.24   0
  -1   3 -15  258.72   27.48   0
  -1   3  15  350.26   24.09   0
   1  -3 -15  416.85   30.14   0
   1  -3  15  380.16   25.78   0
   1   3 -15  286.78   24.20   0
   1   3  15  297.55   41.16   0
  -1  -3 -16 2042.31   54.53   0
  -1  -3  16 1916.83   73.46   0
  -1  -3  16 2145.02   46.37   0
  -1   3 -16 2008.57   65.53   0
  -1   3  16 1976.08   50.30   0
   1  -3 -16 2114.86   64.83   0
   1  -3  16 2134.06   51.68   0
   1   3 -16 2037.93   60.47   0
   1   3  16 2104.82   74.55   0
  -1  -3 -17  599.14   35.70   0
  -1  -3  17  537.21   38.50   0
  -1  -3  17  484.78   23.77   0
  -1   3 -17  316.81   36.24   0
  -1   3  17  453.09   26.98   0
   1  -3 -17  591.13   34.03   0
   1  -3  17  475.90   27.60   0
   1   3 -17  393.47   35.51   0
   1   3  17  384.56   35.19   0
  -1  -3 -18 1125.07   52.63   0
  -1  -3  18 1050.99   45.61   0
  -1  -3  18 1155.73   34.29   0
  -1   3 -18 1033.58   52.09   0
  -1   3  18 1055.36   38.12   0
   1  -3 -18 1123.87   41.93   0
   1  -3  18 1151.18   38.06   0
   1   3 -18 1115.00   58.05   0
   1   3  18 1066.49   48.96   0
  -1  -3 -19   85.10   26.89   0
  -1  -3  19   72.88   17.24   0
  -1  -3  19   86.16   13.69   0
  -1   3 -19   58.58   19.74   0
  -1   3  19   83.42   15.48   0
   1  -3 -19   76.23   15.64   0
   1  -3  19   91.60   15.53   0
   1   3 -19   43.54   25.17   0
   1   3  19   74.41   19.16   0
  -1  -3 -20   85.02   25.44   0
  -1  -3  20   48.43   15.28   0
  -1  -3  20   59.22   11.99   0
  -1   3 -20   59.41   18.60   0
  -1   3  20   43.55   12.85   0
   1  -3 -20   59.44   21.14   0
   1  -3  20   55.76   13.91   0
   1   3 -20   56.86   24.49   0
   1   3  20   59.59   16.97   0
  -1  -3 -21  162.59   28.24   0
  -1  -3  21  122.51   19.82   0
  -1  -3  21  118.39   14.69   0
  -1   3 -21  137.81   22.24   0
  -1   3  21  116.33   17.03   0
   1  -3  21  136.75   17.43   0
   1   3 -21   98.95   25.37   0
   1   3  21   89.61   17.94   0
  -1  -3 -22 1128.91   51.03   0
  -1  -3  22 1132.27   41.39   0
  -1   3 -22 1101.20   44.06   0
  -1   3  22 1042.71   38.36   0
   1   3 -22 1057.65   50.19   0
   1   3  22 1090.96   44.10   0
  -1  -3 -23  428.52   33.13   0
  -1  -3  23  344.44   26.02   0
  -1   3 -23  313.41   27.60   0
  -1   3  23  285.56   23.52   0
   1   3 -23  309.67   30.83   0
   1   3  23  309.55   27.49   0
  -1  -3 -24 1151.25   47.02   0
  -1  -3  24 1124.88   40.17   0
  -1   3 -24 1012.37   41.27   0
  -1   3  24 1001.96   38.14   0
   1   3 -24 1043.93   45.65   0
   1   3  24 1102.58   42.76   0
  -1  -3 -25  100.61   20.46   0
  -1  -3  25  116.24   18.45   0
  -1   3 -25  118.00   19.64   0
  -1   3  25   73.27   15.80   0
   1   3 -25   98.18   20.20   0
   1   3  25   84.64   16.42   0
  -1  -3 -26   49.52   17.12   0
  -1  -3  26   57.18   15.32   0
  -1   3 -26   66.05   17.27   0
  -1   3  26   50.15   14.43   0
   1   3 -26   69.91   18.72   0
   1   3  26   26.17   13.24   0
  -1  -3 -27   32.05   16.06   0
  -1  -3  27   50.47   15.66   0
  -1   3 -27   38.05   16.09   0
  -1   3  27   23.91   13.49   0
   1   3 -27   57.03   17.53   0
   1   3  27   27.17   13.88   0
  -1  -3 -28  421.73   35.77   0
  -1   3  28  482.82   39.40   0
   1   3  28  451.97   29.30   0
  -1  -4   0   94.96    7.19   0
  -1  -4   0   86.90   18.27   0
  -1   4   0   63.73   18.78   0
   1  -4   0   86.80    5.86   0
   1  -4   0   88.60   41.98   0
   1  -4   0   65.98    4.54   0
   1   4   0   71.21   11.23   0
  -1  -4  -1  254.93   10.29   0
  -1  -4  -1  222.53   22.46   0
  -1  -4   1  255.08   10.70   0
  -1  -4   1  293.32   31.31   0
  -1   4  -1  220.86   21.83   0
  -1   4   1  212.74   32.80   0
   1  -4  -1  243.80    8.16   0
   1  -4  -1  230.09   45.26   0
   1  -4  -1  236.48    6.10   0
   1  -4   1  255.22    9.43   0
   1  -4   1  213.65   64.67   0
   1  -4   1  236.86    7.70   0
   1   4  -1  247.74   16.15   0
   1   4   1  269.76   17.79   0
  -1  -4  -2   61.77    6.03   0
  -1  -4  -2   54.13   12.99   0
  -1  -4   2   64.21    6.90   0
  -1  -4   2   63.27   24.62   0
  -1   4  -2   61.07   10.77   0
  -1   4   2   49.88   26.25   0
   1  -4  -2   58.64    4.68   0
   1  -4  -2   42.72   24.51   0
   1  -4  -2   68.69    3.76   0
   1  -4   2   68.29    6.53   0
   1  -4   2  106.25   43.52   0
   1  -4   2   56.04    6.40   0
   1   4  -2   57.44    9.75   0
   1   4   2   61.24   11.86   0
  -1  -4  -3   34.96    5.27   0
  -1  -4  -3   35.96    9.86   0
  -1  -4   3   40.46    6.40   0
  -1  -4   3   57.91   29.26   0
  -1   4  -3   28.40    6.14   0
  -1   4   3   46.68   26.77   0
   1  -4  -3   37.32    3.88   0
   1  -4  -3   23.18   19.09   0
   1  -4   3   51.96   26.43   0
   1  -4   3   38.34    6.62   0
   1   4  -3   26.09    7.99   0
   1   4   3   34.43   10.80   0
  -1  -4  -4   37.15    5.43   0
  -1  -4  -4   42.59    9.57   0
  -1  -4   4   37.16    6.39   0
  -1  -4   4   96.33   36.68   0
  -1   4  -4   33.92    4.55   0
  -1   4   4   21.89   26.55   0
   1  -4  -4   32.02    3.84   0
   1  -4  -4   51.92   18.46   0
   1  -4   4   33.72   21.08   0
   1  -4   4   27.81    7.75   0
   1   4  -4   39.82    8.75   0
   1   4   4   45.52   12.12   0
  -1  -4  -5  169.59    8.89   0
  -1  -4  -5  180.22   13.36   0
  -1  -4   5  183.56   11.52   0
  -1  -4   5  171.21   41.82   0
  -1   4   5  197.71   30.51   0
   1  -4  -5  168.69    6.66   0
   1  -4  -5  203.09   24.87   0
   1  -4   5  180.19   30.85   0
   1  -4   5  180.38   16.72   0
   1   4  -5  166.36   13.41   0
   1   4   5  157.72   18.73   0
  -1  -4  -6   54.29    6.38   0
  -1  -4  -6   54.59    8.35   0
  -1  -4   6   45.18    7.97   0
  -1  -4   6     .00   29.18   0
  -1   4  -6   51.84    5.37   0
  -1   4   6   61.39   19.66   0
   1  -4  -6   51.12    4.66   0
   1  -4  -6   41.88   12.76   0
   1  -4   6   44.00   17.42   0
   1  -4   6   44.90   13.23   0
   1   4  -6   57.50    9.17   0
   1   4  -6   54.26    6.53   0
   1   4   6   55.43   14.45   0
  -1  -4  -7  324.48   12.18   0
  -1  -4  -7  313.15   13.71   0
  -1  -4   7  312.05   16.13   0
  -1  -4   7  332.50   40.24   0
  -1   4  -7  333.74   10.79   0
  -1   4   7  375.23   31.36   0
   1  -4  -7  314.49    9.38   0
   1  -4  -7  307.56   20.87   0
   1  -4   7  311.48   31.21   0
   1  -4   7  362.70   28.13   0
   1   4  -7  114.38   12.58   0
   1   4  -7  313.95   12.37   0
   1   4   7  311.80   26.37   0
  -1  -4  -8   57.29    7.29   0
  -1  -4  -8   61.63    7.55   0
  -1  -4   8   43.87    9.16   0
  -1  -4   8   46.72   19.24   0
  -1   4  -8   52.47    6.54   0
  -1   4   8   47.82   15.49   0
   1  -4  -8   59.41    5.73   0
   1  -4  -8   59.79   11.09   0
   1  -4   8   81.81   19.69   0
   1  -4   8   77.24   19.37   0
   1   4  -8   55.73    9.44   0
   1   4  -8   56.55    7.56   0
   1   4   8   49.23   15.67   0
  -1  -4  -9   86.44    8.22   0
  -1  -4  -9   89.63    7.43   0
  -1  -4   9   83.65   12.37   0
  -1  -4   9  103.85   22.28   0
  -1   4  -9   88.64    8.21   0
  -1   4   9   98.21   18.32   0
   1  -4  -9   81.01    6.71   0
   1  -4  -9   80.60   10.19   0
   1  -4   9  115.80   22.59   0
   1  -4   9   80.39   18.86   0
   1   4  -9   92.57    9.10   0
   1   4   9   98.85   21.46   0
  -1  -4 -10   29.56    6.49   0
  -1  -4 -10   28.91    4.70   0
  -1  -4  10   19.80   10.33   0
  -1  -4  10   35.12   15.60   0
  -1   4 -10   30.47    6.48   0
  -1   4  10   34.46   12.88   0
   1  -4 -10   38.56    5.92   0
   1  -4  10   32.69   14.47   0
   1  -4  10   16.27   13.03   0
   1   4 -10   31.76    7.02   0
   1   4  10   34.92   18.77   0
  -1  -4 -11  100.21    9.89   0
  -1  -4  11   84.01   16.69   0
  -1  -4  11  101.17   18.46   0
  -1   4 -11   88.59    9.90   0
  -1   4  11  123.97   19.81   0
   1  -4 -11   89.90    8.62   0
   1  -4  11  113.67   20.57   0
   1  -4  11  112.03   17.80   0
   1   4 -11   93.84   10.57   0
   1   4  11  127.28   28.76   0
  -1  -4 -12   48.83    8.69   0
  -1  -4  12   36.76   15.22   0
  -1  -4  12   52.32   15.17   0
  -1   4 -12   32.70    8.06   0
  -1   4  12   44.83   14.13   0
   1  -4 -12   48.63   12.73   0
   1  -4  12   62.74   16.33   0
   1   4 -12   50.91    9.67   0
   1   4  12   56.43   24.80   0
  -1  -4 -13  258.33   15.88   0
  -1  -4  13  247.18   32.10   0
  -1  -4  13  288.58   23.86   0
  -1   4 -13  268.32   17.15   0
  -1   4  13  267.58   24.18   0
   1  -4  13  260.70   26.31   0
   1   4 -13  268.13   17.56   0
   1   4  13  266.25   41.64   0
  -1  -4 -14   54.70   10.58   0
  -1  -4  14   54.44   23.12   0
  -1  -4  14   64.11   15.17   0
  -1   4 -14   46.79   11.62   0
  -1   4  14   68.77   15.84   0
   1  -4  14   62.14   16.22   0
   1   4 -14   51.28   11.48   0
   1   4  14   51.12   28.47   0
  -1  -4 -15  100.18   14.34   0
  -1  -4  15   70.58   29.56   0
  -1  -4  15  108.00   17.79   0
  -1   4 -15  100.27   16.40   0
  -1   4  15  119.57   18.95   0
   1  -4  15   85.86   17.53   0
   1   4 -15   93.52   15.51   0
   1   4  15   70.30   26.78   0
  -1  -4 -16   18.07   10.91   0
  -1  -4  16   33.78   32.80   0
  -1  -4  16    4.20   10.47   0
  -1   4 -16   16.84   12.75   0
  -1   4  16   13.83   11.01   0
   1  -4  16   19.15   13.13   0
   1   4 -16    9.91   10.76   0
   1   4  16    6.21   17.59   0
  -1  -4 -17   42.34   13.76   0
  -1  -4  17   28.02   25.25   0
  -1  -4  17   31.68   12.25   0
  -1   4 -17   57.07   18.04   0
  -1   4  17   37.09   14.05   0
   1  -4  17   43.73   14.26   0
   1   4 -17   37.72   15.78   0
   1   4  17   42.52   20.43   0
  -1  -4 -18   36.18   15.74   0
  -1  -4  18   26.40   19.82   0
  -1  -4  18   24.80   11.55   0
  -1   4 -18   25.05   18.77   0
  -1   4  18   17.55   11.77   0
   1  -4  18   18.93   12.97   0
   1   4 -18   11.33   17.28   0
   1   4  18   19.64   16.84   0
  -1  -4 -19  170.74   28.25   0
  -1  -4  19  114.77   23.81   0
  -1  -4  19  152.56   18.91   0
  -1   4 -19  129.44   28.81   0
  -1   4  19  155.89   20.94   0
   1  -4  19  164.64   21.86   0
   1   4 -19  134.04   29.57   0
   1   4  19  147.44   25.32   0
  -1  -4 -20   38.19   22.11   0
  -1  -4  20   46.20   17.19   0
  -1  -4  20   35.16   12.44   0
  -1   4 -20   13.59   22.93   0
  -1   4  20   38.93   14.44   0
   1  -4  20   29.90   13.99   0
   1   4 -20   43.92   26.36   0
   1   4  20   43.69   17.32   0
  -1  -4 -21  117.58   34.27   0
  -1  -4  21   74.79   18.34   0
  -1  -4  21   95.29   16.21   0
  -1   4 -21   95.15   25.38   0
  -1   4  21   67.82   16.55   0
   1  -4  21   71.95   16.77   0
   1   4 -21   66.06   30.46   0
   1   4  21   95.26   20.88   0
  -1  -4 -22   32.07   23.40   0
  -1  -4  22   25.55   13.97   0
  -1  -4  22   19.21   10.73   0
  -1   4 -22   27.83   17.53   0
  -1   4  22   33.30   13.20   0
   1  -4  22    3.74   11.95   0
   1   4 -22    9.84   22.17   0
   1   4  22   12.86   13.42   0
  -1  -4 -23   18.72   18.52   0
  -1  -4  23   17.58   13.31   0
  -1   4 -23   18.51   15.79   0
  -1   4  23    7.87   12.24   0
   1   4 -23   11.08   18.77   0
   1   4  23   -3.16   12.71   0
  -1  -4 -24   -8.69   17.37   0
  -1  -4  24   23.73   13.58   0
  -1   4 -24   38.15   16.80   0
  -1   4  24   16.48   13.50   0
   1   4 -24   14.91   17.81   0
   1   4  24   16.68   14.48   0
  -1  -4 -25   53.60   21.72   0
  -1  -4  25   54.63   16.85   0
  -1   4 -25   66.68   19.77   0
  -1   4  25   69.03   17.63   0
   1   4 -25   73.67   23.05   0
   1   4  25   80.78   18.24   0
  -1  -4  26   31.74   16.78   0
  -1   4 -26   23.50   17.41   0
  -1   4  26   44.49   16.15   0
   1   4 -26   46.99   22.78   0
   1   4  26   17.46   14.58   0
  -1  -5   0  102.08    8.61   0
  -1  -5   0  129.85   23.99   0
  -1   5   0  106.27   22.49   0
   1  -5   0   96.11    7.22   0
   1  -5   0  206.41   49.71   0
   1   5   0   84.07   18.00   0
  -1  -5  -1  131.35    9.11   0
  -1  -5  -1  137.23   21.87   0
  -1  -5   1  135.40    9.65   0
  -1  -5   1  137.51   28.05   0
  -1   5  -1  111.18   18.50   0
  -1   5   1  154.77   29.22   0
   1  -5  -1  131.50    7.77   0
   1  -5  -1  221.70   43.96   0
   1  -5   1  138.48    8.58   0
   1  -5   1  166.96   53.28   0
   1   5  -1  133.98   20.57   0
   1   5   1  116.39   20.41   0
  -1  -5  -2 1613.38   26.94   0
  -1  -5  -2 1669.43   49.48   0
  -1  -5   2 1549.60   28.25   0
  -1  -5   2 1572.68   74.39   0
  -1   5  -2 1389.93   36.31   0
  -1   5   2 1378.91   71.49   0
   1  -5  -2 1552.32   21.71   0
   1  -5  -2 1737.26   79.35   0
   1  -5   2 1539.51   25.56   0
   1  -5   2 1565.84  120.97   0
   1   5  -2 1463.29   47.37   0
   1   5   2 1478.91   51.83   0
  -1  -5  -3  539.24   16.18   0
  -1  -5  -3  624.08   29.55   0
  -1  -5   3  542.64   18.01   0
  -1  -5   3  828.66   69.16   0
  -1   5  -3  487.35   18.39   0
  -1   5   3  610.50   58.49   0
   1  -5  -3  537.85   13.09   0
   1  -5  -3  731.44   50.28   0
   1  -5   3  507.89   16.23   0
   1  -5   3  779.77   83.09   0
   1   5  -3  490.93   30.78   0
   1   5   3  551.32   35.71   0
  -1  -5  -4 2331.95   32.27   0
  -1  -5  -4 2261.93   48.20   0
  -1  -5   4 2240.37   36.07   0
  -1  -5   4 2450.27  117.11   0
  -1   5  -4 1998.52   27.19   0
  -1   5   4 1714.93   88.55   0
   1  -5  -4 2426.61   73.52   0
   1  -5   4 2162.26   34.25   0
   1  -5   4 2021.31   91.43   0
   1   5  -4 2013.15   53.42   0
   1   5   4 2130.74   65.56   0
  -1  -5  -5  267.04   12.17   0
  -1  -5  -5  287.33   18.43   0
  -1  -5   5  250.00   14.29   0
  -1  -5   5  509.93   72.99   0
  -1   5   5  273.22   41.03   0
   1  -5  -5  324.24   29.52   0
   1  -5   5  247.18   14.27   0
   1  -5   5  231.93   35.49   0
   1   5  -5  266.28   25.00   0
   1   5   5  259.28   31.48   0
  -1  -5  -6  282.23   12.61   0
  -1  -5  -6  305.77   17.66   0
  -1  -5   6  287.10   15.97   0
  -1  -5   6  431.77   69.88   0
  -1   5   6  288.19   35.90   0
   1  -5  -6  306.99   25.67   0
   1  -5   6  277.30   16.45   0
   1  -5   6  310.06   37.52   0
   1   5  -6  287.15   24.63   0
   1   5   6  295.92   34.12   0
  -1  -5  -7   49.91    7.36   0
  -1  -5  -7   52.61    9.21   0
  -1  -5   7   46.44    9.44   0
  -1  -5   7   25.00   28.69   0
  -1   5   7   41.28   18.62   0
   1  -5  -7   63.94   13.56   0
   1  -5   7   50.07   19.77   0
   1   5  -7   88.06   16.23   0
   1   5   7   21.97   19.51   0
  -1  -5  -8  889.19   21.86   0
  -1  -5  -8  858.53   23.36   0
  -1  -5   8  884.86   28.81   0
  -1  -5   8  894.37   55.76   0
  -1   5   8  872.98   45.39   0
   1  -5  -8  922.05   30.94   0
   1  -5   8  837.29   46.61   0
   1   5   8  886.45   55.40   0
  -1  -5  -9  390.60   15.88   0
  -1  -5  -9  432.35   16.28   0
  -1  -5   9  381.24   22.07   0
  -1  -5   9  486.01   39.72   0
  -1   5  -9  418.86   14.18   0
  -1   5   9  398.31   32.30   0
   1  -5   9  397.10   34.96   0
   1   5  -9  405.25   16.39   0
   1   5   9  396.41   45.74   0
  -1  -5 -10 2078.20   35.17   0
  -1  -5  10 2018.04   48.62   0
  -1  -5  10 2216.71   68.50   0
  -1   5 -10 2132.44   31.34   0
  -1   5  10 1977.11   60.98   0
   1  -5  10 2045.81   64.56   0
   1   5 -10 2089.37   36.00   0
   1   5  10 2149.89   90.50   0
  -1  -5 -11  311.95   15.91   0
  -1  -5  11  297.00   24.54   0
  -1  -5  11  328.17   30.67   0
  -1   5 -11  290.64   14.37   0
  -1   5  11  343.18   29.45   0
   1  -5  11  356.97   31.44   0
   1   5 -11  311.19   16.55   0
   1   5  11  357.13   52.29   0
  -1  -5 -12  499.24   20.06   0
  -1  -5  12  495.37   33.03   0
  -1  -5  12  558.36   35.99   0
  -1   5 -12  485.60   18.77   0
  -1   5  12  495.66   32.97   0
   1  -5  12  512.04   35.72   0
   1   5 -12  477.66   20.72   0
   1   5  12  609.60   63.07   0
  -1  -5 -13   36.67    9.09   0
  -1  -5  13   24.06   16.57   0
  -1  -5  13   28.17   14.76   0
  -1   5 -13   17.33    7.92   0
  -1   5  13   10.46   12.14   0
   1  -5  13   21.03   14.62   0
   1   5 -13   27.98    9.24   0
   1   5  13   34.41   26.95   0
  -1  -5 -14  268.66   17.99   0
  -1  -5  14  232.07   33.98   0
  -1  -5  14  313.52   27.15   0
  -1   5 -14  289.86   18.31   0
  -1   5  14  255.65   25.82   0
   1  -5  14  345.16   30.20   0
   1   5 -14  270.61   19.47   0
   1   5  14  342.46   46.56   0
  -1  -5 -15  207.84   17.95   0
  -1  -5  15  187.09   35.91   0
  -1  -5  15  194.65   23.42   0
  -1   5 -15  192.65   17.88   0
  -1   5  15  193.76   23.72   0
   1  -5  15  244.40   27.25   0
   1   5 -15  180.51   18.80   0
   1   5  15  221.78   36.10   0
  -1  -5 -16 1299.19   39.91   0
  -1  -5  16 1155.09   75.54   0
  -1  -5  16 1437.32   48.21   0
  -1   5 -16 1357.31   40.23   0
  -1   5  16 1243.57   47.05   0
   1  -5  16 1269.85   48.65   0
   1   5 -16 1265.59   41.66   0
   1   5  16 1182.33   61.37   0
  -1  -5 -17  277.51   24.19   0
  -1  -5  17  280.27   51.20   0
  -1  -5  17  250.88   24.61   0
  -1   5 -17  257.00   24.37   0
  -1   5  17  266.85   26.28   0
   1  -5  17  266.54   27.58   0
   1   5 -17  256.42   25.36   0
   1   5  17  233.69   32.67   0
  -1  -5 -18  747.46   37.66   0
  -1  -5  18  690.80   59.49   0
  -1  -5  18  807.33   36.76   0
  -1   5 -18  755.55   38.32   0
  -1   5  18  721.45   37.66   0
   1  -5  18  735.54   38.15   0
   1   5 -18  664.33   38.43   0
   1   5  18  701.03   45.52   0
  -1  -5 -19   50.81   19.91   0
  -1  -5  19   68.52   25.40   0
  -1  -5  19   38.33   14.30   0
  -1   5 -19   36.09   18.35   0
  -1   5  19   29.67   14.26   0
   1  -5  19   44.42   16.11   0
   1   5 -19   38.13   18.85   0
   1   5  19   39.02   18.42   0
  -1  -5  20   78.16   23.41   0
  -1  -5  20   67.67   16.16   0
  -1   5 -20   49.34   22.41   0
  -1   5  20   89.26   19.11   0
   1  -5  20   57.53   17.26   0
   1   5 -20   61.03   25.67   0
   1   5  20   48.48   18.01   0
  -1  -5  21   99.21   22.67   0
  -1  -5  21   95.07   17.57   0
  -1   5 -21   82.14   27.81   0
  -1   5  21   80.72   17.76   0
   1  -5  21   57.28   17.01   0
   1   5 -21   66.89   28.72   0
   1   5  21   61.76   18.03   0
  -1  -5  22  849.19   35.89   0
  -1   5 -22  732.95   55.52   0
  -1   5  22  691.30   37.02   0
   1  -5  22  783.18   37.44   0
   1   5 -22  803.02   61.44   0
   1   5  22  722.01   42.19   0
  -1  -5  23  173.95   26.06   0
  -1   5 -23  207.51   33.48   0
  -1   5  23  202.84   25.53   0
   1  -5  23  222.98   25.92   0
   1   5 -23  170.44   39.25   0
   1   5  23  190.66   27.49   0
  -1   5 -24  782.14   48.61   0
  -1   5  24  665.74   37.25   0
   1   5 -24  699.48   54.95   0
   1   5  24  723.47   42.49   0
  -1  -6   0   75.73    9.62   0
  -1  -6   0   71.20   22.81   0
  -1   6   0   78.51   18.86   0
   1  -6   0   70.26   38.65   0
   1   6   0   50.16   26.42   0
  -1  -6  -1  358.23   15.47   0
  -1  -6  -1  343.50   33.20   0
  -1  -6   1  350.88   15.91   0
  -1  -6   1  360.51   42.90   0
  -1   6  -1  329.37   24.23   0
  -1   6   1  340.14   36.42   0
   1  -6  -1  330.30   50.25   0
   1  -6   1  396.62   68.01   0
   1   6  -1  314.74   43.62   0
   1   6   1  407.10   48.61   0
  -1  -6  -2   70.57    9.28   0
  -1  -6  -2   76.62   18.13   0
  -1  -6   2   72.44    9.65   0
  -1  -6   2   93.65   31.40   0
  -1   6   2   53.30   24.39   0
   1  -6  -2   79.72   28.09   0
   1  -6   2   43.29   46.54   0
   1   6  -2   74.87   27.89   0
   1   6   2   72.34   28.57   0
  -1  -6  -3   52.04    8.35   0
  -1  -6  -3   53.42   15.62   0
  -1  -6   3   50.56    8.92   0
  -1  -6   3   40.95   33.12   0
  -1   6   3   49.96   28.94   0
   1  -6  -3   51.70   21.78   0
   1  -6   3   53.67   11.36   0
   1  -6   3   70.72   51.94   0
   1   6  -3   30.45   23.40   0
   1   6   3   70.24   29.52   0
  -1  -6  -4   72.23    9.39   0
  -1  -6  -4   64.76   14.30   0
  -1  -6   4   64.38   10.11   0
  -1  -6   4   66.22   44.00   0
  -1   6   4   51.23   31.55   0
   1  -6  -4   65.83   19.86   0
   1  -6   4   55.08    8.92   0
   1  -6   4    4.03   38.36   0
   1   6  -4   82.78   23.69   0
   1   6   4   65.18   29.26   0
  -1  -6  -5  220.37   12.79   0
  -1  -6  -5  205.73   19.20   0
  -1  -6   5  228.22   15.28   0
  -1  -6   5  126.63   57.45   0
  -1   6   5  163.76   42.62   0
   1  -6  -5  223.40   26.92   0
   1  -6   5  231.59   14.67   0
   1  -6   5  207.79   45.12   0
   1   6   5  248.22   44.78   0
  -1  -6  -6   79.04    9.43   0
  -1  -6  -6   95.61   14.10   0
  -1  -6   6   70.03   11.23   0
  -1  -6   6   43.55   53.48   0
  -1   6   6   75.40   29.40   0
   1  -6  -6   75.06   17.16   0
   1  -6   6   85.18   11.98   0
   1  -6   6   61.96   27.43   0
   1   6   6   87.95   33.13   0
  -1  -6  -7  433.39   17.13   0
  -1  -6  -7  383.73   20.81   0
  -1  -6   7  406.63   21.14   0
  -1  -6   7  508.89   75.14   0
  -1   6   7  467.82   44.31   0
   1  -6  -7  413.01   26.49   0
   1  -6   7  390.39   20.50   0
   1  -6   7  401.44   44.51   0
   1   6   7  351.59   53.19   0
  -1  -6  -8   88.50   10.80   0
  -1  -6   8  101.19   14.72   0
  -1  -6   8  105.88   35.22   0
  -1   6   8   70.62   23.27   0
   1  -6   8   96.92   14.70   0
   1  -6   8   68.66   23.98   0
   1   6   8  128.54   40.68   0
  -1  -6  -9  103.49   11.16   0
  -1  -6   9  117.19   16.65   0
  -1  -6   9   89.60   29.92   0
  -1   6   9   77.70   22.12   0
   1  -6   9   98.66   16.01   0
   1  -6   9   83.31   23.73   0
   1   6   9  110.12   39.92   0
  -1  -6 -10   30.04    8.06   0
  -1  -6  10   31.71   12.05   0
  -1  -6  10   39.88   20.98   0
  -1   6  10   31.27   17.11   0
   1  -6  10   18.50   12.62   0
   1  -6  10   11.56   17.95   0
   1   6  10    9.32   31.18   0
  -1  -6 -11  119.70   12.79   0
  -1  -6  11  118.22   19.86   0
  -1  -6  11  153.63   27.27   0
  -1   6  11  145.28   24.97   0
   1  -6  11  135.43   23.42   0
   1  -6  11  151.76   25.82   0
   1   6  11  147.21   39.44   0
  -1  -6 -12   49.24   11.52   0
  -1  -6  12   33.29   15.04   0
  -1  -6  12   47.20   19.23   0
  -1   6  12   49.74   17.65   0
   1  -6  12   29.51   18.78   0
   1  -6  12   70.01   21.29   0
   1   6  12   43.91   27.24   0
  -1  -6  13  351.39   33.61   0
  -1  -6  13  377.13   33.95   0
  -1   6  13  377.52   32.29   0
   1  -6  13  361.61   41.30   0
   1  -6  13  465.86   37.25   0
   1   6  13  411.08   50.52   0
  -1  -6  14   59.30   23.87   0
  -1  -6  14   53.42   19.26   0
  -1   6 -14   95.61   13.25   0
  -1   6  14   75.36   18.27   0
   1  -6  14   54.71   29.93   0
   1  -6  14   65.27   20.40   0
   1   6 -14   89.05   14.51   0
   1   6  14   49.86   23.60   0
  -1  -6  15  127.54   32.20   0
  -1  -6  15  144.27   24.99   0
  -1   6 -15  141.43   16.06   0
  -1   6  15  123.73   21.87   0
   1  -6  15   81.90   33.32   0
   1  -6  15  128.18   24.14   0
   1   6 -15  145.52   18.18   0
   1   6  15  112.97   26.91   0
  -1  -6  16    2.98   26.08   0
  -1  -6  16   42.26   17.09   0
  -1   6 -16   18.83   10.67   0
  -1   6  16   31.61   15.49   0
   1  -6  16   21.31   27.73   0
   1  -6  16   14.44   16.40   0
   1   6 -16   32.30   12.83   0
   1   6  16    4.40   16.51   0
  -1  -6  17   44.80   34.05   0
  -1  -6  17   45.76   17.16   0
  -1   6 -17   52.31   14.00   0
  -1   6  17   27.28   15.31   0
   1  -6  17   35.30   24.44   0
   1  -6  17   82.35   19.68   0
   1   6 -17   62.80   16.39   0
   1   6  17   57.76   20.91   0
  -1  -6  18    2.33   35.46   0
  -1  -6  18   50.62   17.00   0
  -1   6 -18   36.17   14.55   0
  -1   6  18   38.75   15.91   0
   1  -6  18   28.63   21.81   0
   1  -6  18   24.97   16.68   0
   1   6 -18   41.63   16.29   0
   1   6  18   26.77   17.06   0
  -1  -6  19  194.12   41.39   0
  -1  -6  19  205.41   25.65   0
  -1   6 -19  212.87   26.38   0
  -1   6  19  215.33   26.51   0
   1  -6  19  226.51   31.63   0
   1  -6  19  220.28   28.24   0
   1   6 -19  232.39   30.29   0
   1   6  19  208.92   29.25   0
  -1  -6  20   72.50   29.07   0
  -1  -6  20   84.25   18.25   0
  -1   6 -20   78.47   21.66   0
  -1   6  20   77.15   20.52   0
   1  -6  20   48.38   20.20   0
   1  -6  20   68.65   18.76   0
   1   6 -20   80.62   24.59   0
   1   6  20   66.27   21.15   0
  -1  -6  21   95.54   27.75   0
  -1  -6  21  121.74   21.20   0
  -1   6 -21  104.36   25.64   0
  -1   6  21  110.23   21.79   0
   1  -6  21  107.89   23.19   0
   1  -6  21  130.06   23.44   0
   1   6 -21  133.77   32.31   0
   1   6  21  156.53   28.34   0
  -1  -6  22   26.52   26.44   0
  -1  -6  22   33.54   14.61   0
  -1   6 -22   25.76   24.27   0
  -1   6  22   30.84   23.26   0
   1  -6  22   29.77   17.07   0
   1  -6  22   18.57   15.71   0
   1   6 -22   12.46   32.23   0
  -1  -6  23    3.62   20.05   0
  -1  -7   0   42.60    9.31   0
  -1  -7   0   63.98   23.67   0
   1  -7   0   11.41   32.50   0
   1   7   0   87.60   51.89   0
  -1  -7  -1   89.41   11.47   0
  -1  -7  -1  139.87   26.92   0
  -1  -7   1  101.25   11.91   0
  -1  -7   1  163.42   33.81   0
   1  -7  -1  137.62   36.78   0
   1  -7   1  176.44   50.82   0
   1   7  -1  165.39   66.73   0
   1   7   1  158.33   56.39   0
  -1  -7  -2  866.13   25.38   0
  -1  -7  -2  886.02   44.87   0
  -1  -7   2  826.54   26.23   0
  -1  -7   2  976.94   69.70   0
  -1   7   2  744.15   47.93   0
   1  -7  -2  920.21   60.22   0
   1  -7   2  866.72   96.61   0
   1   7   2  890.99   97.54   0
  -1  -7  -3  194.61   14.02   0
  -1  -7  -3  209.70   24.94   0
  -1  -7   3  193.78   15.14   0
  -1  -7   3  249.86   50.45   0
  -1   7   3  247.03   37.59   0
   1  -7  -3  185.69   31.38   0
   1  -7   3  219.80   67.03   0
   1   7   3  158.02   55.30   0
  -1  -7  -4 1171.79   29.83   0
  -1  -7  -4 1155.17   43.16   0
  -1  -7   4 1181.19   32.35   0
  -1  -7   4 1191.45   98.40   0
  -1   7   4 1104.53   70.65   0
   1  -7  -4 1208.70   54.78   0
   1  -7   4 1140.05  112.13   0
   1   7   4 1248.94  106.22   0
  -1  -7  -5  178.74   20.68   0
  -1  -7   5  134.15   14.26   0
  -1  -7   5  204.48   65.15   0
  -1   7   5  172.99   40.60   0
   1  -7  -5  134.15   23.39   0
   1  -7   5  109.89   45.25   0
   1   7   5  140.55   50.73   0
  -1  -7  -6  156.83   19.17   0
  -1  -7   6  145.24   15.66   0
  -1  -7   6   86.79   66.10   0
  -1   7   6  137.54   39.63   0
   1  -7   6  153.49   42.34   0
   1   7   6  146.82   46.05   0
  -1  -7   7   69.95   13.31   0
  -1  -7   7  126.05   72.57   0
  -1   7   7  115.82   35.53   0
   1  -7   7   77.29   30.45   0
   1   7   7   53.69   32.36   0
  -1  -7   8  492.30   25.93   0
  -1  -7   8  476.10   67.17   0
  -1   7   8  476.75   47.99   0
   1  -7   8  504.33   49.72   0
   1   7   8  554.31   60.53   0
  -1  -7   9  162.17   20.10   0
  -1  -7   9  180.63   43.26   0
  -1   7   9  200.33   33.02   0
   1  -7   9  144.68   31.69   0
   1   7   9  151.38   37.34   0
  -1  -7  10 1105.11   40.54   0
  -1  -7  10 1100.79   65.53   0
  -1   7  10 1071.08   55.13   0
   1  -7  10 1039.72   57.47   0
   1   7  10 1057.29   67.50   0
  -1  -7  11  144.83   21.21   0
  -1  -7  11  143.61   30.69   0
  -1   7  11  151.35   27.15   0
   1  -7  11  148.78   29.85   0
   1   7  11  120.34   30.43   0
  -1  -7  12  253.25   27.61   0
  -1  -7  12  296.37   36.93   0
  -1   7  12  320.66   33.53   0
   1  -7  12  274.40   32.03   0
   1  -7  12  305.41   36.61   0
   1   7  12  308.32   41.54   0
  -1  -7  13   45.23   19.42   0
  -1  -7  13   56.49   20.72   0
  -1   7  13   40.04   18.01   0
   1  -7  13   76.28   23.78   0
   1  -7  13   69.55   20.86   0
   1   7  13   33.45   20.60   0
  -1  -7  14  132.41   28.56   0
  -1  -7  14  201.68   30.06   0
  -1   7  14  159.50   25.93   0
   1  -7  14  149.83   32.66   0
   1  -7  14  221.88   32.05   0
   1   7  14  197.69   32.95   0
  -1  -7  15   66.80   27.72   0
  -1  -7  15  109.83   24.35   0
  -1   7  15   77.33   20.30   0
   1  -7  15  111.07   34.15   0
   1  -7  15  118.32   25.76   0
   1   7  15   86.02   23.56   0
  -1  -7  16  682.70   59.22   0
  -1  -7  16  724.85   43.23   0
  -1   7  16  734.59   41.76   0
   1  -7  16  687.17   43.88   0
   1   7  16  659.10   46.17   0
  -1  -7  17  102.33   37.66   0
  -1  -7  17  127.46   25.58   0
  -1   7  17  148.25   25.03   0
   1  -7  17  108.54   40.88   0
   1  -7  17  107.05   25.44   0
   1   7  17  129.91   26.39   0
  -1  -7  18  342.81   60.95   0
  -1  -7  18  457.61   35.62   0
  -1   7  18  440.34   35.67   0
   1  -7  18  436.20   38.46   0
   1   7  18  518.63   42.36   0
  -1  -7  19   36.20   55.65   0
   1  -7  19   62.79   28.11   0
   1  -7  19   35.74   20.46   0
  -1  -8   0  167.04   31.55   0
   1  -8   0  147.57   41.72   0
  -1  -8  -1  322.78   36.25   0
  -1  -8   1  346.24   45.98   0
   1  -8  -1  283.18   44.21   0
   1  -8   1  328.67   58.90   0
  -1  -8  -2   84.22   22.20   0
  -1  -8   2   82.88   34.53   0
   1  -8  -2   41.75   25.26   0
   1  -8   2   18.02   42.54   0
  -1  -8  -3   46.41   16.85   0
  -1  -8   3   51.87   37.18   0
   1  -8  -3   26.04   20.60   0
   1  -8   3   38.80   51.15   0
  -1  -8  -4   32.32   17.27   0
  -1  -8   4   20.44   13.79   0
  -1  -8   4   79.38   45.14   0
   1  -8   4   -3.37   51.44   0
   1   8   4   30.37   30.42   0
  -1  -8   5  244.56   19.60   0
  -1  -8   5  182.16   61.70   0
   1  -8   5  181.92   70.02   0
   1   8   5  193.54   40.04   0
  -1  -8   6   86.32   14.94   0
  -1  -8   6  126.55   70.40   0
   1  -8   6   60.01   48.08   0
   1   8   6   94.59   32.72   0
  -1  -8   7  411.39   24.82   0
  -1  -8   7  447.35  103.55   0
  -1   8   7  308.19   53.63   0
   1  -8   7  470.36   65.55   0
   1   8   7  441.59   48.61   0
  -1  -8   8   68.62   14.77   0
  -1  -8   8   24.06   51.07   0
  -1   8   8   28.89   34.62   0
   1  -8   8   37.23   29.64   0
   1   8   8   63.70   25.83   0
  -1  -8   9   89.68   16.70   0
  -1  -8   9   86.92   43.03   0
  -1   8   9   78.98   30.72   0
   1  -8   9  104.98   32.28   0
   1   8   9  111.55   28.96   0
  -1  -8  10   36.76   14.19   0
  -1  -8  10   14.68   28.81   0
  -1   8  10   -3.25   21.81   0
   1  -8  10   10.89   24.36   0
   1   8  10   32.50   22.67   0
  -1  -8  11  122.98   22.51   0
  -1  -8  11  134.80   35.03   0
  -1   8  11   88.52   25.84   0
   1  -8  11  151.46   35.23   0
   1   8  11  115.68   28.06   0
  -1  -8  12   54.13   19.84   0
  -1  -8  12   91.52   31.54   0
  -1   8  12   70.74   23.04   0
   1  -8  12   78.37   28.42   0
   1   8  12   83.88   25.74   0
  -1  -8  13  270.68   33.40   0
  -1  -8  13  370.80   44.88   0
  -1   8  13  309.38   35.52   0
   1  -8  13  343.58   42.63   0
   1   8  13  316.73   38.13   0
  -1  -8  14   25.59   22.88   0
  -1  -8  14   50.57   28.62   0
  -1   8  14   68.21   23.14   0
   1  -8  14   72.81   34.86   0
   1   8  14   94.47   25.56   0
  -1  -8  15  107.73   35.98   0
  -1   8  15  113.80   35.62   0
  -1  -9   0   76.11   26.71   0
   1  -9   0   55.67   32.71   0
  -1  -9  -1   60.18   23.97   0
  -1  -9   1  106.33   31.76   0
   1  -9  -1   92.49   31.44   0
   1  -9   1   49.68   38.04   0
  -1  -9   2  442.01   57.26   0
   1  -9   2  346.14   63.76   0
  -1  -9   3   70.00   40.03   0
   1  -9   3   66.52   51.82   0
  -1  -9   4  454.27   70.78   0
   1  -9   4  502.69   84.89   0
  -1  -9   5  136.02   60.19   0
   1  -9   5   97.60   62.00   0
  -1  -9   6   59.70   91.65   0
   1  -9   6  157.01   88.00   0
  -2   0   0 4161.22   26.25   0
  -2   0  -1 2521.44   23.44   0
  -2   0   1 2471.19   18.40   0
   2   0  -1 2736.47   17.31   0
   2   0   1 2597.78   20.74   0
  -2   0  -2  975.21   17.28   0
  -2   0   2  962.80   11.02   0
   2   0  -2  993.31   10.82   0
   2   0   2 1006.36   13.46   0
  -2   0  -3  226.78   10.93   0
  -2   0   3  186.18    5.19   0
   2   0  -3  225.66    5.80   0
   2   0   3  196.75    6.67   0
  -2   0  -4 1201.14   26.15   0
  -2   0   4 1259.70   19.84   0
  -2   0   4 1261.24   12.96   0
  -2   0   4 1244.96   25.56   0
   2   0  -4 1196.17   13.97   0
   2   0   4 1304.24   17.02   0
  -2   0  -5 2008.67   38.37   0
  -2   0   5 2044.25   27.31   0
  -2   0   5 2019.11   17.46   0
  -2   0   5 1922.16   33.18   0
   2   0  -5 2145.30   20.96   0
   2   0   5 2018.72   22.65   0
  -2   0  -6 3890.73   60.53   0
  -2   0   6 3553.20   39.56   0
  -2   0   6 3589.71   25.31   0
  -2   0   6 3611.22   48.12   0
   2   0  -6 3615.81   31.06   0
   2   0   6 3641.55   32.83   0
  -2   0  -7 2663.34   56.95   0
  -2   0   7 2754.05   38.85   0
  -2   0   7 2745.43   24.49   0
  -2   0   7 2662.89   44.09   0
   2   0  -7 2858.28   32.16   0
   2   0   7 2438.54   25.54   0
   2   0   7 2746.28   31.17   0
  -2   0  -8 2304.70   59.01   0
  -2   0   8 2161.91   39.02   0
  -2   0   8 2074.36   23.79   0
  -2   0   8 2091.95   41.19   0
   2   0  -8 2206.30   33.29   0
   2   0   8 1913.31   24.53   0
   2   0   8 2023.21   29.57   0
  -2   0  -9  554.82   35.67   0
  -2   0   9  618.29   25.43   0
  -2   0   9  566.31   14.52   0
  -2   0   9  531.32   23.07   0
   2   0  -9  674.90   22.64   0
   2   0   9  610.08   15.88   0
   2   0   9  590.83   18.69   0
  -2   0 -10  181.42   24.38   0
  -2   0  10  198.04   19.98   0
  -2   0  10  168.47   10.32   0
  -2   0  10  154.21   15.24   0
   2   0 -10  220.05   17.66   0
   2   0  10  172.43   10.74   0
   2   0  10  168.65   13.45   0
  -2   0 -11  582.09   31.71   0
  -2   0  11  558.21   32.43   0
  -2   0  11  533.63   18.47   0
  -2   0  11  518.91   20.77   0
   2   0 -11  631.64   30.83   0
   2   0  11  579.30   19.39   0
   2   0  11  620.58   24.27   0
  -2   0 -12 1410.46   44.07   0
  -2   0  12 1338.77   51.50   0
  -2   0  12 1263.88   31.15   0
  -2   0  12 1163.65   27.28   0
   2   0 -12 1377.32   49.90   0
   2   0  12 1307.93   31.84   0
   2   0  12 1193.89   36.20   0
  -2   0 -13 1834.87   48.12   0
  -2   0  13 1492.82   59.00   0
  -2   0  13 1531.47   38.75   0
  -2   0  13 1718.76   30.67   0
   2   0 -13 2024.76   66.33   0
   2   0  13 1943.88   44.43   0
   2   0  13 1725.03   48.19   0
  -2   0 -14 1812.19   46.97   0
  -2   0  14 1798.76   60.43   0
  -2   0  14 1705.67   45.78   0
  -2   0  14 1705.54   29.13   0
   2   0 -14 1752.65   57.36   0
   2   0  14 1985.91   52.95   0
   2   0  14 1953.37   44.85   0
   2   0  14 1847.23   56.12   0
  -2   0 -15  720.54   30.50   0
  -2   0  15  714.86   36.78   0
  -2   0  15  581.79   32.62   0
  -2   0  15  673.74   18.05   0
   2   0 -15  785.41   36.72   0
   2   0  15  809.62   42.60   0
   2   0  15  809.68   31.84   0
   2   0  15  704.74   42.52   0
  -2   0 -16  167.50   17.91   0
  -2   0  16  154.03   20.53   0
  -2   0  16  135.11   23.57   0
  -2   0  16  157.24    9.75   0
   2   0 -16  173.37   19.94   0
   2   0  16  230.29   29.66   0
   2   0  16  167.83   19.74   0
   2   0  16  150.85   28.63   0
  -2   0 -17  273.51   20.91   0
  -2   0  17  237.40   22.25   0
  -2   0  17  203.18   24.39   0
   2   0 -17  226.94   20.58   0
   2   0  17  248.57   24.26   0
   2   0  17  255.86   19.70   0
   2   0  17  292.83   35.29   0
  -2   0 -18  739.63   31.04   0
  -2   0  18  771.53   31.70   0
  -2   0  18  770.04   33.97   0
   2   0 -18  737.73   31.44   0
   2   0  18  766.63   32.44   0
   2   0  18  760.52   41.50   0
  -2   0 -19 1056.40   36.34   0
  -2   0  19 1088.96   35.87   0
  -2   0  19 1090.19   36.87   0
   2   0 -19 1101.88   36.94   0
   2   0  19 1096.81   35.38   0
  -2   0 -20 1517.30   43.12   0
  -2   0  20 1518.80   40.91   0
  -2   0  20 1589.53   41.73   0
   2   0 -20 1514.19   42.45   0
   2   0  20 1477.16   38.52   0
  -2   0 -21  698.72   30.97   0
  -2   0  21  782.04   30.21   0
  -2   0  21  760.13   29.70   0
   2   0 -21  726.96   30.61   0
  -2   0 -22  312.36   23.58   0
  -2   0  22  310.69   21.41   0
  -2   0  22  360.98   22.00   0
   2   0 -22  350.63   23.30   0
  -2   0 -23   46.98   13.76   0
  -2   0  23   31.58   11.35   0
  -2   0  23   56.87   12.69   0
   2   0 -23   46.62   12.72   0
  -2   0 -24  186.81   20.78   0
  -2   0  24  173.42   18.43   0
  -2   0  24  228.38   18.85   0
   2   0 -24  217.63   20.49   0
  -2   0 -25  459.39   27.57   0
  -2   0  25  476.51   23.49   0
   2   0 -25  439.00   25.81   0
  -2   0 -26  805.48   34.68   0
  -2   0  26  773.43   27.52   0
   2   0 -26  822.94   33.82   0
  -2   0 -27  580.33   31.45   0
   2   0 -27  569.28   29.23   0
  -2   0 -28  328.39   27.07   0
   2   0 -28  355.27   25.09   0
   2   0 -29   44.39   14.63   0
  -2  -1   0   58.44    4.36   0
  -2  -1   0   71.06    7.54   0
  -2  -1  -1   21.34    3.32   0
  -2  -1  -1   18.97    5.03   0
  -2  -1   1   22.36    3.31   0
  -2  -1   1   22.29    5.60   0
  -2   1   1   23.09    3.64   0
   2  -1  -1   16.93    1.50   0
   2  -1   1   16.89    2.72   0
   2   1   1   17.04    2.53   0
  -2  -1  -2   30.57    4.08   0
  -2  -1  -2   31.88    5.27   0
  -2  -1   2   25.39    3.45   0
  -2  -1   2   24.70    6.35   0
  -2   1  -2   37.26    5.26   0
  -2   1   2   23.89    4.27   0
   2  -1  -2   31.05    1.79   0
   2  -1   2   23.99    3.22   0
   2   1  -2   31.99    3.42   0
   2   1   2   21.84    2.87   0
  -2  -1  -3   15.72    3.38   0
  -2  -1  -3   14.58    4.08   0
  -2  -1   3   13.60    2.83   0
  -2  -1   3   17.13    6.78   0
  -2   1  -3   18.51    7.62   0
  -2   1   3   17.18    4.30   0
   2  -1  -3   16.84    2.05   0
   2  -1   3   14.05    2.83   0
   2   1  -3   15.79    2.85   0
   2   1   3   15.90    2.72   0
  -2  -1  -4   23.21    4.09   0
  -2  -1   4   32.05    4.09   0
  -2  -1   4   32.20    8.52   0
  -2   1  -4   44.08   12.24   0
  -2   1   4   33.49    6.00   0
   2  -1  -4   31.67    3.88   0
   2  -1   4   28.51    3.84   0
   2   1  -4   25.93    3.60   0
   2   1   4   36.38    3.99   0
  -2  -1  -5   14.15    3.96   0
  -2  -1   5   13.08    3.54   0
  -2  -1   5   25.63    9.22   0
  -2   1  -5   16.06   12.71   0
  -2   1   5    9.94    5.36   0
   2  -1  -5   15.19    5.21   0
   2  -1   5   16.02    3.47   0
   2   1  -5   12.97    3.11   0
   2   1   5   11.50    3.14   0
  -2  -1  -6   54.20    6.91   0
  -2  -1   6   46.38    5.27   0
  -2  -1   6   59.61   12.04   0
  -2   1  -6   60.34   16.83   0
  -2   1   6   50.97    9.57   0
   2  -1  -6   71.49   10.93   0
   2  -1   6   43.68    5.48   0
   2   1  -6   49.55    4.97   0
   2   1   6   64.33    7.14   0
   2   1   6   48.27    5.79   0
  -2  -1  -7   16.78    5.15   0
  -2  -1   7   11.60    3.91   0
  -2  -1   7   13.79    9.69   0
  -2   1  -7    2.13   10.32   0
  -2   1   7   17.92    8.92   0
   2  -1  -7   12.61   10.01   0
   2  -1   7   14.39    3.32   0
   2  -1   7   11.11    4.21   0
   2   1  -7   11.56    3.49   0
   2   1   7   10.82    4.32   0
   2   1   7   13.47    4.29   0
  -2  -1  -8   13.02    5.58   0
  -2  -1   8   12.38    4.57   0
  -2  -1   8     .25    9.35   0
  -2   1  -8   12.22   10.07   0
  -2   1   8   10.97   10.45   0
  -2   1   8   10.83    3.20   0
  -2   1   8    9.18    1.90   0
   2  -1  -8    4.42   11.44   0
   2  -1   8    7.97    3.34   0
   2  -1   8   10.39    4.80   0
   2   1  -8   12.19    4.21   0
   2   1   8    8.80    4.85   0
   2   1   8   11.81    5.02   0
  -2  -1  -9   10.36    6.30   0
  -2  -1   9    7.76    4.85   0
  -2  -1   9   16.89   10.60   0
  -2   1  -9   11.68    9.11   0
  -2   1   9   22.64   14.00   0
  -2   1   9   10.83    4.58   0
  -2   1   9   10.73    2.67   0
   2  -1  -9    8.91    9.85   0
   2  -1   9    7.84    3.81   0
   2  -1   9    8.15    5.32   0
   2   1  -9   10.90    4.77   0
   2   1   9    5.81    5.03   0
   2   1   9    9.96    5.84   0
  -2  -1 -10   25.81    8.79   0
  -2  -1  10   20.38    6.63   0
  -2  -1  10   20.28    9.97   0
  -2   1 -10   25.47    9.71   0
  -2   1  10   12.60   16.47   0
  -2   1  10   17.84    8.28   0
  -2   1  10   25.42    4.04   0
   2  -1 -10   25.64    9.83   0
   2  -1  10   27.45    5.72   0
   2  -1  10   26.33    7.80   0
   2   1 -10   18.70    6.30   0
   2   1  10   23.60    6.81   0
   2   1  10   24.11    8.37   0
  -2  -1 -11    9.02    8.79   0
  -2  -1  11    5.24    7.26   0
  -2  -1  11   10.41    6.77   0
  -2  -1  11    4.21    7.54   0
  -2   1 -11    5.89    7.94   0
  -2   1  11     .12   17.93   0
  -2   1  11   15.39    4.60   0
   2  -1 -11   16.23    8.38   0
   2  -1  11   16.61    6.58   0
   2  -1  11   11.05    7.93   0
   2   1 -11   12.61    7.15   0
   2   1  11   11.37    6.86   0
   2   1  11    8.01    8.51   0
  -2  -1 -12   27.71   11.98   0
  -2  -1  12   15.10   10.17   0
  -2  -1  12   18.52    9.28   0
  -2  -1  12   15.55    7.79   0
  -2   1 -12   29.91    9.82   0
  -2   1  12   28.88   17.74   0
  -2   1  12   23.72    6.29   0
   2  -1 -12   24.32    8.55   0
   2  -1  12   34.04   10.47   0
   2  -1  12   13.93   10.37   0
   2  -1  12   18.70   10.11   0
   2   1 -12   24.14    9.73   0
   2   1  12   18.82    8.56   0
   2   1  12   13.05   11.03   0
  -2  -1 -13   17.96   13.36   0
  -2  -1  13    7.10   11.34   0
  -2  -1  13   10.87   10.73   0
  -2  -1  13    3.63    6.28   0
  -2   1 -13    9.91    8.27   0
  -2   1  13    8.55   12.44   0
  -2   1  13   14.56    6.98   0
   2  -1 -13   17.31    7.68   0
   2  -1  13   12.35   11.97   0
   2  -1  13    8.59   11.26   0
   2  -1  13   -6.55    9.95   0
   2   1 -13   -1.95    8.96   0
   2   1  13   -4.19    7.92   0
   2   1  13    2.77   12.58   0
  -2  -1 -14  -13.02   13.56   0
  -2  -1  14    3.66   13.68   0
  -2  -1  14   -1.62   11.87   0
  -2  -1  14    2.69    5.97   0
  -2   1 -14    2.73    7.32   0
  -2   1  14   -5.11   10.45   0
  -2   1  14    5.74    7.98   0
   2  -1 -14   16.29    7.64   0
   2  -1  14   10.58   10.84   0
   2  -1  14   -5.78   10.36   0
   2  -1  14   -6.60   11.99   0
   2   1 -14   11.51   13.05   0
   2   1  14    2.91   10.48   0
   2   1  14   -1.96   14.30   0
  -2  -1 -15    8.11   15.57   0
  -2  -1  15   14.12   16.48   0
  -2  -1  15   16.97   15.85   0
  -2  -1  15    1.77    5.76   0
  -2   1 -15    7.83    8.49   0
  -2   1  15    5.42   10.26   0
  -2   1  15    7.78    9.74   0
   2  -1 -15    7.89    7.22   0
   2  -1  15    6.61    7.74   0
   2  -1  15   10.14   12.62   0
   2  -1  15  -12.66   13.97   0
   2   1 -15    -.44   14.43   0
   2   1  15     .85   13.03   0
   2   1  15    8.97    7.19   0
   2   1  15    6.85   16.10   0
  -2  -1 -16    3.96   13.58   0
  -2  -1  16    1.69   14.85   0
  -2  -1  16   17.82   17.91   0
  -2  -1  16   14.78    6.53   0
  -2   1 -16   19.42    9.57   0
  -2   1  16   16.56   10.96   0
  -2   1  16   15.08   11.25   0
   2  -1 -16   15.58    7.74   0
   2  -1  16   11.63    7.27   0
   2  -1  16   19.43   12.59   0
   2  -1  16    4.60   17.07   0
   2   1 -16    1.55   17.63   0
   2   1  16    5.18   16.07   0
   2   1  16   17.22   15.08   0
  -2  -1 -17    7.03   13.28   0
  -2  -1  17   -3.46   12.13   0
  -2  -1  17    6.68   15.50   0
  -2  -1  17   10.38    6.11   0
  -2   1 -17   12.26    8.50   0
  -2   1  17    4.28    9.48   0
  -2   1  17    4.72   11.42   0
   2  -1 -17   20.69    8.05   0
   2  -1  17    1.18    8.92   0
   2  -1  17   11.79   18.46   0
   2   1 -17    1.07   15.47   0
   2   1  17    2.76   18.74   0
   2   1  17   13.28   13.68   0
  -2  -1 -18   23.96   14.03   0
  -2  -1  18    5.22   11.38   0
  -2  -1  18   19.99   13.88   0
  -2  -1  18   11.41    6.04   0
  -2   1 -18   17.92   10.06   0
  -2   1  18   11.32    9.60   0
  -2   1  18   11.30   10.49   0
   2  -1 -18   14.97    7.83   0
   2  -1  18   13.52    9.18   0
   2  -1  18   13.29   14.99   0
   2   1 -18    7.66   13.91   0
   2   1  18    9.30   15.25   0
  -2  -1 -19   -1.31   10.85   0
  -2  -1  19    2.17   10.54   0
  -2  -1  19   17.84   12.50   0
  -2   1 -19    1.41    8.70   0
  -2   1  19    3.53    9.26   0
  -2   1  19    5.50    9.42   0
   2  -1 -19   11.19    8.16   0
   2  -1  19    1.07    8.43   0
   2  -1  19    3.18   13.51   0
   2   1 -19    6.65   12.91   0
   2   1  19   -2.82   12.31   0
  -2  -1 -20   -4.32   10.54   0
  -2  -1  20    7.21   10.12   0
  -2  -1  20   13.27   11.93   0
  -2   1 -20   22.74   10.68   0
  -2   1  20    1.90    9.05   0
  -2   1  20    7.91    8.73   0
   2  -1 -20    1.89    7.33   0
   2   1 -20   10.29   11.75   0
   2   1  20    1.53   10.96   0
  -2  -1 -21   10.62   11.65   0
  -2  -1  21   -3.88    9.19   0
  -2  -1  21    9.10   10.89   0
  -2   1 -21    6.60    9.34   0
  -2   1  21     .04    9.03   0
  -2   1  21    8.28    8.86   0
   2  -1 -21   14.53    8.73   0
   2   1 -21    -.45   10.07   0
   2   1  21    5.43   10.50   0
  -2  -1 -22   16.94   12.08   0
  -2  -1  22   13.68   11.47   0
  -2   1 -22    6.08    9.89   0
  -2   1  22   16.84   10.21   0
  -2   1  22   18.77    9.01   0
   2  -1 -22     .36    8.29   0
   2   1 -22    5.20   10.74   0
   2   1  22   10.71    9.70   0
  -2  -1 -23   16.01   12.61   0
  -2  -1  23   18.23   11.21   0
  -2   1 -23   11.29   11.08   0
  -2   1  23    9.66    9.83   0
  -2   1  23    7.23    8.36   0
   2  -1 -23   18.84    9.72   0
   2   1 -23   11.31   10.55   0
   2   1  23    2.55    9.79   0
  -2  -1 -24   15.65   12.72   0
  -2  -1  24   19.18   11.10   0
  -2   1 -24    8.55   10.71   0
  -2   1  24    2.60    9.11   0
   2  -1 -24   15.69    9.46   0
   2   1 -24    7.59   10.92   0
  -2  -1 -25   14.14   12.61   0
  -2  -1  25   17.95   11.34   0
  -2   1 -25     .06   10.36   0
  -2   1  25    3.72    8.94   0
   2  -1 -25    1.64    9.24   0
   2   1 -25    8.41   11.27   0
  -2  -1 -26    7.57   12.31   0
  -2  -1  26   -5.83    9.95   0
  -2   1 -26    7.54   11.09   0
  -2   1  26    7.66    9.87   0
   2  -1 -26    9.77   12.15   0
   2   1 -26    -.05   10.94   0
  -2  -1 -27   12.29   13.36   0
  -2  -1  27    4.18    9.94   0
  -2   1 -27   13.91   13.52   0
  -2   1  27   -2.88   11.44   0
   2   1 -27    6.60   11.16   0
  -2  -1 -28   16.76   13.99   0
  -2  -1  28   10.94   10.39   0
  -2   1 -28   11.16   13.99   0
   2   1 -28   17.35   11.76   0
  -2  -1  29   16.28   15.22   0
  -2  -2   0 4780.51   35.50   0
  -2  -2   0 4827.13   53.50   0
  -2   2   0 4429.26   33.82   0
  -2  -2  -1 2863.84   27.65   0
  -2  -2  -1 2837.54   38.60   0
  -2  -2   1 2811.10   27.48   0
  -2  -2   1 2722.81   43.84   0
  -2   2  -1 2695.47   23.80   0
  -2   2   1 2666.92   29.68   0
   2  -2   1 2747.99   23.58   0
   2   2   1 2871.98   20.27   0
  -2  -2  -2 1416.07   19.87   0
  -2  -2  -2 1395.17   25.77   0
  -2  -2   2 1378.77   19.74   0
  -2  -2   2 1338.40   34.17   0
  -2   2   2 1257.89   23.49   0
   2  -2   2 1351.21   17.14   0
   2   2   2 1456.47   15.18   0
  -2  -2  -3  203.39    8.26   0
  -2  -2  -3  202.36   10.51   0
  -2  -2   3  216.15    8.64   0
  -2  -2   3  198.84   17.72   0
  -2   2  -3  218.71    4.42   0
  -2   2   3  192.72   12.24   0
   2  -2   3  209.20    7.61   0
   2   2  -3  222.60    8.01   0
   2   2   3  214.69    6.65   0
  -2  -2  -4  395.32   11.54   0
  -2  -2  -4  411.61   13.28   0
  -2  -2   4  385.97   11.69   0
  -2  -2   4  407.95   24.58   0
  -2   2  -4  399.04    7.95   0
  -2   2   4  352.29   18.06   0
   2  -2   4  405.87   10.77   0
   2   2  -4  406.20   10.88   0
   2   2   4  388.52   13.36   0
   2   2   4  381.32    9.57   0
  -2  -2  -5 1365.98   21.54   0
  -2  -2  -5 1381.26   22.36   0
  -2  -2   5 1341.56   21.87   0
  -2  -2   5 1295.80   43.98   0
  -2   2  -5 1356.56   17.48   0
  -2   2   5 1271.24   36.22   0
   2  -2   5 1362.17   20.29   0
   2   2  -5 1395.49   20.42   0
   2   2   5 1324.95   24.08   0
   2   2   5 1359.92   19.42   0
  -2  -2  -6 2179.41   28.50   0
  -2  -2  -6 2208.34   27.13   0
  -2  -2   6 1978.19   27.91   0
  -2  -2   6 2018.43   57.41   0
  -2   2  -6 2108.53   26.05   0
  -2   2   6 1891.18   50.54   0
   2  -2  -6 2117.61   23.21   0
   2  -2   6 2026.99   26.50   0
   2   2  -6 2132.63   26.42   0
   2   2   6 2019.68   30.86   0
   2   2   6 2054.54   26.71   0
  -2  -2  -7 2190.40   30.18   0
  -2  -2   7 2078.39   30.53   0
  -2  -2   7 2095.65   61.66   0
  -2   2  -7 2265.81   31.92   0
  -2   2   7 1969.88   59.92   0
   2  -2  -7 2380.47   35.37   0
   2  -2   7 1459.88   12.09   0
   2  -2   7 2148.26   29.54   0
   2   2  -7 2251.88   28.75   0
   2   2   7 2189.10   33.85   0
   2   2   7 2203.74   31.43   0
  -2  -2  -8 1077.54   22.88   0
  -2  -2   8 1030.40   23.55   0
  -2  -2   8  894.00   43.78   0
  -2   2  -8 1043.95   26.19   0
  -2   2   8  964.11   51.29   0
   2  -2  -8 1161.28   31.97   0
   2  -2   8 1059.07   23.11   0
   2   2  -8 1054.34   21.22   0
   2   2   8 1017.57   25.08   0
   2   2   8 1042.97   25.43   0
  -2  -2  -9  428.58   16.12   0
  -2  -2   9  377.09   16.34   0
  -2  -2   9  335.80   27.31   0
  -2   2  -9  439.98   21.26   0
  -2   2   9  443.71   44.99   0
   2  -2  -9  515.05   21.59   0
   2  -2   9  381.72   30.35   0
   2  -2   9  398.90   16.90   0
   2   2  -9  439.12   15.28   0
   2   2   9  407.27   18.09   0
   2   2   9  422.16   20.52   0
  -2  -2 -10  130.48   11.13   0
  -2  -2  10  108.76   12.03   0
  -2  -2  10  144.92   19.74   0
  -2   2 -10  120.00   16.92   0
  -2   2  10  147.05   29.98   0
   2  -2 -10  154.24   13.03   0
   2  -2  10  131.52   22.90   0
   2  -2  10  125.11   13.36   0
   2   2 -10  112.25   10.01   0
   2   2  10  126.60   13.38   0
   2   2  10  156.25   18.29   0
  -2  -2 -11  647.72   22.99   0
  -2  -2  11  576.34   24.10   0
  -2  -2  11  655.32   28.91   0
  -2   2 -11  581.96   32.27   0
  -2   2  11  692.88   41.43   0
   2  -2 -11  689.62   22.90   0
   2  -2  11  693.25   40.05   0
   2  -2  11  638.37   25.85   0
   2   2 -11  650.25   21.63   0
   2   2  11  602.53   24.90   0
   2   2  11  747.43   34.62   0
  -2  -2 -12 1483.41   36.77   0
  -2  -2  12 1246.38   37.99   0
  -2  -2  12 1423.50   38.22   0
  -2   2 -12 1300.00   48.84   0
  -2   2  12 1403.00   49.05   0
   2  -2 -12 1479.00   32.57   0
   2  -2  12 1500.22   56.17   0
   2  -2  12 1366.80   39.64   0
   2   2 -12 1392.85   33.85   0
   2   2  12 1376.35   39.01   0
   2   2  12 1511.86   52.24   0
  -2  -2 -13 1973.45   46.34   0
  -2  -2  13 1674.27   48.88   0
  -2  -2  13 1941.24   42.45   0
  -2   2 -13 1785.58   57.91   0
  -2   2  13 1873.59   52.33   0
   2  -2 -13 1970.08   37.75   0
   2  -2  13 2050.12   65.96   0
   2  -2  13 1872.44   51.34   0
   2   2 -13 1989.91   44.52   0
   2   2  13 1961.05   50.37   0
   2   2  13 1962.09   64.22   0
  -2  -2 -14 1801.71   49.22   0
  -2  -2  14 1556.62   54.58   0
  -2  -2  14 1904.27   40.83   0
  -2   2 -14 1594.74   50.49   0
  -2   2  14 1741.17   48.74   0
   2  -2 -14 1772.37   36.50   0
   2  -2  14 1958.00   65.53   0
   2  -2  14 1826.46   56.89   0
   2   2 -14 1821.89   48.14   0
   2   2  14 1864.00   54.84   0
   2   2  14 1896.44   58.96   0
  -2  -2 -15  705.33   36.26   0
  -2  -2  15  614.62   42.16   0
  -2  -2  15  760.84   26.44   0
  -2   2 -15  667.82   33.05   0
  -2   2  15  721.91   32.33   0
   2  -2 -15  728.80   24.76   0
   2  -2  15  732.04   40.20   0
   2  -2  15  699.78   43.07   0
   2   2 -15  694.32   35.40   0
   2   2  15  802.48   43.02   0
   2   2  15  746.33   37.35   0
  -2  -2 -16  296.94   31.02   0
  -2  -2  16  240.28   35.46   0
  -2  -2  16  312.67   17.97   0
  -2   2 -16  207.74   21.38   0
  -2   2  16  282.98   22.90   0
   2  -2 -16  325.27   18.20   0
   2  -2  16  328.55   27.51   0
   2  -2  16  356.40   38.44   0
   2   2 -16  275.55   29.60   0
   2   2  16  297.11   35.16   0
  -2  -2 -17  162.98   29.01   0
  -2  -2  17  125.33   29.11   0
  -2  -2  17  138.99   13.56   0
  -2   2 -17  152.37   19.67   0
  -2   2  17  166.91   19.93   0
  -2   2  17  111.53   13.30   0
   2  -2 -17  127.39   13.65   0
   2  -2  17  147.17   21.29   0
   2  -2  17  115.06   25.96   0
   2   2 -17  157.92   29.74   0
   2   2  17  152.42   32.85   0
  -2  -2 -18  564.33   47.38   0
  -2  -2  18  525.83   38.45   0
  -2  -2  18  583.52   22.40   0
  -2   2 -18  553.38   28.82   0
  -2   2  18  525.99   27.71   0
   2  -2 -18  547.07   23.19   0
   2  -2  18  587.12   30.78   0
   2  -2  18  554.40   39.39   0
   2   2 -18  570.86   48.45   0
   2   2  18  587.54   52.61   0
  -2  -2 -19 1125.99   55.89   0
  -2  -2  19  934.47   43.31   0
  -2  -2  19 1036.31   28.50   0
  -2   2 -19  996.86   36.55   0
  -2   2  19  938.68   35.01   0
   2  -2 -19  981.33   30.46   0
   2  -2  19 1089.59   38.38   0
   2  -2  19 1033.83   47.43   0
   2   2 -19  978.90   59.84   0
   2   2  19 1007.93   54.75   0
  -2  -2 -20 1169.83   53.58   0
  -2  -2  20 1023.19   42.33   0
  -2   2 -20  964.78   36.40   0
  -2   2  20  934.65   35.08   0
   2  -2 -20  993.83   41.48   0
   2  -2  20 1051.38   36.09   0
   2   2 -20 1092.78   55.54   0
   2   2  20 1047.09   50.71   0
  -2  -2 -21  688.38   41.33   0
  -2  -2  21  662.10   33.98   0
  -2   2 -21  588.17   30.21   0
  -2   2  21  669.63   30.69   0
   2   2 -21  637.15   41.75   0
   2   2  21  659.31   39.12   0
  -2  -2 -22  230.05   27.33   0
  -2  -2  22  252.15   23.43   0
  -2   2 -22  214.81   22.05   0
  -2   2  22  215.66   20.79   0
   2   2 -22  227.61   29.83   0
   2   2  22  229.41   26.01   0
  -2  -2 -23   66.78   18.27   0
  -2  -2  23   69.98   16.29   0
  -2   2 -23   60.18   15.14   0
  -2   2  23   47.56   13.69   0
   2   2 -23   41.61   17.09   0
   2   2  23   68.63   16.60   0
  -2  -2 -24  201.15   24.94   0
  -2  -2  24  238.76   22.84   0
  -2   2 -24  220.88   22.20   0
  -2   2  24  204.26   20.90   0
   2   2 -24  199.77   25.75   0
   2   2  24  196.39   22.99   0
  -2  -2 -25  518.61   33.31   0
  -2  -2  25  498.31   28.07   0
  -2   2 -25  481.63   28.71   0
  -2   2  25  476.58   27.31   0
   2   2 -25  489.06   32.29   0
   2   2  25  450.07   29.34   0
  -2  -2 -26  647.41   36.02   0
  -2  -2  26  709.24   31.76   0
  -2   2 -26  668.31   32.44   0
  -2   2  26  622.42   30.19   0
   2   2 -26  654.00   35.50   0
  -2  -2 -27  565.75   34.23   0
  -2  -2  27  590.42   29.14   0
  -2   2 -27  541.64   31.18   0
  -2   2  27  517.92   28.50   0
   2   2 -27  549.47   33.26   0
  -2  -2 -28  356.72   35.45   0
  -2  -2  28  377.65   25.26   0
  -2   2  28  352.79   24.89   0
   2   2 -28  328.40   36.03   0
  -2  -3   0   97.40    6.89   0
  -2  -3   0  117.70   14.48   0
  -2   3   0  103.73    7.85   0
   2  -3   0   93.60    5.40   0
   2   3   0   92.96    3.81   0
  -2  -3  -1   42.31    5.56   0
  -2  -3  -1   41.46    9.38   0
  -2  -3   1   46.02    6.06   0
  -2  -3   1   57.36   12.01   0
  -2   3  -1   45.50    5.35   0
  -2   3   1   47.54    7.37   0
   2  -3   1   45.66    4.46   0
   2   3   1   42.63    3.17   0
  -2  -3  -2  111.00    7.29   0
  -2  -3  -2  122.65   11.82   0
  -2  -3   2  111.99    7.52   0
  -2  -3   2  112.94   17.26   0
  -2   3  -2  112.41    5.86   0
  -2   3   2  101.82   11.38   0
   2  -3   2  107.83    6.02   0
   2   3   2  111.77    9.87   0
   2   3   2  100.96    4.74   0
  -2  -3  -3  138.81    8.00   0
  -2  -3  -3  128.73   10.72   0
  -2  -3   3  125.87    8.23   0
  -2  -3   3  114.92   19.60   0
  -2   3  -3  130.29    5.43   0
  -2   3   3  101.10   13.76   0
   2  -3   3  166.88   35.74   0
   2  -3   3  131.96    6.89   0
   2   3   3  136.39   10.89   0
   2   3   3  123.48    6.03   0
  -2  -3  -4  137.49    8.06   0
  -2  -3  -4  141.40   10.49   0
  -2  -3   4  136.61    8.85   0
  -2  -3   4  116.59   21.45   0
  -2   3  -4  139.70    4.01   0
  -2   3   4  144.71   18.22   0
   2  -3   4  192.31   34.51   0
   2  -3   4  140.07    7.66   0
   2   3  -4  133.52    7.61   0
   2   3   4  138.94   11.31   0
   2   3   4  136.32    7.68   0
  -2  -3  -5   50.18    5.99   0
  -2  -3  -5   49.77    7.10   0
  -2  -3   5   34.04    6.21   0
  -2  -3   5   45.97   19.16   0
  -2   3  -5   47.50    3.74   0
  -2   3   5   41.86   14.92   0
   2  -3   5   61.68   24.22   0
   2  -3   5   39.76    5.54   0
   2   3  -5   53.22    5.97   0
   2   3   5   44.39    8.58   0
   2   3   5   48.88    6.95   0
  -2  -3  -6   81.88    7.19   0
  -2  -3  -6   86.68    8.00   0
  -2  -3   6   75.43    8.32   0
  -2  -3   6  107.87   25.74   0
  -2   3  -6   90.53    5.40   0
  -2   3   6   85.57   22.02   0
   2  -3  -6   80.40    3.69   0
   2  -3   6   71.85   22.95   0
   2  -3   6   80.86    8.12   0
   2   3  -6   85.48    7.16   0
   2   3   6   85.42   11.14   0
   2   3   6   89.95   11.12   0
  -2  -3  -7   13.39    4.62   0
  -2  -3  -7   13.49    4.47   0
  -2  -3   7   12.89    5.63   0
  -2  -3   7   17.42   19.86   0
  -2   3  -7   16.79    3.99   0
  -2   3   7   18.77   19.11   0
   2  -3  -7   17.62    2.88   0
   2  -3   7    2.10   16.25   0
   2  -3   7   14.13    5.53   0
   2   3  -7   17.82    4.84   0
   2   3   7   14.94    7.10   0
   2   3   7   16.39    8.66   0
  -2  -3  -8   72.35    7.59   0
  -2  -3  -8   79.46    7.21   0
  -2  -3   8   68.80    9.38   0
  -2  -3   8   54.04   21.48   0
  -2   3  -8   80.15    7.24   0
  -2   3   8   71.15   25.72   0
   2  -3  -8   77.05    5.60   0
   2  -3  -8   81.52   11.99   0
   2  -3   8   71.92   24.62   0
   2  -3   8   69.48    9.53   0
   2   3  -8   70.21    7.81   0
   2   3   8   58.50    9.88   0
   2   3   8   75.34   14.95   0
  -2  -3  -9   64.16    8.36   0
  -2  -3  -9   65.53    6.43   0
  -2  -3   9   50.39    9.58   0
  -2  -3   9   67.31   19.52   0
  -2   3  -9   67.21    8.04   0
  -2   3   9   45.22   21.77   0
   2  -3  -9   64.12    6.98   0
   2  -3  -9   82.40   11.75   0
   2  -3   9   62.30   23.52   0
   2  -3   9   57.41   10.15   0
   2   3  -9   67.56    8.19   0
   2   3   9   62.72   11.80   0
   2   3   9   68.79   16.94   0
  -2  -3 -10  123.97   10.32   0
  -2  -3  10  114.92   13.53   0
  -2  -3  10  156.91   22.36   0
  -2   3 -10  124.89   10.91   0
  -2   3  10  137.93   24.80   0
   2  -3 -10  115.98   11.02   0
   2  -3 -10  137.29   13.89   0
   2  -3  10  134.98   29.05   0
   2  -3  10  136.64   15.74   0
   2   3 -10  114.45   10.38   0
   2   3  10   92.34   13.69   0
   2   3  10  106.72   20.60   0
  -2  -3 -11   40.92    8.37   0
  -2  -3  11   40.60   11.16   0
  -2  -3  11   44.61   14.29   0
  -2   3 -11   36.83    8.90   0
  -2   3  11   37.56   15.38   0
   2  -3 -11   51.90   12.62   0
   2  -3 -11   50.92   11.15   0
   2  -3  11   55.03   22.07   0
   2  -3  11   49.07   12.42   0
   2   3 -11   41.29    8.30   0
   2   3  11   31.00   11.47   0
   2   3  11   46.19   14.89   0
  -2  -3 -12   74.22   10.85   0
  -2  -3  12   66.09   14.61   0
  -2  -3  12   92.89   16.24   0
  -2   3 -12   68.48   12.52   0
  -2   3  12   73.96   17.04   0
   2  -3  12  111.13   25.73   0
   2  -3  12   75.77   16.16   0
   2   3 -12   75.14   11.07   0
   2   3  12   69.47   15.55   0
   2   3  12   77.74   15.14   0
  -2  -3 -13     .36    6.54   0
  -2  -3  13    -.42   10.76   0
  -2  -3  13    2.01    9.28   0
  -2   3 -13    -.13    9.29   0
  -2   3  13    3.55   10.63   0
   2  -3  13     .61   15.13   0
   2  -3  13    7.94   14.01   0
   2   3 -13   -4.13    6.44   0
   2   3  13  -10.56    9.69   0
  -2  -3 -14   48.30   11.27   0
  -2  -3  14   37.86   16.74   0
  -2  -3  14   50.96   12.57   0
  -2   3 -14   31.80   14.28   0
  -2   3  14   59.60   14.91   0
   2  -3  14   31.63   15.46   0
   2  -3  14   19.88   17.33   0
   2   3 -14   47.30   11.42   0
   2   3  14   39.22   16.63   0
  -2  -3 -15   26.05   11.43   0
  -2  -3  15   19.66   18.05   0
  -2  -3  15   46.04   12.25   0
  -2   3 -15   18.46   15.35   0
  -2   3  15   35.22   13.21   0
   2  -3  15   23.83   15.58   0
   2  -3  15   34.11   20.60   0
   2   3 -15   31.99   11.90   0
   2   3  15   42.77   19.22   0
  -2  -3 -16   80.36   17.28   0
  -2  -3  16   70.04   27.32   0
  -2  -3  16   99.14   14.99   0
  -2   3 -16   74.36   21.50   0
  -2   3  16  106.38   17.61   0
   2  -3  16   92.35   19.28   0
   2  -3  16   95.18   24.37   0
   2   3 -16   95.56   18.97   0
   2   3  16   62.62   23.90   0
  -2  -3 -17   48.56   17.11   0
  -2  -3  17   17.62   26.21   0
  -2  -3  17   61.79   12.91   0
  -2   3 -17   39.02   20.04   0
  -2   3  17   66.68   15.20   0
   2  -3  17   58.32   16.64   0
   2  -3  17   55.76   20.11   0
   2   3 -17   46.72   18.44   0
   2   3  17   47.18   26.45   0
  -2  -3 -18   44.33   19.00   0
  -2  -3  18   71.70   26.15   0
  -2  -3  18   67.42   12.95   0
  -2   3 -18   46.32   18.95   0
  -2   3  18   51.08   13.92   0
   2  -3  18   80.69   17.92   0
   2  -3  18   63.47   18.82   0
   2   3 -18   28.39   19.54   0
   2   3  18   57.67   31.17   0
  -2  -3 -19    7.92   18.20   0
  -2  -3  19    8.71   17.18   0
  -2  -3  19   21.10    9.53   0
  -2   3 -19   12.71   14.97   0
  -2   3  19   11.58   11.04   0
   2  -3  19   -3.36   11.56   0
   2   3 -19    8.95   20.04   0
   2   3  19    4.91   20.94   0
  -2  -3 -20    2.61   22.54   0
  -2  -3  20   25.36   16.87   0
  -2  -3  20   28.84    9.87   0
  -2   3 -20   42.20   15.90   0
  -2   3  20   18.76   11.83   0
   2  -3  20   20.78   12.54   0
   2   3 -20   15.93   24.51   0
   2   3  20    3.97   17.97   0
  -2  -3 -21    -.32   21.40   0
  -2  -3  21   15.17   14.09   0
  -2  -3  21   15.58    9.54   0
  -2   3 -21   25.71   14.33   0
  -2   3  21    4.61   10.68   0
   2  -3  21   10.05   11.69   0
   2   3 -21   19.77   23.42   0
   2   3  21   32.90   18.68   0
  -2  -3 -22   53.15   23.00   0
  -2  -3  22   59.44   17.47   0
  -2   3 -22   56.57   16.04   0
  -2   3  22   48.31   13.92   0
   2   3 -22   51.36   22.71   0
   2   3  22   50.56   18.83   0
  -2  -3 -23   48.05   21.05   0
  -2  -3  23   34.50   15.14   0
  -2   3 -23   31.77   15.37   0
  -2   3  23   51.50   14.41   0
   2   3 -23   40.20   20.85   0
   2   3  23   60.31   18.11   0
  -2  -3 -24   44.52   19.63   0
  -2  -3  24   43.01   15.20   0
  -2   3 -24   33.55   14.80   0
  -2   3  24   45.74   14.48   0
   2   3 -24   45.23   20.23   0
   2   3  24   46.25   16.21   0
  -2  -3 -25   16.77   16.11   0
  -2  -3  25   12.46   12.36   0
  -2   3 -25    1.86   11.92   0
  -2   3  25    5.12   11.76   0
   2   3 -25   20.11   16.21   0
   2   3  25    5.74   12.54   0
  -2  -3 -26   24.00   16.81   0
  -2  -3  26   13.17   12.96   0
  -2   3 -26   31.82   15.19   0
  -2   3  26    5.69   12.30   0
   2   3 -26    7.02   15.00   0
   2   3  26   21.25   14.55   0
  -2  -3 -27  -12.73   14.39   0
  -2  -3  27    7.33   13.33   0
  -2   3 -27   10.51   21.49   0
  -2   3  27    7.54   12.44   0
   2   3 -27    8.54   20.60   0
   2   3  27    7.61   12.77   0
  -2  -4   0 1858.46   28.62   0
  -2  -4   0 1786.87   47.85   0
  -2   4   0 1705.66   30.35   0
   2  -4   0 1496.86   96.67   0
   2  -4   0 1808.85   21.08   0
   2   4   0 1430.01   30.85   0
  -2  -4  -1 1475.62   25.45   0
  -2  -4  -1 1503.24   40.73   0
  -2  -4   1 1478.93   26.00   0
  -2  -4   1 1496.91   48.57   0
  -2   4  -1 1343.83   23.56   0
  -2   4   1 1323.70   31.13   0
   2  -4  -1 1457.92   17.22   0
   2  -4  -1 1457.75   85.66   0
   2  -4  -1 1671.80   19.88   0
   2  -4   1 1637.14   99.18   0
   2  -4   1 1449.25   19.60   0
   2   4  -1 1204.22   28.00   0
   2   4   1 1491.54   32.16   0
  -2  -4  -2  530.91   15.73   0
  -2  -4  -2  568.16   24.66   0
  -2  -4   2  546.55   16.59   0
  -2  -4   2  567.16   35.67   0
  -2   4  -2  491.09   12.85   0
  -2   4   2  523.09   24.25   0
   2  -4  -2  511.30    9.66   0
   2  -4  -2  498.99   46.98   0
   2  -4  -2  481.23   11.13   0
   2  -4   2  578.58   69.44   0
   2  -4   2  529.15   12.81   0
   2   4  -2  576.03   20.14   0
  -2  -4  -3   80.87    7.74   0
  -2  -4  -3  107.70   12.85   0
  -2  -4   3   68.10    8.05   0
  -2  -4   3   69.04   21.01   0
  -2   4  -3   73.50    5.25   0
  -2   4   3   80.46   15.52   0
   2  -4  -3  109.13   27.38   0
   2  -4   3   74.91   37.21   0
   2  -4   3   74.51    6.83   0
   2   4   3   70.85   10.72   0
  -2  -4  -4  428.11   14.53   0
  -2  -4  -4  424.71   19.01   0
  -2  -4   4  417.11   15.72   0
  -2  -4   4  475.89   42.11   0
  -2   4  -4  377.47    8.28   0
  -2   4   4  405.53   30.61   0
   2  -4  -4  523.02   42.37   0
   2  -4   4  477.83   58.16   0
   2  -4   4  426.95   13.48   0
   2   4   4  368.43   19.61   0
  -2  -4  -5 1083.47   22.53   0
  -2  -4  -5 1093.53   27.12   0
  -2  -4   5 1047.55   24.78   0
  -2  -4   5 1137.88   63.52   0
  -2   4   5  935.44   49.18   0
   2  -4  -5 1225.74   57.04   0
   2  -4   5 1113.82   72.60   0
   2  -4   5 1009.98   21.43   0
   2   4   5  897.08   29.29   0
  -2  -4  -6 1714.52   28.67   0
  -2  -4  -6 1710.27   31.82   0
  -2  -4   6 1659.25   32.05   0
  -2  -4   6 1530.58   76.64   0
  -2   4   6 1304.55   62.88   0
   2  -4  -6 1945.80   68.09   0
   2  -4   6 1657.21   81.97   0
   2  -4   6 1589.31   28.93   0
   2   4   6 1657.95   40.24   0
  -2  -4  -7 1754.28   29.81   0
  -2  -4  -7 1763.43   30.71   0
  -2  -4   7 1714.80   34.25   0
  -2  -4   7 1781.47   84.31   0
  -2   4  -7 1806.78   20.03   0
  -2   4   7 1520.38   72.14   0
   2  -4  -7 2017.24   64.70   0
   2  -4   7 1920.72   83.98   0
   2  -4   7 1606.31   32.11   0
   2   4  -7 1684.45   28.81   0
   2   4   7 1561.75   41.08   0
  -2  -4  -8 1014.03   23.68   0
  -2  -4  -8 1000.23   22.42   0
  -2  -4   8  981.74   27.95   0
  -2  -4   8  903.33   58.49   0
  -2   4  -8 1062.78   17.49   0
  -2   4   8  842.50   60.26   0
   2  -4  -8 1155.11   46.46   0
   2  -4   8 1007.58   58.87   0
   2  -4   8  916.98   27.78   0
   2   4  -8  998.39   23.32   0
   2   4   8  900.38   33.74   0
  -2  -4  -9  330.48   14.86   0
  -2  -4  -9  312.93   12.75   0
  -2  -4   9  283.33   17.92   0
  -2  -4   9  363.21   36.49   0
  -2   4  -9  304.65   11.40   0
  -2   4   9  307.47   36.93   0
   2  -4  -9  335.04   25.57   0
   2  -4   9  258.64   35.53   0
   2  -4   9  310.37   21.38   0
   2   4  -9  267.53   13.71   0
   2   4   9  283.56   22.86   0
  -2  -4 -10  189.47   12.86   0
  -2  -4 -10  187.94   10.04   0
  -2  -4  10  173.74   16.78   0
  -2  -4  10  148.65   24.29   0
  -2   4 -10  182.33   10.53   0
  -2   4  10  192.11   27.67   0
   2  -4 -10  218.34   20.97   0
   2  -4  10  157.45   28.18   0
   2  -4  10  171.55   20.95   0
   2   4 -10  184.44   12.68   0
   2   4  10  145.91   20.08   0
  -2  -4 -11  321.09   16.29   0
  -2  -4  11  285.91   21.41   0
  -2  -4  11  317.04   29.65   0
  -2   4 -11  324.46   14.45   0
  -2   4  11  307.53   29.83   0
   2  -4  11  320.89   35.35   0
   2  -4  11  346.76   28.47   0
   2   4 -11  297.07   16.05   0
   2   4  11  297.50   26.90   0
  -2  -4 -12  840.99   26.08   0
  -2  -4  12  729.99   33.74   0
  -2  -4  12  835.48   39.00   0
  -2   4 -12  841.21   23.66   0
  -2   4  12  723.61   38.48   0
   2  -4  12  795.48   46.03   0
   2  -4  12  839.68   42.95   0
   2   4 -12  819.20   26.30   0
   2   4  12  751.31   41.24   0
  -2  -4 -13 1262.74   33.33   0
  -2  -4  13 1124.49   44.90   0
  -2  -4  13 1358.87   45.39   0
  -2   4 -13 1263.60   31.29   0
  -2   4  13 1222.83   46.56   0
   2  -4  13 1216.19   53.60   0
   2  -4  13 1249.20   55.25   0
   2   4 -13 1220.65   33.63   0
   2   4  13 1233.66   55.21   0
  -2  -4 -14  944.20   31.41   0
  -2  -4  14  754.64   42.63   0
  -2  -4  14  982.00   38.80   0
  -2   4 -14  903.47   30.02   0
  -2   4  14  894.15   39.57   0
   2  -4  14  979.75   46.96   0
   2  -4  14  964.69   53.51   0
   2   4 -14  909.18   31.62   0
   2   4  14  972.88   54.72   0
  -2  -4 -15  477.88   25.42   0
  -2  -4  15  377.48   38.98   0
  -2  -4  15  513.68   29.33   0
  -2   4 -15  453.19   25.69   0
  -2   4  15  390.36   28.27   0
   2  -4  15  468.54   35.45   0
   2  -4  15  491.42   37.76   0
   2   4 -15  417.79   25.28   0
   2   4  15  384.88   44.38   0
  -2  -4 -16  160.93   19.55   0
  -2  -4  16  141.03   33.80   0
  -2  -4  16  180.93   20.37   0
  -2   4 -16  138.42   20.06   0
  -2   4  16  146.81   20.87   0
   2  -4  16  200.98   27.32   0
   2  -4  16  152.53   23.49   0
   2   4 -16  138.06   19.72   0
   2   4  16  153.31   35.53   0
  -2  -4 -17  121.94   20.03   0
  -2  -4  17  106.69   37.05   0
  -2  -4  17  132.35   18.44   0
  -2   4 -17  115.75   22.14   0
  -2   4  17  118.41   19.15   0
   2  -4  17  140.76   23.78   0
   2   4 -17  152.03   23.54   0
   2   4  17   92.32   36.52   0
  -2  -4 -18  504.53   35.12   0
  -2  -4  18  443.85   58.24   0
  -2  -4  18  499.22   27.65   0
  -2   4 -18  410.50   35.80   0
  -2   4  18  479.86   30.26   0
   2  -4  18  509.80   34.07   0
   2   4 -18  432.46   35.44   0
   2   4  18  463.67   55.57   0
  -2  -4 -19  888.57   47.58   0
  -2  -4  19  779.75   55.09   0
  -2  -4  19  849.94   33.63   0
  -2   4 -19  745.32   48.54   0
  -2   4  19  811.19   36.89   0
   2  -4  19  916.94   41.74   0
   2   4 -19  816.45   50.09   0
   2   4  19  900.32   61.54   0
  -2  -4 -20  820.90   51.79   0
  -2  -4  20  814.96   48.23   0
  -2  -4  20  872.61   33.82   0
  -2   4 -20  696.00   48.92   0
  -2   4  20  782.91   36.11   0
   2  -4  20  833.43   39.93   0
   2   4 -20  831.25   56.17   0
   2   4  20  825.15   55.64   0
  -2  -4 -21  555.98   49.79   0
  -2  -4  21  514.32   37.46   0
  -2  -4  21  545.44   27.78   0
  -2   4 -21  489.79   39.65   0
  -2   4  21  490.56   30.57   0
   2  -4  21  552.90   32.79   0
   2   4 -21  458.41   56.84   0
   2   4  21  500.43   43.41   0
  -2  -4 -22  328.57   51.52   0
  -2  -4  22  261.11   28.82   0
  -2  -4  22  295.71   26.41   0
  -2   4 -22  267.84   31.20   0
  -2   4  22  254.98   24.75   0
   2  -4  22  319.30   27.29   0
   2   4 -22  295.66   50.18   0
   2   4  22  249.58   33.24   0
  -2  -4 -23   25.07   22.96   0
  -2  -4  23   31.80   15.15   0
  -2   4 -23   57.56   18.04   0
  -2   4  23   19.11   13.19   0
   2   4 -23    6.95   21.47   0
   2   4  23   18.40   16.53   0
  -2  -4 -24  235.12   37.90   0
  -2  -4  24  173.46   24.11   0
  -2   4 -24  164.65   23.29   0
  -2   4  24  157.86   21.68   0
   2   4 -24  152.63   31.82   0
   2   4  24  188.00   27.45   0
  -2  -4 -25  420.81   40.54   0
  -2   4 -25  367.97   30.72   0
  -2   4  25  327.96   28.37   0
   2   4 -25  377.62   39.90   0
   2   4  25  394.59   34.47   0
  -2  -4 -26  456.66   41.25   0
   2   4  26  490.22   49.05   0
  -2  -5   0   51.74    8.09   0
  -2  -5   0   37.64   14.49   0
  -2   5   0   55.13    8.90   0
   2  -5   0   54.14   36.91   0
   2  -5   0   44.01    6.83   0
   2   5   0   44.55   11.62   0
  -2  -5  -1   54.60    7.96   0
  -2  -5  -1   38.24   13.16   0
  -2  -5   1   55.72    8.31   0
  -2  -5   1   75.36   20.16   0
  -2   5  -1   52.57    7.71   0
  -2   5   1   49.08   10.53   0
   2  -5  -1   41.45   32.37   0
   2  -5   1   54.76   38.20   0
   2  -5   1   47.90    6.60   0
   2   5  -1   49.63   12.07   0
   2   5   1   51.52   12.53   0
  -2  -5  -2  229.11   12.37   0
  -2  -5  -2  247.20   21.27   0
  -2  -5   2  248.21   13.50   0
  -2  -5   2  264.76   32.44   0
  -2   5  -2  218.75   10.43   0
  -2   5   2  207.43   19.89   0
   2  -5  -2  269.58   49.66   0
   2  -5   2  202.07   43.04   0
   2  -5   2  208.38   10.62   0
   2   5  -2  230.03   19.56   0
   2   5   2  186.77   19.02   0
  -2  -5  -3  248.33   12.78   0
  -2  -5  -3  252.53   19.73   0
  -2  -5   3  234.22   13.33   0
  -2  -5   3  217.18   33.48   0
  -2   5  -3  215.75    8.86   0
  -2   5   3  205.20   23.50   0
   2  -5  -3  301.35   47.96   0
   2  -5   3  196.30   39.13   0
   2  -5   3  215.18   11.81   0
   2   5  -3  238.36   19.40   0
   2   5   3  244.12   20.93   0
  -2  -5  -4  290.16   13.70   0
  -2  -5  -4  287.95   19.37   0
  -2  -5   4  256.78   14.26   0
  -2  -5   4  230.07   40.49   0
  -2   5   4  218.38   28.24   0
   2  -5  -4  389.24   44.61   0
   2  -5   4  186.39   35.72   0
   2  -5   4  237.78   13.81   0
   2   5  -4  340.26   21.67   0
   2   5   4  249.57   22.06   0
  -2  -5  -5   78.86    9.00   0
  -2  -5  -5   94.78   13.03   0
  -2  -5   5   79.96   10.53   0
  -2  -5   5   50.19   31.43   0
  -2   5   5   73.03   24.02   0
   2  -5  -5  106.39   26.60   0
   2  -5   5   54.52   23.57   0
   2  -5   5   73.07   10.94   0
   2   5  -5   61.30   12.99   0
   2   5   5   71.21   15.31   0
  -2  -5  -6   61.94    8.70   0
  -2  -5  -6   71.36   11.03   0
  -2  -5   6   51.51    9.52   0
  -2  -5   6   67.70   36.22   0
  -2   5   6   54.80   25.08   0
   2  -5  -6   73.44   20.92   0
   2  -5   6   73.25   24.81   0
   2  -5   6   59.04   11.93   0
   2   5  -6   39.91   12.07   0
   2   5   6   55.15   14.49   0
  -2  -5  -7   17.20    5.93   0
  -2  -5  -7   19.32    7.07   0
  -2  -5   7   10.61    7.01   0
  -2  -5   7   33.95   35.44   0
  -2   5   7   -6.08   21.46   0
   2  -5  -7   13.45   13.50   0
   2  -5   7   -5.56   15.90   0
   2  -5   7   21.70   11.25   0
   2   5  -7    9.90   11.11   0
   2   5   7   15.96   11.98   0
  -2  -5  -8  167.00   12.17   0
  -2  -5  -8  169.39   12.79   0
  -2  -5   8  174.94   15.58   0
  -2  -5   8  160.11   39.19   0
  -2   5   8  138.52   35.92   0
   2  -5  -8  144.18   21.33   0
   2  -5   8  183.16   32.59   0
   2  -5   8  191.17   22.45   0
   2   5  -8   92.61   15.96   0
   2   5   8  155.54   23.20   0
  -2  -5  -9  146.71   12.11   0
  -2  -5  -9  141.59   11.15   0
  -2  -5   9  138.14   15.83   0
  -2  -5   9  116.83   29.29   0
  -2   5   9   96.40   27.81   0
   2  -5   9  125.23   25.77   0
   2  -5   9  155.23   23.01   0
   2   5  -9   34.59   14.59   0
   2   5   9  103.72   20.23   0
  -2  -5 -10  250.26   15.16   0
  -2  -5  10  219.24   19.20   0
  -2  -5  10  281.47   37.06   0
  -2   5 -10  242.35   10.78   0
  -2   5  10  228.34   31.97   0
   2  -5  10  266.75   33.23   0
   2  -5  10  246.72   30.68   0
   2   5 -10  256.80   15.20   0
   2   5  10  228.70   31.17   0
  -2  -5 -11   97.05   11.80   0
  -2  -5  11  103.91   17.34   0
  -2  -5  11  128.70   26.00   0
  -2   5 -11   75.99    8.80   0
  -2   5  11   86.70   21.92   0
   2  -5  11  103.91   25.17   0
   2  -5  11  105.03   23.52   0
   2   5 -11   89.61   12.09   0
   2   5  11   76.24   22.63   0
  -2  -5 -12   85.59   12.22   0
  -2  -5  12   82.93   17.56   0
  -2  -5  12  118.41   23.04   0
  -2   5 -12   84.00    9.82   0
  -2   5  12   75.14   19.83   0
   2  -5  12   95.17   22.59   0
   2  -5  12   94.28   22.11   0
   2   5 -12   83.77   12.41   0
   2   5  12   92.86   25.84   0
  -2  -5 -13    3.48    7.10   0
  -2  -5  13    5.24   13.59   0
  -2  -5  13   16.01   14.61   0
  -2   5 -13   -4.33    5.86   0
  -2   5  13   -6.72   12.12   0
   2  -5  13    9.63   15.44   0
   2  -5  13   15.28   13.59   0
   2   5 -13    2.65    7.25   0
   2   5  13   14.25   20.26   0
  -2  -5 -14  114.82   15.51   0
  -2  -5  14   79.21   22.06   0
  -2  -5  14  131.89   21.70   0
  -2   5 -14   96.64   12.38   0
  -2   5  14   84.90   19.07   0
   2  -5  14   97.06   23.35   0
   2   5 -14  106.75   15.55   0
   2   5  14  126.49   34.51   0
  -2  -5 -15   77.28   14.22   0
  -2  -5  15   56.76   23.15   0
  -2  -5  15   84.27   18.69   0
  -2   5 -15   60.23   12.12   0
  -2   5  15   72.41   17.88   0
   2  -5  15   76.54   21.14   0
   2   5 -15   58.82   13.61   0
   2   5  15   64.23   32.54   0
  -2  -5 -16  174.24   19.88   0
  -2  -5  16  111.34   31.03   0
  -2  -5  16  163.55   23.25   0
  -2   5 -16  171.49   18.38   0
  -2   5  16  148.14   22.15   0
   2  -5  16  162.82   26.19   0
   2   5 -16  166.43   20.67   0
   2   5  16  180.38   46.84   0
  -2  -5 -17   89.05   17.21   0
  -2  -5  17   46.43   30.46   0
  -2  -5  17   99.56   18.98   0
  -2   5 -17   91.34   16.89   0
  -2   5  17   99.39   20.02   0
   2  -5  17  104.10   22.94   0
   2   5 -17   97.71   19.39   0
   2   5  17   91.28   35.81   0
  -2  -5 -18   93.80   19.66   0
  -2  -5  18   16.51   36.69   0
  -2  -5  18   94.22   18.20   0
  -2   5 -18  102.32   19.12   0
  -2   5  18   96.13   18.87   0
   2  -5  18   90.59   20.66   0
   2   5 -18   74.07   19.81   0
   2   5  18   93.37   32.15   0
  -2  -5 -19   18.47   16.89   0
  -2  -5  19    8.32   26.78   0
  -2  -5  19   23.31   13.90   0
  -2   5 -19   25.71   16.84   0
  -2   5  19   17.05   13.58   0
   2  -5  19     .90   15.13   0
   2   5 -19    6.59   17.20   0
   2   5  19   -6.51   20.60   0
  -2  -5 -20   41.35   21.47   0
  -2  -5  20   52.12   24.87   0
  -2  -5  20   64.65   16.23   0
  -2   5 -20   37.50   20.45   0
  -2   5  20   69.80   17.31   0
   2  -5  20   61.32   18.56   0
   2   5 -20   36.05   22.52   0
   2   5  20   58.55   24.13   0
  -2  -5 -21   55.83   25.66   0
  -2  -5  21   42.39   20.20   0
  -2  -5  21   30.44   13.96   0
  -2   5 -21   33.74   22.90   0
  -2   5  21   66.42   16.91   0
   2  -5  21   29.73   17.28   0
   2   5 -21   38.16   26.66   0
   2   5  21   52.91   22.16   0
  -2  -5 -22   65.16   31.21   0
  -2  -5  22   59.64   20.69   0
  -2  -5  22  114.56   18.28   0
  -2   5 -22  129.86   31.17   0
  -2   5  22  103.98   20.25   0
   2  -5  22   87.15   20.63   0
   2   5 -22   52.73   33.15   0
   2   5  22   87.29   24.43   0
  -2  -5 -23   83.92   37.47   0
  -2  -5  23   99.66   23.21   0
  -2   5 -23   88.02   25.72   0
  -2   5  23   94.00   20.17   0
   2  -5  23   84.55   23.84   0
   2   5 -23   59.81   39.30   0
   2   5  23   93.28   23.52   0
  -2  -5 -24   81.06   32.26   0
  -2   5 -24   82.32   23.95   0
  -2  -6   0 1230.98   29.35   0
  -2  -6   0 1265.04   52.08   0
  -2   6   0 1115.85   29.31   0
   2  -6   0 1292.24   98.43   0
   2   6   0 1200.02   48.91   0
  -2  -6  -1  855.11   24.56   0
  -2  -6  -1  820.07   40.06   0
  -2  -6   1  832.10   24.84   0
  -2  -6   1  832.87   47.86   0
  -2   6   1  773.32   28.40   0
   2  -6  -1  949.88   83.50   0
   2  -6   1  891.57   88.09   0
   2   6  -1  789.87   41.20   0
   2   6   1  801.84   42.17   0
  -2  -6  -2  513.01   19.47   0
  -2  -6  -2  519.68   31.12   0
  -2  -6   2  536.64   20.83   0
  -2  -6   2  540.25   46.49   0
  -2   6   2  460.15   26.73   0
   2  -6  -2  596.87   65.28   0
   2  -6   2  403.62   66.54   0
   2   6  -2  491.36   34.63   0
   2   6   2  542.05   37.26   0
  -2  -6  -3   73.61   10.06   0
  -2  -6  -3   94.96   16.35   0
  -2  -6   3   82.40   11.45   0
  -2  -6   3  137.96   33.00   0
  -2   6   3  100.24   19.58   0
   2  -6  -3  130.80   34.28   0
   2  -6   3   96.48   35.14   0
   2   6  -3   84.72   19.32   0
   2   6   3   62.78   18.78   0
  -2  -6  -4  234.62   14.31   0
  -2  -6  -4  228.94   20.87   0
  -2  -6   4  204.66   14.94   0
  -2  -6   4  259.17   45.78   0
  -2   6   4  177.30   26.98   0
   2  -6  -4  206.28   35.98   0
   2  -6   4  137.71   36.56   0
   2   6  -4  272.72   28.94   0
   2   6   4  195.54   28.74   0
  -2  -6  -5  448.49   18.69   0
  -2  -6  -5  444.45   24.02   0
  -2  -6   5  431.81   20.35   0
  -2  -6   5  561.80   68.63   0
  -2   6   5  451.63   40.78   0
   2  -6  -5  496.71   42.97   0
   2  -6   5  407.98   50.06   0
   2   6  -5  525.81   35.46   0
   2   6   5  443.76   37.50   0
  -2  -6  -6  745.90   23.43   0
  -2  -6  -6  731.87   28.04   0
  -2  -6   6  720.53   26.24   0
  -2  -6   6  686.69   81.75   0
  -2   6   6  632.55   51.13   0
   2  -6  -6  817.40   46.10   0
   2  -6   6  688.12   55.06   0
   2   6   6  730.21   46.38   0
  -2  -6  -7  705.00   23.21   0
  -2  -6  -7  743.01   26.83   0
  -2  -6   7  682.78   26.98   0
  -2  -6   7  784.79   86.39   0
  -2   6   7  536.09   53.47   0
   2  -6  -7  773.93   41.45   0
   2  -6   7  659.41   52.05   0
   2   6   7  749.38   48.79   0
  -2  -6  -8  530.90   21.02   0
  -2  -6  -8  564.41   27.63   0
  -2  -6   8  489.23   24.72   0
  -2  -6   8  497.41   72.00   0
  -2   6   8  429.84   53.69   0
   2  -6   8  446.10   44.71   0
   2   6   8  458.64   43.57   0
  -2  -6  -9  142.61   13.13   0
  -2  -6   9  146.31   17.69   0
  -2  -6   9  175.73   40.45   0
  -2   6   9  113.52   33.48   0
   2  -6   9  109.57   28.30   0
   2   6   9  153.97   31.36   0
  -2  -6 -10  114.33   13.97   0
  -2  -6  10   89.78   15.80   0
  -2  -6  10  141.16   31.39   0
  -2   6  10  102.02   27.81   0
   2  -6  10   98.64   24.41   0
   2   6  10  138.36   33.40   0
  -2  -6 -11  225.92   16.77   0
  -2  -6  11  212.20   22.25   0
  -2  -6  11  253.57   35.61   0
  -2   6  11  261.04   35.73   0
   2  -6  11  197.42   31.45   0
   2   6  11  204.14   40.25   0
  -2  -6 -12  642.69   25.86   0
  -2  -6  12  582.22   34.25   0
  -2  -6  12  601.59   42.61   0
  -2   6  12  574.77   41.29   0
   2  -6  12  616.30   44.58   0
   2   6  12  568.19   61.21   0
  -2  -6 -13  683.41   27.77   0
  -2  -6  13  608.94   38.87   0
  -2  -6  13  723.35   43.95   0
  -2   6  13  646.77   41.30   0
   2  -6  13  652.94   44.70   0
   2   6  13  725.25   70.91   0
  -2  -6 -14  744.45   30.23   0
  -2  -6  14  669.64   43.89   0
  -2  -6  14  818.92   44.31   0
  -2   6  14  734.76   41.92   0
   2  -6  14  742.71   45.65   0
   2   6  14  954.45   83.47   0
  -2  -6 -15  295.74   22.58   0
  -2  -6  15  279.50   38.21   0
  -2  -6  15  326.13   30.35   0
  -2   6  15  272.80   29.90   0
   2  -6  15  314.63   35.26   0
   2   6 -15  297.10   23.31   0
   2   6  15  294.76   53.42   0
  -2  -6 -16  175.01   21.99   0
  -2  -6  16  166.87   36.89   0
  -2  -6  16  158.35   23.52   0
  -2   6 -16  183.15   25.84   0
  -2   6  16  157.28   24.30   0
   2  -6  16  182.42   29.79   0
   2   6 -16  167.91   22.21   0
   2   6  16  160.71   39.41   0
  -2  -6 -17   69.45   15.70   0
  -2  -6  17   56.48   33.88   0
  -2  -6  17   50.47   16.85   0
  -2   6 -17   70.75   20.96   0
  -2   6  17   55.36   17.59   0
   2  -6  17   73.73   21.54   0
   2   6 -17   63.10   17.73   0
   2   6  17   58.20   28.09   0
  -2  -6 -18  294.03   29.60   0
  -2  -6  18  190.45   48.80   0
  -2  -6  18  297.44   28.70   0
  -2   6  18  267.14   28.09   0
   2  -6  18  314.36   32.94   0
   2   6 -18  282.32   29.30   0
   2   6  18  204.91   37.20   0
  -2  -6  19  212.57   52.56   0
  -2  -6  19  359.08   30.05   0
  -2   6  19  334.63   30.23   0
   2  -6  19  394.21   35.28   0
   2   6 -19  428.67   37.16   0
   2   6  19  385.74   45.31   0
  -2  -6  20  369.41   54.04   0
  -2  -6  20  467.50   31.71   0
  -2   6  20  425.85   32.55   0
   2  -6  20  451.80   36.11   0
   2   6 -20  486.32   44.23   0
   2   6  20  451.75   45.94   0
  -2  -6  21  223.91   38.96   0
  -2  -6  21  290.82   27.16   0
  -2   6  21  252.80   28.57   0
   2  -6  21  345.31   32.47   0
   2   6 -21  360.91   46.59   0
   2   6  21  300.20   39.38   0
  -2  -6  22  156.22   24.00   0
   2  -6  22  118.61   25.97   0
  -2  -7   0   82.46   12.06   0
  -2  -7   0   70.15   21.96   0
   2  -7   0   72.32   44.33   0
   2   7   0  111.13   33.61   0
  -2  -7  -1   47.36    9.96   0
  -2  -7  -1   39.69   17.45   0
  -2  -7   1   66.55   11.58   0
  -2  -7   1   79.21   24.79   0
   2  -7  -1   30.08   36.16   0
   2  -7   1   57.74   46.32   0
   2   7  -1   97.61   30.55   0
   2   7   1   50.56   27.85   0
  -2  -7  -2  238.19   16.18   0
  -2  -7  -2  236.29   26.26   0
  -2  -7   2  247.66   17.37   0
  -2  -7   2  253.09   38.66   0
   2  -7  -2  204.51   45.46   0
   2  -7   2  246.03   61.25   0
   2   7  -2  192.07   38.10   0
   2   7   2  248.55   44.18   0
  -2  -7  -3  243.62   16.24   0
  -2  -7  -3  243.45   25.20   0
  -2  -7   3  240.83   17.18   0
  -2  -7   3  234.73   44.28   0
   2  -7  -3  272.56   43.85   0
   2  -7   3  178.23   56.99   0
   2   7   3  228.46   40.95   0
  -2  -7  -4  299.34   17.64   0
  -2  -7  -4  260.93   24.06   0
  -2  -7   4  302.34   19.36   0
  -2  -7   4  258.40   50.18   0
  -2   7   4  238.00   29.61   0
   2  -7  -4  266.55   39.76   0
   2  -7   4  264.10   55.10   0
   2   7   4  350.50   51.24   0
  -2  -7  -5  105.67   13.56   0
  -2  -7  -5   91.84   16.28   0
  -2  -7   5   83.10   13.50   0
  -2  -7   5   38.43   41.57   0
  -2   7   5   69.27   22.57   0
   2  -7  -5  115.62   25.95   0
   2  -7   5   82.22   34.93   0
   2   7   5  124.04   35.99   0
  -2  -7  -6   94.86   12.70   0
  -2  -7  -6   96.27   15.88   0
  -2  -7   6   94.49   14.69   0
  -2  -7   6   24.98   47.97   0
  -2   7   6   72.58   26.81   0
   2  -7   6   54.80   29.51   0
   2   7   6  119.92   37.14   0
  -2  -7  -7   20.23    8.19   0
  -2  -7   7   15.98    9.15   0
  -2  -7   7    9.08   48.31   0
  -2   7   7   10.11   24.55   0
   2  -7   7   11.03   25.08   0
   2   7   7   13.93   29.03   0
  -2  -7  -8  130.71   14.45   0
  -2  -7   8  170.83   18.58   0
  -2  -7   8   93.53   60.29   0
  -2   7   8  115.67   35.22   0
   2  -7   8  144.28   33.68   0
   2   7   8  168.92   43.03   0
  -2  -7  -9  136.65   14.95   0
  -2  -7   9  178.20   19.86   0
  -2  -7   9  189.76   49.35   0
  -2   7   9   91.59   35.85   0
   2  -7   9  139.84   32.53   0
   2   7   9  173.11   46.95   0
  -2  -7 -10  265.84   18.73   0
  -2  -7  10  275.88   23.74   0
  -2  -7  10  255.12   44.40   0
  -2   7  10  213.93   39.85   0
   2  -7  10  249.66   38.18   0
   2   7  10  240.99   54.07   0
  -2  -7 -11  121.26   16.51   0
  -2  -7  11  103.91   19.32   0
  -2  -7  11  125.38   32.78   0
  -2   7  11  103.58   28.93   0
   2  -7  11   94.53   27.15   0
   2   7  11  125.36   44.51   0
  -2  -7  12   67.24   18.63   0
  -2  -7  12  131.47   29.44   0
  -2   7  12  113.23   26.93   0
   2  -7  12   79.39   24.85   0
   2   7  12  128.80   45.23   0
  -2  -7  13   -8.45   14.84   0
  -2  -7  13    5.81   18.21   0
  -2   7  13    6.27   17.50   0
   2  -7  13   12.37   17.94   0
   2   7  13   13.60   29.92   0
  -2  -7  14   68.83   23.76   0
  -2  -7  14  108.82   25.48   0
  -2   7  14   95.77   23.38   0
   2  -7  14  113.60   27.24   0
   2   7  14   96.91   34.58   0
  -2  -7  15   54.64   25.90   0
  -2  -7  15  100.03   24.24   0
  -2   7  15   73.71   22.00   0
   2  -7  15   79.46   24.51   0
   2   7  15   90.24   30.99   0
  -2  -7  16  129.01   35.99   0
  -2  -7  16  198.15   29.54   0
  -2   7  16  223.36   29.89   0
   2  -7  16  169.09   30.05   0
   2   7  16  207.20   40.51   0
  -2  -7  17   68.08   36.76   0
  -2  -7  17   96.64   23.36   0
  -2   7  17  108.76   23.44   0
   2  -7  17  139.44   28.38   0
   2   7  17  140.06   33.82   0
  -2  -7  18   27.35   49.42   0
  -2  -7  18  100.17   23.63   0
  -2   7  18  110.93   24.38   0
   2  -7  18  104.28   26.08   0
   2   7  18   86.32   45.13   0
  -2  -8   0  468.61   23.43   0
  -2  -8   0  471.17   40.84   0
   2  -8   0  514.24   73.74   0
  -2  -8  -1  269.22   19.23   0
  -2  -8  -1  296.91   34.14   0
  -2  -8   1  302.78   20.48   0
  -2  -8   1  345.13   42.83   0
   2  -8  -1  317.18   55.23   0
   2  -8   1  271.17   63.72   0
  -2  -8  -2  205.72   17.19   0
  -2  -8  -2  231.48   29.30   0
  -2  -8   2  225.74   18.48   0
  -2  -8   2  195.98   38.68   0
   2  -8  -2  223.08   42.32   0
   2  -8   2  292.53   66.82   0
  -2  -8  -3   78.03   13.94   0
  -2  -8  -3   99.64   19.92   0
  -2  -8   3   64.94   13.22   0
  -2  -8   3  147.44   37.77   0
   2  -8  -3   92.20   30.65   0
   2  -8   3  120.94   54.95   0
   2   8   3  153.35   55.88   0
  -2  -8  -4  135.73   28.70   0
  -2  -8   4  140.11   17.03   0
  -2  -8   4  132.66   43.58   0
   2  -8   4  127.75   56.31   0
   2   8   4  195.46   59.48   0
  -2  -8   5  275.42   21.28   0
  -2  -8   5  260.69   59.03   0
   2  -8   5  212.48   54.01   0
   2   8   5  294.66   67.58   0
  -2  -8   6  476.78   26.81   0
  -2  -8   6  451.07   79.33   0
   2  -8   6  455.61   61.78   0
   2   8   6  453.97   74.05   0
  -2  -8   7  334.29   24.29   0
  -2  -8   7  190.22   71.67   0
   2  -8   7  344.61   52.62   0
   2   8   7  364.77   66.97   0
  -2  -8   8  369.65   26.27   0
  -2  -8   8  297.31   84.20   0
   2  -8   8  391.99   52.60   0
   2   8   8  434.97   67.65   0
  -2  -8   9   97.96   18.10   0
  -2  -8   9  115.48   52.59   0
  -2   8   9  135.03   37.23   0
   2  -8   9  106.75   31.68   0
   2   8   9  106.21   39.32   0
  -2  -8  10   87.52   18.57   0
  -2  -8  10   43.87   40.30   0
  -2   8  10   22.47   31.11   0
   2  -8  10   25.39   26.04   0
   2   8  10   97.08   36.07   0
  -2  -8  11  105.62   21.13   0
  -2  -8  11   95.16   35.89   0
  -2   8  11   90.91   32.47   0
   2  -8  11   60.50   29.27   0
   2   8  11   82.63   34.33   0
  -2  -8  12  276.84   30.00   0
  -2  -8  12  273.11   44.34   0
  -2   8  12  237.79   38.24   0
   2  -8  12  270.33   40.70   0
   2   8  12  328.19   49.20   0
  -2  -8  13  264.28   32.72   0
  -2  -8  13  303.06   53.51   0
  -2   8  13  167.36   30.10   0
   2   8  13  283.05   44.86   0
  -2   8  14  305.49   40.55   0
  -2  -9   0   60.56   24.87   0
   2  -9   0   23.55   38.54   0
  -2  -9  -1   41.66   20.98   0
  -2  -9   1   49.27   26.12   0
   2  -9   1   41.66   45.87   0
  -2  -9   2  162.16   38.06   0
   2  -9   2  115.83   54.07   0
  -2  -9   3  151.38   45.49   0
   2  -9   3  137.28   62.43   0
  -3   0   0    2.45    3.10   0
  -3   0  -1   15.51    4.43   0
  -3   0   1   16.92    3.53   0
   3   0   1    6.76    2.55   0
  -3   0  -2     .59    3.98   0
  -3   0   2     .93    2.33   0
   3   0   2   -1.33    2.03   0
  -3   0  -3   40.48    7.42   0
  -3   0   3   25.45    3.51   0
   3   0  -3   18.61    2.92   0
   3   0   3   21.35    3.68   0
  -3   0  -4    3.84    6.10   0
  -3   0   4    2.36    2.14   0
   3   0  -4     .60    1.91   0
   3   0   4     .12    2.27   0
  -3   0  -5   19.41    8.35   0
  -3   0   5    9.95    2.66   0
   3   0  -5   10.47    2.76   0
   3   0   5    8.79    3.22   0
  -3   0  -6    2.25    8.49   0
  -3   0   6    2.78    2.33   0
   3   0  -6    -.59    2.22   0
   3   0   6    2.85    2.91   0
  -3   0  -7   17.80   10.73   0
  -3   0   7    4.05    2.67   0
   3   0  -7    4.24    2.90   0
   3   0   7    4.87    3.46   0
  -3   0  -8    6.55   11.81   0
  -3   0   8    5.29    5.13   0
  -3   0   8     .37    2.53   0
   3   0  -8    5.21    3.27   0
   3   0   8     .28    3.44   0
  -3   0  -9   20.72   14.51   0
  -3   0   9   13.62    7.36   0
  -3   0   9   16.71    4.00   0
   3   0  -9   13.97    4.72   0
   3   0   9    8.25    4.98   0
   3   0   9   13.21    5.26   0
  -3   0 -10    5.22   16.32   0
  -3   0  10    2.41    7.75   0
  -3   0  10    1.71    3.40   0
   3   0 -10    1.55    4.33   0
   3   0  10   -3.61    4.59   0
   3   0  10   -2.72    4.72   0
  -3   0 -11    8.06   13.27   0
  -3   0  11   11.47    9.77   0
  -3   0  11   11.96    4.61   0
   3   0 -11    1.75    5.67   0
   3   0  11    3.80    5.29   0
   3   0  11    8.76    6.47   0
  -3   0 -12   -9.80   10.54   0
  -3   0  12    -.85   10.79   0
  -3   0  12     .02    4.89   0
   3   0 -12    1.60    6.78   0
   3   0  12    2.68    5.62   0
   3   0  12     .07    6.66   0
  -3   0 -13   -1.59   10.68   0
  -3   0  13     .25   12.75   0
  -3   0  13   -4.93    5.61   0
   3   0 -13    4.84    8.73   0
   3   0  13     .05    5.86   0
   3   0  13     .94    8.20   0
  -3   0 -14    3.08   10.60   0
  -3   0  14   -1.42   16.06   0
  -3   0  14   -5.43    6.37   0
   3   0 -14   -1.59   10.56   0
   3   0  14   -3.74    6.81   0
   3   0  14   -6.99    8.99   0
  -3   0 -15   11.20   10.94   0
  -3   0  15    7.84   19.19   0
  -3   0  15    4.00    8.41   0
   3   0 -15    -.16   13.54   0
   3   0  15   18.36    9.54   0
   3   0  15    6.99   11.73   0
  -3   0 -16   -2.90    9.07   0
  -3   0  16   -3.67   16.45   0
  -3   0  16   -7.40    8.93   0
   3   0 -16    5.08   17.27   0
   3   0  16    -.57   10.27   0
   3   0  16   -3.12   13.18   0
  -3   0 -17   11.13   10.55   0
  -3   0  17   10.40   15.39   0
  -3   0  17   13.20   11.93   0
   3   0 -17   -9.99   15.79   0
   3   0  17    7.07   13.66   0
   3   0  17   10.78   10.94   0
   3   0  17    3.75   15.10   0
  -3   0 -18   -5.38    8.72   0
  -3   0  18  -13.59   12.33   0
  -3   0  18    2.78   13.19   0
   3   0 -18    8.02   14.18   0
   3   0  18   10.41   17.47   0
   3   0  18     .67   18.14   0
  -3   0 -19     .22   10.17   0
  -3   0  19   -4.86   11.86   0
  -3   0  19   -3.52   13.43   0
   3   0 -19    2.42   11.58   0
   3   0  19   10.14   15.89   0
   3   0  19   -3.91   19.38   0
  -3   0 -20   -8.98    9.64   0
  -3   0  20   -9.97   11.10   0
  -3   0  20    2.47   11.83   0
   3   0 -20    6.82   11.07   0
   3   0  20   -5.51   16.87   0
  -3   0 -21    3.99   10.59   0
  -3   0  21   -2.97   11.37   0
  -3   0  21     .95   10.74   0
   3   0 -21   10.10   10.89   0
   3   0  21    9.80   16.18   0
  -3   0 -22    4.47   10.75   0
  -3   0  22    5.14   11.58   0
  -3   0  22    1.95   10.16   0
   3   0 -22    -.10    9.64   0
  -3   0 -23    5.34   11.11   0
  -3   0  23   -7.64    9.96   0
  -3   0  23    7.03   12.23   0
   3   0 -23   15.57   11.20   0
  -3   0 -24   -2.45   10.85   0
  -3   0  24   -8.88    9.90   0
   3   0 -24    9.57   11.14   0
  -3   0 -25   -5.65   10.72   0
   3   0 -25    -.55   10.19   0
  -3   0 -26    8.46   12.40   0
   3   0 -26     .73   15.73   0
  -3   0 -27   10.62   13.82   0
  -3  -1   0  735.31   14.87   0
  -3  -1   0  697.69   21.04   0
  -3  -1  -1  937.18   17.22   0
  -3  -1   1  983.40   16.77   0
  -3  -1   1  968.31   25.66   0
   3  -1   1  920.15   16.16   0
   3   1   1  986.85   15.72   0
  -3  -1  -2  636.52   14.95   0
  -3  -1   2  637.64   13.57   0
  -3  -1   2  708.40   23.32   0
  -3   1  -2  689.31    8.28   0
  -3   1  -2  736.39   23.00   0
   3  -1   2  588.85   13.33   0
   3   1   2  649.26   13.15   0
  -3  -1  -3 4081.75   38.58   0
  -3  -1   3 3901.69   32.74   0
  -3  -1   3 3589.66   53.02   0
  -3   1  -3 4289.63   65.15   0
   3  -1  -3 4247.71   22.69   0
   3  -1   3 4015.56   34.35   0
   3   1  -3 4246.32   32.42   0
   3   1   3 4008.60   32.55   0
  -3  -1  -4 1114.98   21.67   0
  -3  -1   4 1056.36   17.52   0
  -3  -1   4 1168.30   33.08   0
  -3   1  -4  908.39   38.65   0
  -3   1   4 1037.98   22.28   0
   3  -1  -4 1053.28   12.18   0
   3  -1   4  998.43   18.01   0
   3   1  -4 1117.71   17.35   0
   3   1   4 1043.45   17.48   0
  -3  -1  -5 1970.35   30.43   0
  -3  -1   5 1895.12   23.81   0
  -3  -1   5 1832.17   44.04   0
  -3   1  -5 1922.23   55.00   0
  -3   1   5 1949.21   32.44   0
   3  -1  -5 2050.17   18.49   0
   3  -1   5 2035.20   26.31   0
   3   1  -5 2161.66   24.87   0
   3   1   5 2081.11   25.58   0
  -3  -1  -6  773.12   20.90   0
  -3  -1   6  761.92   15.94   0
  -3  -1   6  738.95   31.53   0
  -3   1  -6  724.22   31.95   0
  -3   1   6  700.16   21.80   0
   3  -1  -6  774.59   13.02   0
   3  -1   6  751.57   17.10   0
   3   1  -6  815.07   16.26   0
   3   1   6  777.33   16.79   0
  -3  -1  -7  227.76   13.45   0
  -3  -1   7  215.61    9.53   0
  -3  -1   7  204.43   20.61   0
  -3   1  -7  206.14   19.56   0
  -3   1   7  212.62   15.37   0
   3  -1  -7  234.24    8.78   0
   3  -1   7  229.05   10.86   0
   3   1  -7  236.28    9.95   0
   3   1   7  223.69   10.47   0
  -3  -1  -8  510.35   20.63   0
  -3  -1   8  501.91   14.55   0
  -3  -1   8  501.47   30.55   0
  -3   1  -8  520.85   25.86   0
  -3   1   8  521.43   23.92   0
   3  -1  -8  494.38   14.28   0
   3  -1   8  440.30   15.11   0
   3   1  -8  506.68   14.80   0
   3   1   8  592.32   17.45   0
   3   1   8  503.72   15.81   0
  -3  -1  -9 2613.38   48.01   0
  -3  -1   9 2624.03   33.76   0
  -3  -1   9 2312.34   59.73   0
  -3   1  -9 2579.76   51.49   0
  -3   1   9 2567.61   54.90   0
   3  -1  -9 2842.13   38.61   0
   3  -1   9 3238.51   30.66   0
   3  -1   9 2738.66   37.69   0
   3   1  -9 2806.97   35.79   0
   3   1   9 2820.70   37.21   0
   3   1   9 2674.17   37.10   0
  -3  -1 -10 1097.24   34.90   0
  -3  -1  10 1008.63   22.96   0
  -3  -1  10  972.98   41.07   0
  -3   1 -10  975.32   32.87   0
  -3   1  10  986.32   40.07   0
   3  -1 -10  903.79   26.51   0
   3  -1  10  656.40   15.65   0
   3  -1  10  882.32   23.80   0
   3   1 -10  970.72   23.31   0
   3   1  10  918.02   23.20   0
   3   1  10  898.81   24.24   0
  -3  -1 -11 2002.29   51.11   0
  -3  -1  11 2027.55   34.58   0
  -3  -1  11 1885.55   48.54   0
  -3   1 -11 2083.79   46.30   0
  -3   1  11 1793.27   59.07   0
   3  -1 -11 2270.49   48.58   0
   3  -1  11 2122.11   28.69   0
   3  -1  11 1938.61   36.81   0
   3   1 -11 2149.33   37.20   0
   3   1  11 2188.39   36.70   0
   3   1  11 2077.05   38.74   0
  -3  -1 -12  574.15   32.96   0
  -3  -1  12  505.48   20.26   0
  -3  -1  12  492.88   25.41   0
  -3   1 -12  552.55   25.81   0
  -3   1  12  484.83   40.84   0
   3  -1 -12  505.07   30.33   0
   3  -1  12  503.65   16.52   0
   3  -1  12  502.24   22.40   0
   3   1 -12  527.99   21.57   0
   3   1  12  632.69   22.22   0
   3   1  12  504.39   23.07   0
  -3  -1 -13   76.48   20.03   0
  -3  -1  13   49.58   10.75   0
  -3  -1  13   72.08   12.86   0
  -3   1 -13   66.87   13.86   0
  -3   1  13   44.98   25.38   0
   3  -1 -13   71.85   20.63   0
   3  -1  13   64.45    9.64   0
   3  -1  13   35.33   10.99   0
   3   1 -13   71.89   12.71   0
   3   1  13   57.84   10.73   0
   3   1  13   51.74   12.40   0
  -3  -1 -14  272.07   32.71   0
  -3  -1  14  235.43   19.23   0
  -3  -1  14  281.44   18.16   0
  -3   1 -14  268.18   20.16   0
  -3   1  14  343.17   46.31   0
  -3   1  14  259.79   10.06   0
   3  -1 -14  317.88   39.10   0
   3  -1  14  283.48   17.90   0
   3  -1  14  252.62   22.16   0
   3   1 -14  243.60   20.80   0
   3   1  14  272.36   19.26   0
   3   1  14  257.82   23.69   0
  -3  -1 -15 1219.43   60.46   0
  -3  -1  15 1082.95   37.98   0
  -3  -1  15 1249.70   32.30   0
  -3   1 -15 1248.89   37.07   0
  -3   1  15 1171.56   56.13   0
  -3   1  15 1136.40   21.31   0
   3  -1 -15 1384.10   51.79   0
   3  -1  15 1366.53   39.97   0
   3  -1  15 1467.03   50.17   0
   3  -1  15 1203.87   42.84   0
   3   1 -15 1322.78   46.76   0
   3   1  15 1327.27   39.72   0
   3   1  15 1317.85   47.86   0
  -3  -1 -16  613.36   43.20   0
  -3  -1  16  597.58   33.34   0
  -3  -1  16  500.95   20.80   0
  -3   1 -16  536.79   26.21   0
  -3   1  16  573.79   37.75   0
  -3   1  16  531.52   17.26   0
   3  -1 -16  520.06   30.88   0
   3  -1  16  522.64   34.64   0
   3  -1  16  455.60   33.13   0
   3   1 -16  496.33   35.88   0
   3   1  16  525.04   30.34   0
   3   1  16  489.84   37.36   0
  -3  -1 -17 1886.37   64.13   0
  -3  -1  17 1504.58   53.34   0
  -3  -1  17 1828.35   36.18   0
  -3   1 -17 1775.99   44.69   0
  -3   1  17 1933.05   57.53   0
  -3   1  17 1533.56   30.65   0
   3  -1 -17 1894.45   50.44   0
   3  -1  17 2083.22   63.54   0
   3  -1  17 1890.67   64.51   0
   3   1 -17 2084.04   74.08   0
   3   1  17 2011.57   60.13   0
   3   1  17 1900.56   70.21   0
  -3  -1 -18  421.44   34.01   0
  -3  -1  18  359.01   34.42   0
  -3  -1  18  376.94   17.40   0
  -3   1 -18  370.95   23.45   0
  -3   1  18  409.41   29.45   0
   3  -1 -18  393.08   24.74   0
   3  -1  18  413.22   34.81   0
   3  -1  18  303.71   37.40   0
   3   1 -18  408.04   44.78   0
   3   1  18  429.83   38.40   0
   3   1  18  389.82   43.91   0
  -3  -1 -19  241.44   26.94   0
  -3  -1  19  155.60   26.84   0
  -3   1 -19  197.66   19.46   0
  -3   1  19  228.79   23.70   0
   3  -1 -19  216.44   19.52   0
   3  -1  19  240.92   28.08   0
   3  -1  19  262.09   39.89   0
   3   1 -19  298.08   42.73   0
   3   1  19  242.53   37.98   0
   3   1  19  274.30   37.00   0
  -3  -1 -20  246.11   26.23   0
  -3  -1  20  196.68   25.22   0
  -3   1 -20  207.70   20.45   0
  -3   1  20  201.73   22.50   0
   3  -1 -20  223.95   25.39   0
   3  -1  20  295.39   41.56   0
   3   1 -20  275.11   37.29   0
   3   1  20  267.82   37.91   0
   3   1  20  254.25   32.52   0
  -3  -1 -21  502.35   32.06   0
  -3  -1  21  478.70   30.10   0
  -3   1 -21  455.73   26.62   0
  -3   1  21  454.34   28.04   0
   3  -1  21  508.34   42.90   0
   3   1 -21  490.49   37.42   0
   3   1  21  448.96   37.46   0
  -3  -1 -22  350.53   27.72   0
  -3  -1  22  321.26   24.96   0
  -3   1 -22  322.47   23.69   0
  -3   1  22  270.03   23.76   0
   3  -1  22  313.60   33.86   0
   3   1 -22  307.27   29.78   0
   3   1  22  289.67   29.94   0
  -3  -1 -23 1339.51   46.67   0
  -3  -1  23 1298.98   39.79   0
  -3   1 -23 1321.73   41.46   0
  -3   1  23 1219.61   40.91   0
   3   1 -23 1378.83   50.20   0
  -3  -1 -24  342.26   27.58   0
  -3  -1  24  343.41   23.12   0
  -3   1 -24  314.67   24.59   0
  -3   1  24  284.21   23.63   0
   3   1 -24  317.76   27.87   0
  -3  -1 -25  380.66   28.40   0
  -3  -1  25  377.09   23.04   0
  -3   1 -25  357.98   25.72   0
  -3   1  25  342.18   24.76   0
   3   1 -25  341.29   27.31   0
  -3  -1 -26  186.21   24.20   0
  -3  -1  26  208.51   25.64   0
  -3   1 -26  183.38   22.46   0
  -3   1  26  166.92   20.60   0
   3   1 -26  196.45   23.30   0
  -3  -1 -27  133.15   21.90   0
  -3   1 -27  145.44   21.13   0
  -3   1  27  127.59   19.32   0
   3   1 -27  109.37   17.99   0
   3   1 -28  129.78   22.59   0
  -3  -2   0  164.49    8.49   0
  -3  -2   0  161.77   12.85   0
   3  -2   0  154.75    7.53   0
   3   2   0  150.94    6.51   0
  -3  -2  -1   12.15    3.69   0
  -3  -2  -1   12.99    6.08   0
  -3  -2   1   10.97    3.72   0
  -3  -2   1   11.06    6.64   0
  -3   2   1    8.65    3.62   0
   3  -2   1    4.75    2.90   0
   3   2   1    4.56    2.38   0
  -3  -2  -2   57.25    5.93   0
  -3  -2  -2   70.54    9.54   0
  -3  -2   2   45.26    5.48   0
  -3  -2   2   49.00    9.96   0
  -3   2   2   48.33    6.60   0
   3  -2   2   51.13    5.34   0
   3   2   2   48.72    4.56   0
  -3  -2  -3   16.94    4.46   0
  -3  -2  -3   26.46    6.27   0
  -3  -2   3   22.44    4.42   0
  -3  -2   3   20.15    8.68   0
  -3   2   3   21.37    5.68   0
   3  -2   3   19.49    3.91   0
   3   2   3   15.69    3.26   0
  -3  -2  -4   27.54    5.10   0
  -3  -2  -4   34.64    6.33   0
  -3  -2   4   36.07    5.41   0
  -3  -2   4   49.05   12.35   0
  -3   2  -4   37.54    3.21   0
  -3   2   4   44.10    7.69   0
   3  -2   4   33.82    4.99   0
   3   2  -4   35.51    5.20   0
   3   2   4   39.27    4.74   0
  -3  -2  -5    2.80    3.39   0
  -3  -2   5    4.52    3.47   0
  -3  -2   5     .57    9.80   0
  -3   2  -5    3.43    2.78   0
  -3   2   5    8.52    5.81   0
   3  -2   5    3.90    3.34   0
   3   2  -5    4.76    3.20   0
   3   2   5    1.78    2.71   0
  -3  -2  -6  121.75    9.08   0
  -3  -2   6  113.33    8.19   0
  -3  -2   6   91.50   17.72   0
  -3   2  -6  122.39    8.29   0
  -3   2   6  112.30   13.36   0
   3  -2  -6  124.48    6.58   0
   3  -2   6  114.55    8.47   0
   3   2  -6  121.41    8.01   0
   3   2   6  118.05   10.47   0
   3   2   6  118.27    7.88   0
  -3  -2  -7   16.60    5.65   0
  -3  -2   7   10.66    4.58   0
  -3  -2   7   11.72   12.83   0
  -3   2  -7   15.02    6.00   0
  -3   2   7   22.53    9.31   0
   3  -2  -7   14.94    5.57   0
   3  -2   7   14.98    5.06   0
   3   2  -7   18.42    4.79   0
   3   2   7   29.03    7.04   0
   3   2   7   11.42    4.57   0
  -3  -2  -8   57.04    8.63   0
  -3  -2   8   43.68    7.25   0
  -3  -2   8   34.25   16.20   0
  -3   2  -8   56.55   10.32   0
  -3   2   8   58.90   14.00   0
   3  -2  -8   74.18   11.53   0
   3  -2   8   51.33    7.46   0
   3   2  -8   56.15    7.49   0
   3   2   8   57.62    9.07   0
   3   2   8   40.12    6.77   0
  -3  -2  -9    8.15    5.27   0
  -3  -2   9    7.66    5.51   0
  -3  -2   9    -.88   13.58   0
  -3   2  -9    8.92    8.93   0
  -3   2   9   26.94   13.76   0
   3  -2  -9    1.89    9.90   0
   3  -2   9    4.78    3.70   0
   3  -2   9    7.89    5.55   0
   3   2  -9    9.92    4.86   0
   3   2   9   14.76    6.89   0
   3   2   9   12.18    6.09   0
  -3  -2 -10   36.17    8.43   0
  -3  -2  10   30.35    7.79   0
  -3  -2  10   15.08   13.84   0
  -3   2 -10   13.92   11.51   0
  -3   2  10   18.31   16.68   0
   3  -2 -10   32.69   15.78   0
   3  -2  10   27.09    4.64   0
   3  -2  10   23.13    7.27   0
   3   2 -10   32.70    6.91   0
   3   2  10   26.57    8.10   0
   3   2  10   23.92    7.93   0
  -3  -2 -11    4.96    6.86   0
  -3  -2  11    6.04    6.63   0
  -3  -2  11    6.15   11.01   0
  -3   2 -11   -1.06   12.74   0
  -3   2  11    9.94   19.02   0
   3  -2 -11   -7.27   10.79   0
   3  -2  11   11.52    4.28   0
   3  -2  11   11.81    7.51   0
   3   2 -11     .48    4.80   0
   3   2  11    -.18    6.60   0
   3   2  11    5.16    7.65   0
  -3  -2 -12   82.76   13.92   0
  -3  -2  12   69.28   12.11   0
  -3  -2  12   69.65   14.69   0
  -3   2 -12   62.41   19.16   0
  -3   2  12   62.18   28.47   0
   3  -2  12   63.66   11.85   0
   3   2 -12   75.32   11.05   0
   3   2  12   69.43   12.04   0
   3   2  12   76.64   14.09   0
  -3  -2 -13    7.31    9.02   0
  -3  -2  13   17.08    9.59   0
  -3  -2  13    8.36    9.15   0
  -3   2 -13    5.79   12.30   0
  -3   2  13   14.16   23.72   0
   3  -2  13    2.02   14.69   0
   3  -2  13   11.57    9.79   0
   3   2 -13   22.22    8.20   0
   3   2  13   10.00    8.54   0
   3   2  13   11.53   11.37   0
  -3  -2 -14   54.46   15.24   0
  -3  -2  14   40.76   13.42   0
  -3  -2  14   53.39   12.16   0
  -3   2 -14   43.22   14.61   0
  -3   2  14   62.67   21.52   0
   3  -2  14   77.28   21.21   0
   3  -2  14   37.50   13.39   0
   3   2 -14   46.76   11.24   0
   3   2  14   43.82   12.13   0
   3   2  14   67.88   18.09   0
  -3  -2 -15   -3.35   11.61   0
  -3  -2  15    3.24   12.65   0
  -3  -2  15    4.92    8.01   0
  -3   2 -15   -3.86   10.11   0
  -3   2  15    1.85   13.98   0
   3  -2  15   12.89   16.51   0
   3  -2  15   -6.71   11.86   0
   3   2 -15     .29    9.16   0
   3   2  15    3.37    9.85   0
   3   2  15    2.61   15.47   0
  -3  -2 -16   26.46   17.48   0
  -3  -2  16   16.54   15.87   0
  -3  -2  16   15.98    8.71   0
  -3   2 -16    7.31   10.64   0
  -3   2  16   18.91   14.42   0
   3  -2  16   31.53   18.89   0
   3  -2  16   27.71   16.49   0
   3   2 -16    9.34   12.15   0
   3   2  16    5.69   12.31   0
   3   2  16   28.48   19.41   0
  -3  -2 -17   -9.22   15.40   0
  -3  -2  17   15.77   18.13   0
  -3  -2  17    7.01    7.82   0
  -3   2 -17    2.59   10.13   0
  -3   2  17    1.70   11.87   0
   3  -2  17    1.22   16.93   0
   3  -2  17   -5.68   16.03   0
   3   2 -17   10.15   15.20   0
   3   2  17    9.58   14.56   0
   3   2  17   -9.13   15.38   0
  -3  -2 -18   18.43   23.51   0
  -3  -2  18   31.48   22.23   0
  -3  -2  18   27.51    9.19   0
  -3   2 -18   50.52   13.50   0
  -3   2  18   26.23   13.53   0
   3  -2  18   36.87   19.28   0
   3  -2  18   32.72   21.82   0
   3   2 -18   48.43   21.51   0
   3   2  18   51.87   21.30   0
   3   2  18   55.52   18.97   0
  -3  -2 -19   -3.96   19.11   0
  -3  -2  19   19.58   19.11   0
  -3  -2  19    5.11    7.38   0
  -3   2 -19   15.40   11.07   0
  -3   2  19    6.83   11.61   0
   3  -2  19   -4.68   13.23   0
   3  -2  19   -7.08   20.57   0
   3   2 -19    7.70   20.83   0
   3   2  19   -3.33   20.17   0
   3   2  19   10.28   14.65   0
  -3  -2 -20   30.21   20.63   0
  -3  -2  20   47.97   19.03   0
  -3   2 -20   51.42   13.76   0
  -3   2  20   32.45   13.56   0
   3  -2  20   60.54   17.87   0
   3  -2  20   49.07   24.09   0
   3   2 -20   39.58   26.84   0
   3   2  20   31.83   27.40   0
  -3  -2 -21   -2.66   17.00   0
  -3  -2  21   10.82   14.46   0
  -3   2 -21    3.12   10.70   0
  -3   2  21    2.44   11.76   0
   3  -2  21   18.69   17.97   0
   3   2 -21     .66   20.29   0
   3   2  21   12.03   21.39   0
  -3  -2 -22   40.99   19.32   0
  -3  -2  22   46.70   15.82   0
  -3   2 -22   25.04   12.89   0
  -3   2  22   19.06   12.43   0
   3   2 -22   25.73   19.48   0
   3   2  22   10.67   18.39   0
  -3  -2 -23   -1.41   14.44   0
  -3  -2  23    9.38   12.06   0
  -3   2 -23   13.19   12.36   0
  -3   2  23    8.04   10.75   0
   3   2 -23   30.81   16.69   0
   3   2  23   10.45   15.80   0
  -3  -2 -24   22.04   16.17   0
  -3  -2  24   26.78   13.44   0
  -3   2 -24   28.43   13.31   0
  -3   2  24    9.98   11.48   0
   3   2 -24   23.25   16.04   0
   3   2  24   19.72   15.12   0
  -3  -2 -25    1.59   14.75   0
  -3  -2  25    2.77   10.98   0
  -3   2 -25    6.03   11.51   0
  -3   2  25   -2.78   10.86   0
   3   2 -25    4.39   13.85   0
  -3  -2 -26   20.75   16.95   0
  -3  -2  26   27.61   12.47   0
  -3   2 -26   29.52   13.94   0
  -3   2  26    7.04   12.82   0
   3   2 -26   34.27   15.98   0
  -3  -2 -27    -.99   20.84   0
  -3  -2  27    2.20   10.49   0
  -3   2  27  -14.85   12.11   0
   3   2 -27   -1.82   13.17   0
  -3  -3   0  336.82   12.88   0
  -3  -3   0  324.88   19.18   0
  -3   3   0  334.69   12.12   0
   3  -3   0  328.31   10.91   0
   3   3   0  342.04    9.02   0
  -3  -3  -1  606.13   16.76   0
  -3  -3  -1  594.10   23.13   0
  -3  -3   1  623.53   17.00   0
  -3  -3   1  637.25   27.21   0
  -3   3  -1  622.45   14.58   0
  -3   3   1  574.87   16.61   0
   3  -3  -1  634.67   14.58   0
   3  -3   1  750.90   15.97   0
   3   3  -1  621.01   11.81   0
   3   3   1  654.76   12.33   0
  -3  -3  -2  595.77   16.75   0
  -3  -3  -2  604.85   22.42   0
  -3  -3   2  504.51   15.50   0
  -3  -3   2  570.37   27.97   0
  -3   3   2  562.56   17.79   0
   3  -3   2  534.61   14.00   0
   3   3   2  572.90   11.98   0
  -3  -3  -3 3158.82   37.78   0
  -3  -3  -3 3313.40   47.49   0
  -3  -3   3 3023.72   37.26   0
  -3  -3   3 3074.89   65.08   0
  -3   3   3 3032.18   42.93   0
   3  -3   3 3194.92   33.54   0
   3   3   3 2947.55   27.66   0
  -3  -3  -4  647.72   17.99   0
  -3  -3  -4  671.23   21.59   0
  -3  -3   4  653.77   18.35   0
  -3  -3   4  613.99   34.86   0
  -3   3   4  614.10   22.49   0
   3  -3   4  684.52   16.64   0
   3   3   4  684.35   21.22   0
   3   3   4  691.85   14.63   0
  -3  -3  -5 1381.71   26.26   0
  -3  -3  -5 1465.94   29.87   0
  -3  -3   5 1411.39   27.04   0
  -3  -3   5 1267.03   50.11   0
  -3   3   5 1240.57   34.48   0
   3  -3   5 1363.90   23.89   0
   3   3   5 1373.75   29.98   0
   3   3   5 1421.63   22.23   0
  -3  -3  -6  396.66   15.21   0
  -3  -3  -6  439.94   16.75   0
  -3  -3   6  376.78   15.29   0
  -3  -3   6  383.31   34.77   0
  -3   3   6  353.40   23.00   0
   3  -3   6  395.26   14.47   0
   3   3  -6  418.13   14.52   0
   3   3   6  385.50   17.96   0
   3   3   6  401.48   13.78   0
  -3  -3  -7  136.90   10.20   0
  -3  -3  -7  138.87   10.42   0
  -3  -3   7  125.74   10.56   0
  -3  -3   7  110.12   23.58   0
  -3   3  -7  144.68    6.63   0
  -3   3   7  148.77   21.01   0
   3  -3   7  129.18   10.28   0
   3   3  -7  157.01   10.17   0
   3   3   7  120.55   13.08   0
   3   3   7  144.47   10.76   0
  -3  -3  -8  479.93   17.87   0
  -3  -3   8  451.65   18.37   0
  -3  -3   8  431.73   39.78   0
  -3   3  -8  500.76   12.89   0
  -3   3   8  424.24   32.52   0
   3  -3   8  456.26   17.49   0
   3   3  -8  497.80   17.00   0
   3   3   8  412.46   20.10   0
   3   3   8  472.80   18.69   0
  -3  -3  -9 2272.90   38.61   0
  -3  -3   9 2206.66   39.84   0
  -3  -3   9 2020.17   75.45   0
  -3   3  -9 2414.11   30.86   0
  -3   3   9 1923.64   68.44   0
   3  -3   9 2329.96   38.45   0
   3   3  -9 2338.51   36.56   0
   3   3   9 1979.05   40.81   0
   3   3   9 2319.94   42.17   0
  -3  -3 -10  553.18   21.22   0
  -3  -3  10  480.66   21.25   0
  -3  -3  10  503.43   36.61   0
  -3   3 -10  534.96   17.88   0
  -3   3  10  519.05   47.20   0
   3  -3  10  573.97   45.17   0
   3  -3  10  549.30   21.90   0
   3   3 -10  534.79   19.34   0
   3   3  10  468.99   22.71   0
   3   3  10  557.61   25.83   0
  -3  -3 -11 1647.52   36.71   0
  -3  -3  11 1543.74   38.39   0
  -3  -3  11 1565.04   53.24   0
  -3   3 -11 1699.70   34.15   0
  -3   3  11 1414.09   73.61   0
   3  -3  11 1788.48   70.20   0
   3  -3  11 1639.49   37.90   0
   3   3 -11 1692.23   34.56   0
   3   3  11 1523.15   39.87   0
   3   3  11 1825.15   48.18   0
  -3  -3 -12  301.75   18.88   0
  -3  -3  12  271.84   20.50   0
  -3  -3  12  296.97   26.28   0
  -3   3 -12  338.85   20.04   0
  -3   3  12  332.85   45.48   0
   3  -3  12  341.41   39.58   0
   3  -3  12  353.39   22.60   0
   3   3 -12  314.44   17.68   0
   3   3  12  307.91   22.14   0
   3   3  12  372.45   29.67   0
  -3  -3 -13   38.64   11.14   0
  -3  -3  13   26.13   11.95   0
  -3  -3  13   37.37   13.97   0
  -3   3 -13   39.39   12.75   0
  -3   3  13   49.26   21.70   0
   3  -3  13   56.62   24.08   0
   3  -3  13   46.76   14.16   0
   3   3 -13   48.15   10.81   0
   3   3  13   52.96   13.81   0
   3   3  13   34.62   17.18   0
  -3  -3 -14  298.38   22.16   0
  -3  -3  14  246.72   24.78   0
  -3  -3  14  300.08   23.34   0
  -3   3 -14  284.58   25.40   0
  -3   3  14  288.56   32.38   0
   3  -3  14  386.19   43.37   0
   3  -3  14  273.84   25.93   0
   3   3 -14  309.99   20.39   0
   3   3  14  310.59   25.87   0
   3   3  14  289.86   34.86   0
  -3  -3 -15 1154.61   41.43   0
  -3  -3  15  889.85   44.11   0
  -3  -3  15 1164.66   38.52   0
  -3   3 -15 1036.79   44.74   0
  -3   3  15 1051.46   46.88   0
   3  -3  15 1185.02   63.96   0
   3  -3  15 1131.66   47.05   0
   3   3 -15 1109.53   38.06   0
   3   3  15 1127.22   45.65   0
   3   3  15 1167.81   50.67   0
  -3  -3 -16  292.74   26.73   0
  -3  -3  16  296.70   35.05   0
  -3  -3  16  295.89   22.08   0
  -3   3 -16  261.23   32.95   0
  -3   3  16  243.59   26.95   0
   3  -3  16  322.31   40.49   0
   3  -3  16  313.99   34.33   0
   3   3 -16  282.28   24.68   0
   3   3  16  308.82   32.19   0
   3   3  16  312.70   29.25   0
  -3  -3 -17 1552.90   56.89   0
  -3  -3  17 1336.70   65.23   0
  -3  -3  17 1497.72   41.32   0
  -3   3 -17 1428.75   56.49   0
  -3   3  17 1461.36   49.75   0
   3  -3  17 1733.69   66.99   0
   3  -3  17 1573.82   66.29   0
   3   3 -17 1595.72   54.73   0
   3   3  17 1574.92   63.96   0
  -3  -3 -18  289.87   34.49   0
  -3  -3  18  252.13   41.28   0
  -3  -3  18  255.82   20.22   0
  -3   3 -18  251.09   29.09   0
  -3   3  18  241.72   25.69   0
   3  -3  18  259.92   31.85   0
   3  -3  18  309.61   44.25   0
   3   3 -18  289.47   35.99   0
   3   3  18  294.20   41.64   0
  -3  -3 -19  230.41   36.07   0
  -3  -3  19  164.66   34.33   0
  -3  -3  19  220.15   19.27   0
  -3   3 -19  181.98   25.28   0
  -3   3  19  197.61   23.63   0
   3  -3  19  240.88   29.91   0
   3  -3  19  206.12   35.12   0
   3   3 -19  240.40   37.82   0
   3   3  19  265.50   44.57   0
  -3  -3 -20  247.01   42.74   0
  -3  -3  20  211.14   32.87   0
  -3  -3  20  288.63   20.56   0
  -3   3 -20  311.73   28.41   0
  -3   3  20  228.69   24.61   0
   3  -3  20  305.72   31.00   0
   3  -3  20  304.46   37.03   0
   3   3 -20  249.05   41.06   0
   3   3  20  290.31   50.95   0
  -3  -3 -21  502.12   52.23   0
  -3  -3  21  401.16   35.36   0
  -3   3 -21  430.10   30.44   0
  -3   3  21  410.18   28.93   0
   3  -3  21  471.69   34.31   0
   3  -3  21  467.43   39.18   0
   3   3 -21  429.37   52.94   0
   3   3  21  467.60   54.52   0
  -3  -3 -22  209.59   37.31   0
  -3  -3  22  178.29   25.90   0
  -3   3 -22  183.54   23.24   0
  -3   3  22  202.92   23.88   0
   3   3 -22  179.26   39.82   0
   3   3  22  186.64   34.87   0
  -3  -3 -23 1235.68   61.26   0
  -3  -3  23 1121.42   44.99   0
  -3   3 -23 1146.50   42.34   0
  -3   3  23 1035.02   40.83   0
   3   3 -23 1154.99   64.22   0
   3   3  23 1138.08   58.13   0
  -3  -3 -24  244.76   35.47   0
  -3  -3  24  208.84   24.69   0
  -3   3 -24  196.60   23.93   0
  -3   3  24  173.93   22.52   0
   3   3 -24  230.49   36.26   0
   3   3  24  193.80   29.08   0
  -3  -3 -25  355.87   36.78   0
  -3  -3  25  317.71   26.71   0
  -3   3 -25  331.46   27.54   0
  -3   3  25  359.13   27.81   0
   3   3 -25  327.92   36.76   0
   3   3  25  342.67   33.90   0
  -3  -3 -26  204.10   33.07   0
  -3  -3  26  180.47   22.42   0
  -3   3 -26  184.28   23.75   0
  -3   3  26  193.92   23.87   0
   3   3 -26  180.69   29.09   0
   3   3  26  196.86   26.76   0
  -3  -4   0  284.08   13.43   0
  -3  -4   0  272.06   20.86   0
  -3   4   0  270.40   12.12   0
   3  -4   0  313.14   56.90   0
   3  -4   0  299.36   11.10   0
   3   4   0  284.17    7.90   0
  -3  -4  -1   21.18    5.71   0
  -3  -4  -1   23.24    9.19   0
  -3  -4   1   32.22    6.62   0
  -3  -4   1   35.77   12.44   0
  -3   4  -1   21.60    4.93   0
  -3   4   1   25.79    6.20   0
   3  -4  -1   22.61   31.87   0
   3  -4  -1   16.17    4.46   0
   3  -4   1   30.40   30.99   0
   3  -4   1   21.92    4.93   0
   3   4  -1   19.91    3.08   0
   3   4   1   44.93    9.34   0
   3   4   1   20.03    3.50   0
  -3  -4  -2  152.61   10.46   0
  -3  -4  -2  159.25   15.55   0
  -3  -4   2  156.26   10.73   0
  -3  -4   2  142.69   20.45   0
  -3   4  -2  148.97    8.12   0
  -3   4   2  158.04   12.27   0
   3  -4  -2  155.62   45.97   0
   3  -4  -2  145.50    8.34   0
   3  -4   2  209.86   50.38   0
   3  -4   2  148.20    8.89   0
   3   4  -2  143.31    5.82   0
   3   4   2  138.52   14.46   0
   3   4   2  142.93    7.05   0
  -3  -4  -3   26.58    6.28   0
  -3  -4  -3   17.67    7.93   0
  -3  -4   3   20.66    5.74   0
  -3  -4   3    9.82   12.98   0
  -3   4   3   25.18    8.02   0
   3  -4  -3    7.16   20.90   0
   3  -4   3   10.12   28.36   0
   3  -4   3   21.02    4.96   0
   3   4   3    8.85    7.52   0
   3   4   3   21.67    4.54   0
  -3  -4  -4  121.65    9.82   0
  -3  -4  -4  128.50   12.96   0
  -3  -4   4   97.86    9.67   0
  -3  -4   4  136.17   25.33   0
  -3   4   4  119.90   14.69   0
   3  -4  -4  105.02   23.30   0
   3  -4   4   86.80   35.91   0
   3  -4   4  124.40    9.30   0
   3   4   4  114.81   14.03   0
   3   4   4  113.02    8.83   0
  -3  -4  -5   13.07    5.23   0
  -3  -4  -5    7.31    6.14   0
  -3  -4   5    6.30    5.17   0
  -3  -4   5   27.65   18.19   0
  -3   4   5   13.51    9.44   0
   3  -4  -5     .44   11.61   0
   3  -4   5    2.10   26.08   0
   3  -4   5   12.38    5.23   0
   3   4   5   16.98    8.22   0
   3   4   5    6.80    5.56   0
  -3  -4  -6  266.61   13.76   0
  -3  -4  -6  256.27   15.13   0
  -3  -4   6  253.12   14.60   0
  -3  -4   6  267.87   37.26   0
  -3   4   6  259.65   24.13   0
   3  -4  -6  294.41   27.05   0
   3  -4   6  280.36   46.61   0
   3  -4   6  276.06   13.92   0
   3   4   6  252.72   18.14   0
   3   4   6  263.10   15.90   0
  -3  -4  -7   17.66    5.90   0
  -3  -4  -7   21.84    6.83   0
  -3  -4   7   13.32    6.40   0
  -3  -4   7   46.60   25.59   0
  -3   4   7   28.47   15.48   0
   3  -4  -7   42.75   13.84   0
   3  -4   7   14.57   23.88   0
   3  -4   7   22.66    7.14   0
   3   4   7   19.39    9.12   0
   3   4   7   18.79    9.59   0
  -3  -4  -8  188.38   12.66   0
  -3  -4  -8  206.80   12.90   0
  -3  -4   8  195.73   14.84   0
  -3  -4   8  125.62   33.18   0
  -3   4  -8  194.32    6.38   0
  -3   4   8  159.24   27.43   0
   3  -4  -8  205.96   21.82   0
   3  -4   8  196.36   40.59   0
   3  -4   8  191.32   14.41   0
   3   4  -8  200.46   12.62   0
   3   4   8  164.47   17.01   0
   3   4   8  212.62   21.66   0
  -3  -4  -9   15.91    6.66   0
  -3  -4  -9   21.68    6.17   0
  -3  -4   9   13.62    7.81   0
  -3  -4   9   14.59   22.50   0
  -3   4  -9   15.91    3.95   0
  -3   4   9   19.93   20.91   0
   3  -4  -9   17.77   11.22   0
   3  -4   9   15.00   22.92   0
   3  -4   9   21.44    8.56   0
   3   4  -9   22.75    6.95   0
   3   4   9    2.11    7.84   0
   3   4   9   13.72   13.01   0
  -3  -4 -10   68.18   10.52   0
  -3  -4  10   57.54   11.64   0
  -3  -4  10   68.80   22.89   0
  -3   4 -10   62.16    7.03   0
  -3   4  10   40.16   25.61   0
   3  -4 -10   83.88   15.92   0
   3  -4  10   50.35   26.29   0
   3  -4  10   53.61   12.20   0
   3   4 -10   75.17   10.59   0
   3   4  10   53.00   13.02   0
   3   4  10   75.38   18.49   0
  -3  -4 -11    7.95    6.66   0
  -3  -4  11   10.74    8.98   0
  -3  -4  11    6.79   15.66   0
  -3   4 -11    9.41    5.29   0
  -3   4  11  -10.74   23.89   0
   3  -4  11   19.96   23.35   0
   3  -4  11   17.93   10.99   0
   3   4 -11   11.89    6.88   0
   3   4  11    9.69    9.58   0
   3   4  11   15.34   12.23   0
  -3  -4 -12  187.14   15.72   0
  -3  -4  12  140.85   19.04   0
  -3  -4  12  139.78   23.57   0
  -3   4 -12  166.88   12.24   0
  -3   4  12  176.92   34.58   0
   3  -4  12  160.10   36.30   0
   3  -4  12  165.04   20.72   0
   3   4 -12  143.34   14.04   0
   3   4  12  128.10   18.97   0
   3   4  12  191.05   21.66   0
  -3  -4 -13   28.48    9.80   0
  -3  -4  13   26.10   13.23   0
  -3  -4  13   24.73   14.07   0
  -3   4 -13   24.61    8.47   0
  -3   4  13   22.51   18.98   0
   3  -4  13   42.47   24.35   0
   3  -4  13   22.81   14.30   0
   3   4 -13   25.90    9.37   0
   3   4  13   20.46   13.17   0
  -3  -4 -14  189.57   18.22   0
  -3  -4  14  117.89   21.57   0
  -3  -4  14  202.96   23.55   0
  -3   4 -14  163.57   15.84   0
  -3   4  14  177.46   28.43   0
   3  -4  14  153.19   30.50   0
   3  -4  14  188.16   27.56   0
   3   4 -14  177.75   17.69   0
   3   4  14  139.06   23.23   0
  -3  -4 -15   23.59   10.85   0
  -3  -4  15   22.06   17.40   0
  -3  -4  15   10.87   11.98   0
  -3   4 -15   13.67   10.26   0
  -3   4  15    5.71   14.66   0
   3  -4  15   25.36   19.92   0
   3  -4  15   -7.63   15.67   0
   3   4 -15   17.01   10.53   0
   3   4  15    6.68   15.01   0
  -3  -4 -16   54.47   15.06   0
  -3  -4  16   20.43   21.00   0
  -3  -4  16   47.06   14.47   0
  -3   4 -16   56.17   15.55   0
  -3   4  16   49.04   17.41   0
   3  -4  16   59.27   21.96   0
   3  -4  16   54.16   23.50   0
   3   4 -16   53.37   14.60   0
   3   4  16   47.39   21.77   0
  -3  -4 -17   20.47   13.37   0
  -3  -4  17   -6.44   23.06   0
  -3  -4  17    5.79   11.61   0
  -3   4 -17   13.17   14.56   0
  -3   4  17   11.83   14.14   0
   3  -4  17   19.80   18.32   0
   3  -4  17   10.02   20.60   0
   3   4 -17   19.10   13.45   0
   3   4  17   -3.50   19.64   0
  -3  -4 -18   96.27   22.55   0
  -3  -4  18   65.73   33.18   0
  -3  -4  18   92.75   16.69   0
  -3   4 -18   93.63   22.49   0
  -3   4  18  113.63   20.60   0
   3  -4  18  113.84   24.29   0
   3  -4  18  122.13   29.38   0
   3   4 -18  109.73   23.23   0
   3   4  18  127.72   34.58   0
  -3  -4 -19   10.83   18.56   0
  -3  -4  19   -3.82   28.99   0
  -3  -4  19    5.81   11.40   0
  -3   4 -19   12.65   19.37   0
  -3   4  19     .27   12.63   0
   3  -4  19   15.63   16.18   0
   3  -4  19   17.37   16.78   0
   3   4 -19    6.14   16.92   0
   3   4  19    6.83   29.17   0
  -3  -4 -20  188.40   34.89   0
  -3  -4  20  116.15   31.12   0
  -3  -4  20  146.96   19.34   0
  -3   4 -20  132.21   28.59   0
  -3   4  20  118.92   20.30   0
   3  -4  20  154.79   26.97   0
   3   4 -20  160.48   33.90   0
   3   4  20  128.02   43.87   0
  -3  -4 -21   20.57   24.14   0
  -3  -4  21    3.93   18.73   0
  -3  -4  21   12.04   10.84   0
  -3   4 -21   19.07   18.36   0
  -3   4  21   11.98   13.26   0
   3  -4  21   -9.89   13.70   0
   3   4 -21  -13.20   21.62   0
   3   4  21   21.18   27.79   0
  -3  -4 -22   27.20   31.05   0
  -3  -4  22   18.76   17.76   0
  -3   4 -22   56.32   19.96   0
  -3   4  22   40.27   15.35   0
   3  -4  22   41.35   17.53   0
   3   4 -22   45.77   33.46   0
   3   4  22   47.91   27.17   0
  -3  -4 -23   14.54   26.58   0
  -3  -4  23   11.68   15.45   0
  -3   4 -23   56.59   18.46   0
  -3   4  23   -8.21   12.60   0
   3   4 -23    9.81   30.88   0
   3   4  23   14.10   21.66   0
  -3  -4 -24   55.50   26.85   0
  -3  -4  24   52.28   17.93   0
  -3   4 -24   67.12   18.51   0
  -3   4  24   26.74   16.57   0
   3   4 -24   30.15   28.54   0
   3   4  24   37.27   22.18   0
  -3   4 -25   25.97   17.04   0
   3   4  25    2.38   21.81   0
  -3  -5   0  270.73   14.65   0
  -3  -5   0  297.27   25.74   0
  -3   5   0  269.41   13.12   0
   3  -5   0  312.43   63.39   0
   3  -5   0  270.24   11.60   0
   3   5   0  253.57   19.78   0
  -3  -5  -1  360.32   16.65   0
  -3  -5  -1  371.11   25.30   0
  -3  -5   1  362.80   16.79   0
  -3  -5   1  356.66   29.80   0
  -3   5  -1  354.07   13.62   0
  -3   5   1  332.02   15.95   0
   3  -5  -1  374.58   59.50   0
   3  -5  -1  327.55   12.22   0
   3  -5   1  363.15   64.53   0
   3  -5   1  337.64   13.05   0
   3   5  -1  240.60   19.85   0
   3   5   1  351.21   21.85   0
  -3  -5  -2  385.44   17.09   0
  -3  -5  -2  387.69   23.94   0
  -3  -5   2  368.19   16.93   0
  -3  -5   2  373.82   32.86   0
  -3   5  -2  353.73   12.30   0
  -3   5   2  346.06   18.01   0
   3  -5  -2  384.59   53.37   0
   3  -5  -2  342.90   12.33   0
   3  -5   2  364.43   65.68   0
   3  -5   2  342.44   13.68   0
   3   5  -2  395.68   23.12   0
   3   5   2  355.86   22.35   0
  -3  -5  -3 1877.28   35.10   0
  -3  -5  -3 1865.26   44.93   0
  -3  -5   3 1812.96   35.78   0
  -3  -5   3 1720.37   65.39   0
  -3   5   3 1679.96   39.21   0
   3  -5  -3 1772.39   85.25   0
   3  -5  -3 1718.26   25.32   0
   3  -5   3 1762.36  107.53   0
   3  -5   3 1794.44   29.23   0
   3   5  -3  732.39   28.96   0
   3   5   3 1673.80   42.97   0
  -3  -5  -4  419.53   17.85   0
  -3  -5  -4  403.98   22.04   0
  -3  -5   4  382.36   18.22   0
  -3  -5   4  351.35   39.92   0
  -3   5   4  353.05   22.61   0
   3  -5  -4  436.82   48.54   0
   3  -5  -4  371.59   12.69   0
   3  -5   4  407.87   66.66   0
   3  -5   4  384.81   15.75   0
   3   5  -4  375.43   23.44   0
   3   5   4  390.20   24.01   0
  -3  -5  -5  880.42   24.82   0
  -3  -5  -5  847.94   28.80   0
  -3  -5   5  814.02   25.87   0
  -3  -5   5  834.02   59.36   0
  -3   5   5  780.16   34.76   0
   3  -5  -5 1044.07   66.24   0
   3  -5  -5  839.25   18.41   0
   3  -5   5  909.98   78.56   0
   3  -5   5  790.30   22.44   0
   3   5   5  809.58   32.85   0
  -3  -5  -6  318.47   16.25   0
  -3  -5  -6  324.33   18.64   0
  -3  -5   6  309.09   17.77   0
  -3  -5   6  306.07   47.33   0
  -3   5   6  279.09   27.55   0
   3  -5  -6  368.47   46.51   0
   3  -5   6  331.10   52.81   0
   3  -5   6  296.63   16.58   0
   3   5   6  262.33   21.95   0
  -3  -5  -7   75.94   10.92   0
  -3  -5  -7   89.07   12.02   0
  -3  -5   7   78.72   12.29   0
  -3  -5   7   68.57   34.57   0
  -3   5   7  112.78   23.48   0
   3  -5  -7   99.57   26.47   0
   3  -5   7   45.54   31.35   0
   3  -5   7   72.52   11.75   0
   3   5   7   75.26   14.96   0
  -3  -5  -8  334.98   17.32   0
  -3  -5  -8  345.06   17.39   0
  -3  -5   8  316.41   19.54   0
  -3  -5   8  330.59   54.73   0
  -3   5   8  308.41   38.41   0
   3  -5  -8  347.49   36.74   0
   3  -5   8  296.41   48.77   0
   3  -5   8  330.42   20.79   0
   3   5   8  290.74   24.55   0
  -3  -5  -9 1407.68   33.77   0
  -3  -5  -9 1359.18   30.55   0
  -3  -5   9 1267.83   36.95   0
  -3  -5   9 1292.15   77.46   0
  -3   5   9 1175.79   64.45   0
   3  -5   9 1251.22   73.02   0
   3  -5   9 1217.54   36.84   0
   3   5   9 1312.58   46.66   0
  -3  -5 -10  333.90   18.94   0
  -3  -5  10  337.13   22.76   0
  -3  -5  10  341.52   44.12   0
  -3   5  10  231.29   41.79   0
   3  -5  10  268.18   40.66   0
   3  -5  10  329.45   25.24   0
   3   5  10  279.59   27.21   0
  -3  -5 -11 1083.45   31.94   0
  -3  -5  11  973.62   37.10   0
  -3  -5  11 1040.95   55.52   0
  -3   5  11  830.08   66.63   0
   3  -5  11 1059.74   62.55   0
   3  -5  11  979.92   40.99   0
   3   5  11 1029.45   46.70   0
  -3  -5 -12  262.43   18.43   0
  -3  -5  12  252.71   24.42   0
  -3  -5  12  282.41   33.83   0
  -3   5  12  263.10   40.34   0
   3  -5  12  249.06   35.83   0
   3  -5  12  285.32   30.42   0
   3   5 -12  300.92   19.40   0
   3   5  12  246.48   29.49   0
  -3  -5 -13   17.31    9.02   0
  -3  -5  13   18.56   14.04   0
  -3  -5  13   17.48   16.82   0
  -3   5  13   14.78   19.80   0
   3  -5  13   11.60   19.77   0
   3  -5  13   16.02   18.06   0
   3   5 -13   22.28    9.85   0
   3   5  13   30.43   17.79   0
  -3  -5 -14  221.07   19.48   0
  -3  -5  14  184.62   26.68   0
  -3  -5  14  227.91   28.33   0
  -3   5 -14  192.96   14.27   0
  -3   5  14  250.74   33.10   0
   3  -5  14  252.18   36.93   0
   3  -5  14  227.79   33.85   0
   3   5 -14  205.43   19.49   0
   3   5  14  201.93   31.89   0
  -3  -5 -15  697.36   32.16   0
  -3  -5  15  588.20   42.17   0
  -3  -5  15  759.78   39.49   0
  -3   5 -15  698.84   23.19   0
  -3   5  15  629.70   41.01   0
   3  -5  15  739.19   49.17   0
   3  -5  15  675.86   50.85   0
   3   5 -15  672.59   31.41   0
   3   5  15  656.72   52.33   0
  -3  -5 -16  216.71   23.14   0
  -3  -5  16  148.85   31.44   0
  -3  -5  16  202.23   25.36   0
  -3   5 -16  205.25   17.25   0
  -3   5  16  167.82   25.86   0
   3  -5  16  178.70   29.42   0
   3  -5  16  216.78   32.76   0
   3   5 -16  192.86   22.36   0
   3   5  16  206.16   38.43   0
  -3  -5 -17 1054.52   43.85   0
  -3  -5  17  909.44   64.30   0
  -3  -5  17  962.62   41.29   0
  -3   5 -17 1000.67   32.95   0
  -3   5  17  926.21   44.79   0
   3  -5  17 1032.62   53.48   0
   3  -5  17 1039.33   50.73   0
   3   5 -17 1010.38   43.21   0
   3   5  17 1091.63   76.15   0
  -3  -5 -18  223.09   27.69   0
  -3  -5  18  165.26   43.89   0
  -3  -5  18  220.25   24.65   0
  -3   5 -18  218.55   22.21   0
  -3   5  18  220.57   27.24   0
   3  -5  18  154.27   27.03   0
   3   5 -18  229.58   30.43   0
   3   5  18  213.99   49.33   0
  -3  -5 -19  154.62   28.05   0
  -3  -5  19   55.22   39.67   0
  -3  -5  19  137.51   20.67   0
  -3   5 -19  121.15   20.17   0
  -3   5  19  123.42   21.36   0
   3  -5  19  120.60   25.63   0
   3   5 -19  141.77   27.43   0
   3   5  19  134.84   46.38   0
  -3  -5 -20  201.93   33.29   0
  -3  -5  20  132.57   36.61   0
  -3  -5  20  205.58   24.37   0
  -3   5 -20  188.62   25.74   0
  -3   5  20  187.84   25.66   0
   3  -5  20  205.22   29.64   0
   3   5 -20  170.32   33.09   0
   3   5  20  211.02   46.75   0
  -3  -5 -21  276.65   41.68   0
  -3  -5  21  195.61   35.52   0
  -3  -5  21  287.06   25.71   0
  -3   5 -21  241.36   30.58   0
  -3   5  21  256.79   29.01   0
   3  -5  21  270.52   33.20   0
   3   5 -21  278.69   45.80   0
   3   5  21  261.18   46.48   0
  -3  -5 -22  153.23   37.75   0
  -3  -5  22  138.22   29.23   0
  -3  -5  22  178.30   21.79   0
  -3   5 -22  147.72   37.22   0
  -3   5  22  121.99   22.28   0
   3  -5  22  122.72   23.71   0
   3   5 -22  143.19   40.55   0
   3   5  22  105.69   32.69   0
  -3  -5 -23  739.47   70.93   0
  -3  -6   0  434.92   20.02   0
  -3  -6   0  426.23   32.07   0
   3  -6   0  348.95   63.15   0
   3   6   0  415.22   29.45   0
  -3  -6  -1   33.04    8.59   0
  -3  -6  -1   46.88   14.85   0
  -3  -6   1   24.73    8.06   0
  -3  -6   1   16.20   15.84   0
  -3   6   1   30.36    8.14   0
   3  -6  -1   61.17   36.09   0
   3  -6   1   36.81   37.78   0
   3   6  -1   33.97   13.41   0
   3   6   1   26.19   13.37   0
  -3  -6  -2  215.03   15.04   0
  -3  -6  -2  215.79   22.94   0
  -3  -6   2  225.74   15.98   0
  -3  -6   2  222.69   32.04   0
  -3   6   2  186.62   15.54   0
   3  -6  -2  262.82   54.05   0
   3  -6   2  189.30   45.05   0
   3   6  -2  207.56   24.22   0
   3   6   2  171.14   22.04   0
  -3  -6  -3   41.55    9.28   0
  -3  -6  -3   33.12   12.07   0
  -3  -6   3   23.01    8.28   0
  -3  -6   3   27.45   21.37   0
  -3   6   3   40.32   10.87   0
   3  -6  -3   59.82   31.99   0
   3  -6   3   33.02   28.73   0
   3   6  -3   38.66   14.78   0
   3   6   3   32.71   13.47   0
  -3  -6  -4  126.00   12.86   0
  -3  -6  -4  126.64   17.57   0
  -3  -6   4  128.24   13.98   0
  -3  -6   4  104.63   31.84   0
  -3   6   4  118.31   17.39   0
   3  -6  -4  131.87   37.22   0
   3  -6   4  117.20   35.24   0
   3   6  -4  103.97   18.94   0
   3   6   4  116.46   19.76   0
  -3  -6  -5   28.42    7.95   0
  -3  -6  -5   20.20   10.07   0
  -3  -6   5   26.12    8.94   0
  -3  -6   5   37.06   29.33   0
  -3   6   5   31.83   13.46   0
   3  -6  -5    9.76   22.54   0
   3  -6   5   19.62   23.35   0
   3   6  -5   25.75   14.36   0
   3   6   5   13.37   12.31   0
  -3  -6  -6  337.22   18.35   0
  -3  -6  -6  303.60   20.55   0
  -3  -6   6  330.12   20.18   0
  -3  -6   6  246.16   51.78   0
  -3   6   6  291.18   29.28   0
   3  -6  -6  385.52   43.25   0
   3  -6   6  267.75   41.83   0
   3   6  -6  345.88   29.46   0
   3   6   6  340.46   30.20   0
  -3  -6  -7   38.23    9.42   0
  -3  -6  -7   38.72   10.20   0
  -3  -6   7   23.52    9.76   0
  -3  -6   7   72.04   41.97   0
  -3   6   7   47.20   20.38   0
   3  -6  -7   21.65   18.39   0
   3  -6   7   37.68   25.68   0
   3   6  -7   25.12   16.56   0
   3   6   7   38.82   16.46   0
  -3  -6  -8  241.24   16.94   0
  -3  -6  -8  232.94   19.99   0
  -3  -6   8  218.35   18.77   0
  -3  -6   8  204.26   54.96   0
  -3   6   8  181.42   32.69   0
   3  -6   8  225.52   40.08   0
   3   6   8  273.74   31.55   0
  -3  -6  -9   33.79    9.41   0
  -3  -6   9   20.03   10.11   0
  -3  -6   9    1.46   34.51   0
  -3   6   9   30.52   25.12   0
   3  -6   9   17.32   21.87   0
   3   6   9   29.99   16.67   0
  -3  -6 -10   97.96   14.64   0
  -3  -6  10   92.56   16.37   0
  -3  -6  10   84.31   32.92   0
  -3   6  10   39.90   28.51   0
   3  -6  10   69.70   25.49   0
   3   6  10   80.83   22.31   0
  -3  -6 -11   23.71    9.44   0
  -3  -6  11   33.70   13.33   0
  -3  -6  11   15.67   22.32   0
  -3   6  11   10.09   27.80   0
   3  -6  11   31.54   20.86   0
   3   6  11   40.54   21.53   0
  -3  -6 -12  249.15   19.50   0
  -3  -6  12  235.23   25.26   0
  -3  -6  12  223.67   35.07   0
  -3   6  12  202.56   38.71   0
   3  -6  12  244.30   37.59   0
   3   6  12  194.02   34.88   0
  -3  -6 -13   37.33   11.56   0
  -3  -6  13   25.75   15.13   0
  -3  -6  13   23.49   19.62   0
  -3   6  13   26.61   22.50   0
   3  -6  13   34.61   21.79   0
   3   6  13   21.21   22.95   0
  -3  -6 -14  265.27   22.42   0
  -3  -6  14  202.16   30.02   0
  -3  -6  14  301.05   33.78   0
  -3   6  14  251.61   35.07   0
   3  -6  14  218.21   33.14   0
   3   6  14  293.94   45.94   0
  -3  -6 -15   17.38   11.74   0
  -3  -6  15   -1.24   18.00   0
  -3  -6  15   30.85   17.02   0
  -3   6  15   17.70   17.79   0
   3  -6  15   15.10   19.80   0
   3   6  15     .23   26.62   0
  -3  -6 -16   61.84   16.85   0
  -3  -6  16   -2.64   21.21   0
  -3  -6  16   45.31   18.35   0
  -3   6  16   43.35   19.23   0
   3  -6  16   60.25   22.65   0
   3   6  16   91.34   38.75   0
  -3  -6 -17   29.26   14.05   0
  -3  -6  17   20.12   29.25   0
  -3  -6  17   30.99   16.49   0
  -3   6  17   33.16   17.53   0
   3  -6  17   19.54   18.66   0
   3   6  17   13.70   35.00   0
  -3  -6 -18  109.63   23.00   0
  -3  -6  18   15.29   37.61   0
  -3  -6  18  149.35   23.51   0
  -3   6  18  142.73   25.42   0
   3  -6  18  135.23   28.14   0
   3   6 -18  162.90   27.21   0
   3   6  18  137.66   48.03   0
  -3  -6 -19   40.22   18.78   0
  -3  -6  19   -3.53   47.64   0
  -3  -6  19   12.68   15.50   0
  -3   6  19   26.78   17.75   0
   3  -6  19    1.98   18.20   0
   3   6 -19    1.80   19.92   0
   3   6  19   26.48   34.99   0
  -3  -6 -20  219.45   36.50   0
  -3  -6  20  102.72   61.34   0
  -3  -6  20  207.84   25.92   0
  -3   6  20  194.38   29.59   0
   3  -6  20  169.87   29.24   0
   3   6 -20  229.27   50.02   0
   3   6  20  198.25   51.16   0
  -3  -7   0  168.23   15.88   0
  -3  -7   0  217.57   30.85   0
   3  -7   0  171.72   53.27   0
   3   7   0  193.71   31.46   0
  -3  -7  -1  221.94   17.21   0
  -3  -7  -1  226.50   27.67   0
  -3  -7   1  223.99   17.48   0
  -3  -7   1  294.96   35.83   0
   3  -7  -1  262.46   60.31   0
   3  -7   1  242.89   58.10   0
   3   7  -1  255.12   35.23   0
   3   7   1  199.93   31.64   0
  -3  -7  -2  234.36   17.24   0
  -3  -7  -2  213.57   25.27   0
  -3  -7   2  235.05   17.94   0
  -3  -7   2  240.86   37.25   0
   3  -7  -2  233.27   53.92   0
   3  -7   2  237.19   62.03   0
   3   7  -2  229.51   33.80   0
   3   7   2  251.24   35.05   0
  -3  -7  -3  807.06   28.41   0
  -3  -7  -3  827.25   37.73   0
  -3  -7   3  827.07   30.09   0
  -3  -7   3  818.19   59.15   0
   3  -7  -3  938.81   76.21   0
   3  -7   3  707.00   78.24   0
   3   7  -3  731.62   50.45   0
   3   7   3  831.67   52.73   0
  -3  -7  -4  265.19   18.07   0
  -3  -7  -4  261.29   24.04   0
  -3  -7   4  243.28   19.29   0
  -3  -7   4  263.65   45.52   0
   3  -7  -4  294.90   47.40   0
   3  -7   4  239.31   45.33   0
   3   7   4  298.69   39.63   0
  -3  -7  -5  458.41   22.59   0
  -3  -7  -5  427.95   27.19   0
  -3  -7   5  457.84   24.81   0
  -3  -7   5  520.97   63.54   0
  -3   7   5  379.42   31.67   0
   3  -7  -5  487.45   50.40   0
   3  -7   5  356.20   53.79   0
   3   7   5  497.26   44.02   0
  -3  -7  -6  212.05   17.14   0
  -3  -7  -6  192.95   20.52   0
  -3  -7   6  226.16   19.71   0
  -3  -7   6  213.31   54.31   0
  -3   7   6  219.61   28.27   0
   3  -7   6  169.10   38.80   0
   3   7   6  254.20   39.48   0
  -3  -7  -7   89.57   13.85   0
  -3  -7   7   84.08   15.02   0
  -3  -7   7  203.89   60.15   0
  -3   7   7   87.86   22.63   0
   3  -7   7   83.50   29.50   0
   3   7   7   68.44   25.77   0
  -3  -7  -8  181.50   16.95   0
  -3  -7   8  168.07   20.96   0
  -3  -7   8   99.06   51.87   0
  -3   7   8  176.73   31.97   0
   3  -7   8  125.02   31.87   0
   3   7   8  197.50   37.69   0
  -3  -7  -9  673.39   28.20   0
  -3  -7   9  616.14   31.97   0
  -3  -7   9  528.34   77.18   0
  -3   7   9  440.21   47.57   0
   3  -7   9  595.81   51.50   0
   3   7   9  678.03   58.76   0
  -3  -7 -10  220.15   19.19   0
  -3  -7  10  199.55   23.41   0
  -3  -7  10  205.49   45.85   0
  -3   7  10  138.03   35.35   0
   3  -7  10  155.38   32.44   0
   3   7  10  258.31   43.77   0
  -3  -7 -11  574.89   27.74   0
  -3  -7  11  509.03   33.20   0
  -3  -7  11  527.81   55.06   0
  -3   7  11  465.14   57.32   0
   3  -7  11  543.60   47.86   0
   3   7  11  610.57   62.68   0
  -3  -7 -12  202.34   19.88   0
  -3  -7  12  170.20   26.02   0
  -3  -7  12  203.52   36.37   0
  -3   7  12  182.85   42.07   0
   3  -7  12  218.59   36.83   0
   3   7  12  201.27   45.25   0
  -3  -7 -13   48.98   13.95   0
  -3  -7  13   37.44   18.48   0
  -3  -7  13   39.54   22.39   0
  -3   7  13   92.45   29.66   0
   3  -7  13   33.16   21.29   0
   3   7  13   20.40   34.82   0
  -3  -7 -14  134.59   21.24   0
  -3  -7  14   78.49   24.21   0
  -3  -7  14  138.57   29.40   0
  -3   7  14  110.42   28.40   0
   3  -7  14  110.35   29.45   0
   3   7  14  119.87   48.70   0
  -3  -7 -15  336.35   27.61   0
  -3  -7  15  315.27   42.36   0
  -3  -7  15  356.78   38.34   0
  -3   7  15  309.47   37.92   0
   3  -7  15  332.79   42.59   0
   3   7  15  414.91   70.78   0
  -3  -7 -16  149.48   23.88   0
  -3  -7  16  149.27   35.90   0
  -3  -7  16  134.00   27.22   0
  -3   7  16  153.21   28.90   0
   3  -7  16   93.65   28.49   0
   3   7  16  158.87   51.50   0
  -3  -7 -17  507.15   49.70   0
  -3   7  17  524.87   62.75   0
  -3  -8   0  401.02   23.49   0
  -3  -8   0  409.17   38.90   0
   3  -8   0  393.59   70.60   0
  -3  -8  -1   37.63   11.46   0
  -3  -8  -1   23.24   16.62   0
  -3  -8   1   32.90   11.12   0
  -3  -8   1   39.31   21.33   0
   3  -8  -1   13.35   39.57   0
   3  -8   1   38.58   48.18   0
  -3  -8  -2  163.39   17.37   0
  -3  -8  -2  187.58   26.27   0
  -3  -8   2  168.60   17.85   0
  -3  -8   2  159.33   33.81   0
   3  -8  -2  179.19   49.45   0
   3  -8   2  126.83   57.83   0
   3   8   2  254.33   51.17   0
  -3  -8  -3   38.81   11.19   0
  -3  -8  -3   34.06   15.01   0
  -3  -8   3   25.75   11.16   0
  -3  -8   3   38.86   28.39   0
   3  -8  -3    1.22   47.35   0
   3  -8   3  -19.23   45.38   0
   3   8   3   74.96   34.38   0
  -3  -8  -4  124.31   16.76   0
  -3  -8   4  124.05   17.59   0
  -3  -8   4  130.82   39.33   0
   3  -8   4   77.27   52.30   0
   3   8   4  181.42   45.78   0
  -3  -8  -5   14.85    9.41   0
  -3  -8   5   16.22   11.09   0
  -3  -8   5   62.76   39.11   0
   3  -8   5  -11.52   34.04   0
   3   8   5   75.66   36.84   0
  -3  -8  -6  398.07   23.74   0
  -3  -8   6  382.44   26.18   0
  -3  -8   6  238.89   59.36   0
   3  -8   6  303.48   50.78   0
   3   8   6  448.89   66.52   0
  -3  -8  -7   26.70   10.90   0
  -3  -8   7   42.55   14.59   0
  -3  -8   7     .37   49.96   0
   3  -8   7   25.95   31.24   0
   3   8   7   90.03   43.18   0
  -3  -8  -8  250.41   20.98   0
  -3  -8   8  256.95   24.74   0
  -3  -8   8  131.67   70.30   0
   3  -8   8  200.93   45.24   0
   3   8   8  318.02   60.53   0
  -3  -8  -9   29.23   12.15   0
  -3  -8   9   19.42   14.22   0
  -3  -8   9  -74.86   56.01   0
   3  -8   9   -6.49   28.48   0
   3   8   9   45.66   41.39   0
  -3  -8  10   49.60   17.03   0
  -3  -8  10   49.92   47.85   0
   3  -8  10   27.82   30.06   0
   3   8  10   97.37   49.04   0
  -3  -8  11    7.15   16.11   0
  -3  -8  11  -18.53   43.48   0
  -3   8  11   12.61   31.87   0
   3   8  11   64.80   48.66   0
  -3   8  12  201.51   44.63   0
  -4   0  -1 3225.68   44.33   0
  -4   0   1 3290.44   37.99   0
   4   0   1 3265.45   34.39   0
  -4   0  -2  974.94   27.77   0
  -4   0   2  850.09   18.66   0
   4   0   2  807.57   17.72   0
  -4   0  -3  101.24   14.56   0
  -4   0   3  102.21    7.66   0
   4   0   3   94.24    7.30   0
  -4   0  -4  791.61   30.55   0
  -4   0   4  790.62   16.06   0
   4   0  -4  825.11   15.03   0
   4   0   4  768.23   17.83   0
  -4   0  -5 1487.57   44.32   0
  -4   0   5 1431.98   20.49   0
   4   0  -5 1538.86   20.91   0
   4   0   5 1500.78   25.23   0
  -4   0   6  368.14   10.93   0
   4   0  -6  344.59   10.88   0
   4   0   6  312.95   12.76   0
  -4   0  -7 2568.53   67.62   0
  -4   0   7 2610.21   26.96   0
   4   0  -7 2841.53   30.78   0
   4   0   7 2665.85   35.66   0
  -4   0  -8  631.32   40.44   0
  -4   0   8  483.32   12.45   0
   4   0  -8  457.11   13.74   0
   4   0   8  453.39   16.40   0
  -4   0  -9  325.10   35.33   0
  -4   0   9  332.15   10.96   0
   4   0  -9  365.44   13.24   0
   4   0   9  352.20   15.61   0
  -4   0 -10  690.55   45.59   0
  -4   0  10  644.40   15.23   0
   4   0 -10  670.90   18.79   0
   4   0  10  816.07   21.18   0
   4   0  10  667.10   21.55   0
  -4   0 -11  730.89   42.19   0
  -4   0  11  683.06   16.48   0
   4   0 -11  689.58   20.67   0
   4   0  11  706.18   20.63   0
   4   0  11  674.78   23.10   0
  -4   0 -12  425.73   32.48   0
  -4   0  12  386.18   13.77   0
   4   0 -12  327.70   16.51   0
   4   0  12  294.83   15.35   0
   4   0  12  308.13   18.31   0
  -4   0 -13 2588.06   65.27   0
  -4   0  13 2357.11   33.33   0
   4   0 -13 2621.41   47.08   0
   4   0  13 2562.47   40.65   0
   4   0  13 2420.17   47.21   0
  -4   0 -14  465.68   30.74   0
  -4   0  14  417.07   16.63   0
   4   0 -14  329.77   21.07   0
   4   0  14  299.41   17.36   0
   4   0  14  332.71   22.82   0
  -4   0 -15  965.94   39.79   0
  -4   0  15  825.53   23.82   0
   4   0 -15  929.50   36.53   0
   4   0  15  957.21   29.55   0
   4   0  15  931.46   36.28   0
  -4   0 -16  642.00   32.91   0
  -4   0  16  528.04   21.38   0
   4   0 -16  660.58   36.56   0
   4   0  16  620.67   27.13   0
   4   0  16  606.62   33.63   0
  -4   0 -17  144.27   20.73   0
  -4   0  17   90.46   13.15   0
   4   0 -17  122.40   24.99   0
   4   0  17  131.30   18.50   0
   4   0  17  131.94   23.81   0
  -4   0 -18  315.74   25.49   0
   4   0 -18  389.62   46.89   0
   4   0  18  293.87   34.15   0
  -4   0 -19 1342.56   44.14   0
   4   0 -19 1679.14   83.46   0
   4   0  19 1344.70   62.67   0
   4   0  20  143.25   33.29   0
  -4   0 -21  800.14   35.38   0
   4   0  21  887.00   64.34   0
  -4   0 -22  281.04   24.84   0
   4   0  22  302.93   41.20   0
  -4   0 -23   10.10   12.02   0
   4   0  23     .80   17.57   0
  -4   0 -24  190.87   22.59   0
  -4   0 -25  687.64   34.73   0
  -4  -1   0    3.63    3.56   0
   4  -1   0    5.15    3.27   0
   4   1   0    7.93    3.30   0
  -4  -1  -1   18.08    4.70   0
  -4  -1   1   20.96    4.76   0
   4  -1   1   16.11    4.12   0
   4   1   1   15.49    3.91   0
  -4  -1  -2   27.92    5.99   0
  -4  -1   2   21.97    4.73   0
  -4   1  -2   23.93    2.67   0
  -4   1  -2   22.95    9.71   0
   4  -1   2   26.31    4.95   0
   4   1   2   25.01    4.71   0
  -4  -1  -3    3.26    4.51   0
  -4  -1   3    9.09    3.62   0
  -4   1  -3    5.30   11.83   0
   4  -1   3    3.58    3.36   0
   4   1   3     .53    2.83   0
  -4  -1  -4   25.19    6.49   0
  -4  -1   4   25.70    5.00   0
  -4  -1   4   27.55   10.70   0
  -4   1  -4   40.22   16.26   0
   4  -1  -4   27.28    3.55   0
   4  -1   4   24.68    5.09   0
   4   1   4   24.98    4.77   0
  -4  -1  -5   21.64    6.73   0
  -4  -1   5   13.13    4.23   0
  -4  -1   5   20.81   10.69   0
  -4   1  -5    1.16   15.50   0
   4  -1  -5   15.71    3.17   0
   4  -1   5    9.93    4.06   0
   4   1  -5   17.15    4.21   0
   4   1   5   17.74    4.45   0
  -4  -1  -6    6.26    6.02   0
  -4  -1   6    6.25    4.06   0
  -4  -1   6   13.19   11.26   0
  -4   1  -6   10.66   12.36   0
   4  -1  -6    5.99    2.77   0
   4  -1   6    3.59    3.95   0
   4   1  -6    4.64    3.40   0
   4   1   6    8.16    3.98   0
  -4  -1  -7   41.00    9.17   0
  -4  -1   7   22.16    5.07   0
  -4  -1   7   37.79   14.05   0
  -4   1  -7   34.16   12.30   0
   4  -1  -7   29.39    4.32   0
   4  -1   7   30.77    6.17   0
   4   1  -7   21.62    4.82   0
   4   1   7   18.75    5.06   0
  -4  -1  -8   17.65    8.32   0
  -4  -1   8   14.50    4.92   0
  -4  -1   8   21.28   13.44   0
  -4   1  -8   18.57   11.33   0
   4  -1  -8   20.30    4.33   0
   4  -1   8   20.66    5.92   0
   4   1  -8   12.83    4.66   0
   4   1   8   19.79    5.65   0
  -4  -1  -9   15.78    9.20   0
  -4  -1   9   11.29    4.93   0
  -4  -1   9     .71   13.11   0
  -4   1  -9   23.17   11.02   0
  -4   1   9    4.13    7.99   0
   4  -1  -9    9.22    3.98   0
   4  -1   9   11.22    5.73   0
   4   1  -9   12.12    4.66   0
   4   1   9   10.98    6.38   0
   4   1   9    8.61    5.43   0
  -4  -1 -10   37.99   12.57   0
  -4  -1  10   20.64    5.96   0
  -4  -1  10   12.50   14.23   0
  -4   1 -10   22.01   11.18   0
  -4   1  10   25.95   11.23   0
   4  -1 -10   31.41    5.96   0
   4  -1  10   19.85    6.16   0
   4  -1  10   23.37    7.00   0
   4   1 -10   25.94    6.33   0
   4   1  10   22.54    7.24   0
   4   1  10   21.59    7.04   0
  -4  -1 -11    6.79   11.41   0
  -4  -1  11    7.01    5.65   0
  -4  -1  11    7.95   11.63   0
  -4   1 -11   15.66   10.26   0
  -4   1  11    6.78   10.91   0
   4  -1 -11   11.36    5.61   0
   4  -1  11   14.79    5.99   0
   4  -1  11   10.22    6.73   0
   4   1 -11   12.89    5.92   0
   4   1  11    3.97    6.63   0
   4   1  11    4.69    6.18   0
  -4  -1 -12    1.97   12.51   0
  -4  -1  12    6.95    6.42   0
  -4  -1  12   12.03   10.69   0
  -4   1 -12    2.14    9.04   0
  -4   1  12     .93   13.25   0
   4  -1 -12    6.63    7.66   0
   4  -1  12   11.86    5.88   0
   4  -1  12   13.68    7.96   0
   4   1 -12    -.22    5.44   0
   4   1  12    7.73    6.81   0
   4   1  12     .86    6.96   0
  -4  -1 -13   20.67   16.61   0
  -4  -1  13   21.85    8.37   0
  -4  -1  13   33.06   11.36   0
  -4   1 -13   27.88   11.17   0
  -4   1  13   15.25   18.14   0
   4  -1  13   26.51    7.19   0
   4  -1  13    8.54    8.77   0
   4   1 -13   16.51    7.65   0
   4   1  13   22.50    8.41   0
   4   1  13   11.27    8.59   0
  -4  -1 -14   17.67   19.32   0
  -4  -1  14   10.80    8.58   0
  -4  -1  14   13.51    9.28   0
  -4   1 -14    3.64    9.71   0
  -4   1  14   -3.93   21.31   0
   4  -1  14   20.78    7.14   0
   4  -1  14    1.79    9.31   0
   4   1 -14   10.45    8.28   0
   4   1  14   12.70    8.28   0
   4   1  14   17.97   10.26   0
  -4  -1 -15    8.83   19.84   0
  -4  -1  15   12.69    9.50   0
  -4  -1  15    9.47    8.41   0
  -4   1 -15    3.51    9.79   0
  -4   1  15   -6.62   25.51   0
   4  -1  15   11.08   11.13   0
   4   1 -15    9.54    9.67   0
   4   1  15    9.90    8.69   0
   4   1  15    2.55   10.84   0
  -4  -1 -16   21.37   19.74   0
  -4  -1  16   14.97   11.40   0
  -4  -1  16   10.11    8.67   0
  -4   1 -16   18.98   10.94   0
  -4   1  16  -27.64   21.60   0
   4  -1  16    6.14   12.45   0
   4   1 -16   -1.29   10.17   0
   4   1  16    1.08    9.20   0
   4   1  16   19.40   14.16   0
  -4  -1 -17  -11.00   14.64   0
  -4  -1  17   22.09   12.88   0
  -4   1 -17   13.84   10.75   0
  -4   1  17   -2.65   19.93   0
   4  -1  17   -2.10   14.30   0
   4  -1  17   -2.97   13.41   0
   4   1 -17    4.94   13.43   0
   4   1  17   10.52   10.54   0
   4   1  17     .15   15.28   0
  -4  -1 -18   -4.34   14.63   0
  -4  -1  18   12.05   13.01   0
  -4   1 -18   21.15   11.71   0
  -4   1  18    5.39   17.53   0
   4  -1  18    9.58   16.03   0
   4  -1  18   16.53   16.85   0
   4   1 -18   -8.88   16.23   0
   4   1  18    5.78   12.62   0
   4   1  18    2.39   17.67   0
  -4  -1 -19    2.13   14.45   0
  -4  -1  19   27.67   15.87   0
  -4   1 -19   18.01   11.24   0
  -4   1  19     .94   15.46   0
   4  -1  19   10.02   16.32   0
   4  -1  19   14.71   19.98   0
   4   1 -19   -5.37   19.91   0
   4   1  19   28.54   17.07   0
   4   1  19    5.70   20.62   0
  -4  -1 -20    6.88   13.87   0
  -4  -1  20   18.70   14.18   0
  -4   1 -20    8.34   11.10   0
  -4   1  20   13.27   15.46   0
   4  -1  20   -3.54   20.40   0
   4   1 -20   16.38   25.94   0
   4   1  20   14.33   19.59   0
   4   1  20   15.72   22.75   0
  -4  -1 -21   -2.64   13.16   0
  -4  -1  21   19.38   11.84   0
  -4   1 -21   12.71   11.45   0
  -4   1  21    1.03   14.03   0
   4  -1  21   11.65   23.35   0
   4   1 -21    5.73   23.61   0
   4   1  21    4.96   20.00   0
  -4  -1 -22    4.48   13.05   0
  -4  -1  22   18.34   12.55   0
  -4   1 -22   13.31   11.48   0
  -4   1  22   -7.75   12.40   0
   4  -1  22    3.41   21.71   0
   4   1 -22   20.68   20.10   0
   4   1  22   37.30   21.08   0
  -4  -1 -23   -9.34   11.88   0
  -4   1 -23   -3.95   10.88   0
  -4   1  23   -6.99   11.87   0
   4  -1  23     .54   18.34   0
   4   1 -23    7.98   16.58   0
  -4  -1 -24    2.33   12.97   0
  -4   1 -24   16.15   12.33   0
   4   1 -24   17.23   16.20   0
  -4  -1 -25  -10.51   13.64   0
  -4   1 -25    8.47   12.63   0
   4   1 -25   11.58   14.34   0
  -4  -1 -26   -1.86   16.26   0
  -4   1 -26    3.97   12.96   0
  -4  -2   0  221.25   16.40   0
   4  -2   0  134.59    9.00   0
   4   2   0  145.51    8.13   0
  -4  -2  -1 2300.86   33.15   0
  -4  -2  -1 2276.41   43.96   0
  -4  -2   1 2306.00   32.46   0
  -4  -2   1 2304.53   47.98   0
   4  -2   1 2261.69   30.48   0
   4   2   1 2427.85   28.68   0
  -4  -2  -2  572.34   17.41   0
  -4  -2  -2  551.90   22.18   0
  -4  -2   2  634.32   17.56   0
  -4  -2   2  586.72   26.92   0
   4  -2   2  665.40   17.22   0
   4   2   2  636.87   15.32   0
  -4  -2  -3   25.12    5.78   0
  -4  -2   3   21.40    5.34   0
  -4  -2   3   27.54   11.01   0
   4  -2   3   23.45    5.16   0
   4   2   3   21.81    4.41   0
  -4  -2  -4  653.38   19.42   0
  -4  -2   4  648.10   18.03   0
  -4  -2   4  657.48   32.16   0
   4  -2   4  674.18   17.87   0
   4   2   4  719.58   16.94   0
  -4  -2  -5 1747.35   32.27   0
  -4  -2   5 1693.38   28.73   0
  -4  -2   5 1712.42   52.74   0
  -4   2   5 1687.38   34.65   0
   4  -2   5 1851.73   29.60   0
   4   2   5 1799.26   27.07   0
  -4  -2  -6  212.94   13.32   0
  -4  -2   6  213.84   11.73   0
  -4  -2   6  317.55   29.38   0
  -4   2  -6  197.53    9.17   0
  -4   2   6  205.47   15.23   0
   4  -2   6  194.43   11.47   0
   4   2  -6  205.88   10.91   0
   4   2   6  210.68   10.90   0
  -4  -2  -7 2787.10   44.03   0
  -4  -2   7 2703.85   37.94   0
  -4  -2   7 2679.70   74.04   0
  -4   2  -7 2972.25   36.60   0
  -4   2   7 2640.80   49.91   0
   4  -2   7 2868.75   39.10   0
   4   2  -7 3084.33   38.43   0
   4   2   7 3005.40   37.92   0
  -4  -2  -8  380.98   18.55   0
  -4  -2   8  372.06   15.64   0
  -4  -2   8  381.10   36.00   0
  -4   2  -8  401.59   18.50   0
  -4   2   8  379.27   23.07   0
   4  -2   8  373.65   16.18   0
   4   2  -8  416.56   15.67   0
   4   2   8  396.25   18.38   0
   4   2   8  405.77   16.00   0
  -4  -2  -9  495.62   22.09   0
  -4  -2   9  472.93   18.28   0
  -4  -2   9  351.89   35.68   0
  -4   2  -9  520.44   24.38   0
  -4   2   9  439.19   27.17   0
   4  -2   9  470.32   18.68   0
   4   2  -9  550.57   18.42   0
   4   2   9  463.96   20.21   0
   4   2   9  489.42   18.41   0
  -4  -2 -10  646.97   26.72   0
  -4  -2  10  613.01   21.50   0
  -4  -2  10  496.78   40.04   0
  -4   2 -10  662.09   31.20   0
  -4   2  10  606.56   35.40   0
   4  -2  10  592.74   15.08   0
   4  -2  10  635.12   22.48   0
   4   2 -10  726.72   21.96   0
   4   2  10  599.02   22.80   0
   4   2  10  688.31   22.88   0
  -4  -2 -11  464.63   24.88   0
  -4  -2  11  467.04   20.34   0
  -4  -2  11  417.30   33.16   0
  -4   2 -11  478.15   31.54   0
  -4   2  11  451.42   36.40   0
   4  -2  11  494.02   21.47   0
   4   2 -11  538.54   20.35   0
   4   2  11  479.24   21.66   0
   4   2  11  485.53   21.55   0
  -4  -2 -12  301.62   23.37   0
  -4  -2  12  268.31   17.56   0
  -4  -2  12  301.38   27.01   0
  -4   2 -12  271.54   29.36   0
  -4   2  12  333.66   40.16   0
   4  -2  12  280.72   18.92   0
   4   2 -12  306.32   17.21   0
   4   2  12  265.29   18.31   0
   4   2  12  281.31   19.49   0
  -4  -2 -13 1975.02   54.94   0
  -4  -2  13 1901.60   43.92   0
  -4  -2  13 2088.94   54.49   0
  -4   2 -13 1944.88   56.67   0
  -4   2  13 1693.94   78.84   0
   4  -2  13 2004.20   44.91   0
   4   2 -13 2102.34   43.13   0
   4   2  13 2014.33   44.30   0
   4   2  13 2013.22   47.19   0
  -4  -2 -14  153.23   23.30   0
  -4  -2  14  168.08   18.61   0
  -4  -2  14  170.67   19.80   0
  -4   2 -14  135.96   20.48   0
  -4   2  14  189.97   44.59   0
   4  -2  14  145.92   18.30   0
   4   2 -14  137.06   15.91   0
   4   2  14  171.57   18.03   0
   4   2  14  149.67   19.49   0
  -4  -2 -15  731.27   42.74   0
  -4  -2  15  663.95   32.51   0
  -4  -2  15  734.12   31.54   0
  -4   2 -15  739.19   34.40   0
  -4   2  15  609.52   63.14   0
   4  -2  15  772.40   46.71   0
   4  -2  15  712.66   33.52   0
   4   2 -15  769.93   32.22   0
   4   2  15  741.82   31.80   0
   4   2  15  746.44   38.07   0
  -4  -2 -16  405.86   39.70   0
  -4  -2  16  421.20   30.19   0
  -4  -2  16  473.36   25.56   0
  -4   2 -16  491.17   28.78   0
  -4   2  16  405.18   44.55   0
   4  -2  16  515.81   42.68   0
   4  -2  16  445.59   31.52   0
   4   2 -16  470.06   29.18   0
   4   2  16  485.60   29.34   0
   4   2  16  508.21   37.87   0
  -4  -2 -17  198.61   36.84   0
  -4  -2  17  150.05   24.48   0
  -4  -2  17  198.18   18.44   0
  -4   2 -17  163.37   20.81   0
  -4   2  17  157.89   29.19   0
   4  -2  17  190.10   32.89   0
   4  -2  17  174.40   25.53   0
   4   2 -17  153.92   23.26   0
   4   2  17  196.83   24.00   0
   4   2  17  196.03   30.94   0
  -4  -2 -18  233.41   42.06   0
  -4  -2  18  177.59   28.37   0
  -4  -2  18  223.59   18.29   0
  -4   2 -18  217.73   21.64   0
  -4   2  18  165.96   26.60   0
   4  -2  18  227.24   36.07   0
   4  -2  18  190.88   29.17   0
   4   2 -18  198.76   29.94   0
   4   2  18  180.93   26.18   0
   4   2  18  212.30   35.81   0
  -4  -2 -19 1340.26   68.79   0
  -4  -2  19 1116.43   55.75   0
  -4  -2  19 1466.08   38.14   0
  -4   2 -19 1348.71   42.37   0
  -4   2  19 1273.18   51.18   0
   4  -2  19 1605.44   72.20   0
   4  -2  19 1551.17   67.49   0
   4   2 -19 1396.64   64.91   0
   4   2  19 1484.48   61.01   0
   4   2  19 1456.00   72.21   0
  -4  -2 -20  102.25   27.31   0
  -4  -2  20   92.89   22.85   0
  -4   2  20   42.11   17.44   0
   4  -2  20   54.43   23.79   0
   4  -2  20   91.48   29.16   0
   4   2 -20   30.75   25.56   0
   4   2  20   88.90   26.18   0
   4   2  20   79.95   23.54   0
  -4  -2 -21  994.19   53.46   0
  -4  -2  21  806.48   41.06   0
  -4   2 -21  927.60   36.55   0
  -4   2  21  867.27   41.12   0
   4  -2  21  930.90   65.77   0
   4   2 -21  871.52   68.44   0
   4   2  21 1050.36   68.97   0
   4   2  21 1036.02   52.48   0
  -4  -2 -22  318.82   33.98   0
  -4  -2  22  307.90   26.45   0
  -4   2 -22  319.26   25.48   0
  -4   2  22  261.92   27.35   0
   4  -2  22  344.97   46.76   0
   4   2 -22  333.33   51.53   0
   4   2  22  413.15   55.67   0
  -4  -2 -23   13.83   16.68   0
  -4   2 -23    3.25   11.89   0
  -4   2  23   12.14   13.70   0
   4  -2  23   24.27   20.70   0
   4   2 -23   26.79   23.17   0
   4   2  23   -9.37   23.28   0
  -4  -2 -24  239.06   30.99   0
  -4  -2  24  258.92   21.41   0
  -4   2 -24  220.65   22.90   0
  -4   2  24  173.54   23.15   0
   4   2 -24  223.16   35.34   0
  -4  -2 -25  581.05   38.73   0
  -4   2 -25  604.52   32.02   0
  -4   2  25  494.77   32.05   0
   4   2 -25  586.02   42.15   0
  -4   2  26   38.37   24.85   0
   4   2 -26   38.79   19.34   0
  -4  -3   0   25.65    6.04   0
  -4  -3   0   38.71   10.85   0
   4  -3   0   29.97    5.67   0
   4   3   0   27.40    4.38   0
  -4  -3  -1   27.72    6.18   0
  -4  -3  -1   25.21    9.14   0
  -4  -3   1   33.59    6.78   0
  -4  -3   1   34.07   11.53   0
   4  -3  -1   23.00    5.25   0
   4  -3   1   28.06    5.48   0
   4   3  -1   24.80    4.33   0
   4   3   1   23.71    4.31   0
  -4  -3  -2  116.07    9.65   0
  -4  -3  -2  132.70   13.94   0
  -4  -3   2  104.49    9.37   0
  -4  -3   2  123.13   18.68   0
   4  -3   2  118.84    8.83   0
   4   3   2  120.12    7.39   0
  -4  -3  -3    7.99    4.85   0
  -4  -3  -3    8.65    6.68   0
  -4  -3   3   12.31    5.08   0
  -4  -3   3   19.24   10.95   0
  -4   3   3   10.85    5.83   0
   4  -3   3    9.50    4.45   0
   4   3   3    7.15    3.52   0
  -4  -3  -4  143.16   10.96   0
  -4  -3  -4  163.18   13.56   0
  -4  -3   4  138.73   10.46   0
  -4  -3   4  142.99   21.37   0
  -4   3   4  132.96   12.68   0
   4  -3   4  154.67   10.21   0
   4   3   4  145.20    8.54   0
  -4  -3  -5   20.99    6.05   0
  -4  -3  -5   22.88    7.18   0
  -4  -3   5   25.22    6.29   0
  -4  -3   5   18.80   15.09   0
  -4   3   5   24.03    7.77   0
   4  -3   5   24.69    6.08   0
   4   3   5   24.72    5.20   0
  -4  -3  -6   42.14    7.90   0
  -4  -3   6   36.04    7.24   0
  -4  -3   6   40.19   16.40   0
  -4   3   6   52.34   11.62   0
   4  -3   6   42.55    7.29   0
   4   3   6   39.22    9.09   0
   4   3   6   42.23    6.74   0
  -4  -3  -7   39.79    8.48   0
  -4  -3   7   40.01    7.79   0
  -4  -3   7   23.15   17.66   0
  -4   3   7   40.12   12.00   0
   4  -3   7   39.26    7.78   0
   4   3   7   44.30    9.89   0
   4   3   7   43.89    7.29   0
  -4  -3  -8   90.41   12.03   0
  -4  -3   8   62.43    9.71   0
  -4  -3   8   66.19   23.64   0
  -4   3   8   81.04   15.63   0
   4  -3   8   71.48    9.94   0
   4   3  -8   81.99    9.64   0
   4   3   8   76.30   12.09   0
   4   3   8   83.01   10.22   0
  -4  -3  -9   19.19    7.63   0
  -4  -3   9   12.75    6.86   0
  -4  -3   9   28.77   21.06   0
  -4   3  -9   14.92    4.43   0
  -4   3   9   23.51   13.94   0
   4  -3   9   21.44    7.52   0
   4   3  -9   11.82    6.07   0
   4   3   9   12.72    8.13   0
   4   3   9   15.25    6.99   0
  -4  -3 -10  130.40   14.10   0
  -4  -3  10  114.31   13.05   0
  -4  -3  10   91.65   25.96   0
  -4   3 -10  134.76   10.20   0
  -4   3  10  117.55   23.19   0
   4  -3  10  135.38   14.30   0
   4   3 -10  146.71   12.55   0
   4   3  10  129.74   15.64   0
   4   3  10  124.32   14.32   0
  -4  -3 -11   32.26    9.78   0
  -4  -3  11   15.45    8.07   0
  -4  -3  11   17.98   16.83   0
  -4   3 -11   25.38    7.69   0
  -4   3  11   36.92   20.92   0
   4  -3  11   19.26    9.02   0
   4   3 -11   18.59    7.63   0
   4   3  11   23.24    9.65   0
   4   3  11   21.39    9.70   0
  -4  -3 -12   27.34   10.35   0
  -4  -3  12   28.87   10.10   0
  -4  -3  12   31.13   16.10   0
  -4   3 -12   37.76   10.17   0
  -4   3  12   51.26   26.57   0
   4  -3  12   43.46   22.49   0
   4  -3  12   42.94   11.40   0
   4   3 -12   47.30    9.79   0
   4   3  12   45.36   11.98   0
   4   3  12   48.21   13.34   0
  -4  -3 -13   38.42   12.32   0
  -4  -3  13   46.79   12.60   0
  -4  -3  13   42.42   15.48   0
  -4   3 -13   37.65   12.45   0
  -4   3  13   41.04   28.87   0
   4  -3  13   34.53   23.22   0
   4  -3  13   33.06   12.37   0
   4   3 -13   43.11   10.32   0
   4   3  13   39.92   11.89   0
   4   3  13   47.97   14.70   0
  -4  -3 -14   56.39   14.99   0
  -4  -3  14   32.57   13.07   0
  -4  -3  14   32.90   13.79   0
  -4   3 -14   42.30   14.83   0
  -4   3  14   48.51   33.68   0
   4  -3  14   25.45   22.48   0
   4  -3  14   24.84   13.00   0
   4   3 -14   46.26   11.75   0
   4   3  14   47.83   13.50   0
   4   3  14   40.66   16.65   0
  -4  -3 -15   25.59   13.74   0
  -4  -3  15   30.01   14.59   0
  -4  -3  15   15.53   11.71   0
  -4   3 -15   27.33   16.47   0
  -4   3  15   30.52   24.22   0
   4  -3  15   31.62   23.81   0
   4  -3  15   20.19   13.96   0
   4   3 -15   22.91   11.10   0
   4   3  15   21.95   12.81   0
   4   3  15   22.67   17.18   0
  -4  -3 -16   88.19   20.74   0
  -4  -3  16   90.65   21.53   0
  -4  -3  16   97.55   16.75   0
  -4   3 -16   65.45   20.72   0
  -4   3  16   90.94   25.47   0
   4  -3  16  101.52   31.80   0
   4  -3  16   78.52   19.84   0
   4   3 -16  100.47   18.26   0
   4   3  16   93.23   19.57   0
   4   3  16  106.84   27.33   0
  -4  -3 -17    6.87   16.37   0
  -4  -3  17   26.91   19.35   0
  -4  -3  17   13.79   11.01   0
  -4   3 -17   16.44   19.29   0
  -4   3  17    8.92   17.49   0
   4  -3  17   20.53   24.05   0
   4  -3  17   14.82   17.82   0
   4   3 -17    8.41   12.79   0
   4   3  17   24.56   15.59   0
   4   3  17   11.73   18.98   0
  -4  -3 -18   59.89   23.65   0
  -4  -3  18   36.85   23.36   0
  -4  -3  18   52.76   13.41   0
  -4   3 -18   75.94   20.51   0
  -4   3  18   54.26   19.16   0
   4  -3  18   54.61   26.12   0
   4  -3  18   64.40   24.06   0
   4   3 -18   34.03   17.64   0
   4   3  18   53.34   21.18   0
   4   3  18   41.84   18.91   0
  -4  -3 -19   32.00   23.50   0
  -4  -3  19   -4.72   22.58   0
  -4  -3  19   23.45   11.78   0
  -4   3 -19   46.76   17.47   0
  -4   3  19   33.97   17.00   0
   4  -3  19   -2.16   20.80   0
   4  -3  19   15.79   23.43   0
   4   3 -19   15.47   18.32   0
   4   3  19   26.72   20.14   0
   4   3  19    1.63   14.31   0
  -4  -3 -20  -20.77   24.68   0
  -4  -3  20   14.61   21.49   0
  -4  -3  20     .42    9.82   0
  -4   3 -20   42.93   16.53   0
  -4   3  20   26.73   15.18   0
   4  -3  20   24.38   19.34   0
   4  -3  20    8.83   24.11   0
   4   3 -20    9.53   22.16   0
   4   3  20   22.75   24.03   0
  -4  -3 -21  -19.61   22.41   0
  -4  -3  21   20.48   17.26   0
  -4   3 -21   13.71   13.97   0
  -4   3  21   14.02   15.09   0
   4  -3  21   -2.69   17.93   0
   4  -3  21   11.10   23.08   0
   4   3 -21  -12.57   24.23   0
   4   3  21   41.27   29.07   0
  -4  -3 -22   74.04   30.16   0
  -4  -3  22   61.86   18.63   0
  -4   3 -22   63.68   17.74   0
  -4   3  22   45.51   17.62   0
   4  -3  22   78.02   26.34   0
   4   3 -22    2.82   29.72   0
   4   3  22   69.99   37.96   0
  -4  -3 -23   -8.54   22.68   0
  -4  -3  23   37.07   14.83   0
  -4   3 -23    3.43   12.94   0
  -4   3  23  -15.19   14.05   0
   4  -3  23   36.99   21.43   0
   4   3 -23  -14.17   27.34   0
   4   3  23   19.27   28.21   0
  -4  -3 -24   47.75   24.96   0
  -4  -3  24   74.26   16.33   0
  -4   3 -24   45.53   16.30   0
  -4   3  24   21.69   17.04   0
   4   3 -24   23.05   27.30   0
   4   3  24   43.36   26.45   0
  -4  -3  25   41.71   13.13   0
  -4   3 -25   19.78   15.44   0
   4   3  25   24.79   39.03   0
  -4  -4   0   68.58    9.86   0
  -4  -4   0   57.47   13.82   0
   4  -4   0   47.84    7.51   0
   4   4   0   51.53    5.64   0
  -4  -4  -1 1901.00   35.26   0
  -4  -4  -1 2072.79   49.41   0
  -4  -4   1 2041.96   36.73   0
  -4  -4   1 1904.79   52.63   0
   4  -4  -1 1988.40   30.60   0
   4  -4   1 2031.04   31.28   0
   4   4  -1 2001.04   24.67   0
   4   4   1 2081.41   25.77   0
  -4  -4  -2  420.63   17.62   0
  -4  -4  -2  479.63   24.83   0
  -4  -4   2  429.81   18.05   0
  -4  -4   2  440.24   29.97   0
  -4   4   2  422.08   17.82   0
   4  -4  -2  388.67   14.54   0
   4  -4   2  415.59   15.42   0
   4   4  -2  438.87   12.08   0
   4   4   2  416.32   12.56   0
  -4  -4  -3   73.46   10.17   0
  -4  -4  -3   83.25   13.23   0
  -4  -4   3   54.46    8.77   0
  -4  -4   3   68.61   18.49   0
  -4   4   3   65.86   10.15   0
   4  -4  -3   64.51    8.02   0
   4  -4   3   74.25    9.01   0
   4   4  -3   70.89    5.90   0
   4   4   3   85.11   12.61   0
   4   4   3   60.93    6.66   0
  -4  -4  -4  530.04   19.90   0
  -4  -4  -4  524.93   23.57   0
  -4  -4   4  461.50   19.13   0
  -4  -4   4  438.91   35.25   0
  -4   4   4  463.96   21.60   0
   4  -4   4  517.40   17.77   0
   4   4   4  489.45   23.45   0
   4   4   4  469.89   14.69   0
  -4  -4  -5  992.03   26.98   0
  -4  -4  -5 1015.96   30.61   0
  -4  -4   5  877.29   25.78   0
  -4  -4   5  899.63   50.23   0
  -4   4   5  883.74   30.51   0
   4  -4   5  996.17   24.55   0
   4   4   5  925.57   30.38   0
   4   4   5  974.58   21.83   0
  -4  -4  -6   55.35    9.37   0
  -4  -4  -6   60.11   10.69   0
  -4  -4   6   52.01    9.57   0
  -4  -4   6   39.21   21.01   0
  -4   4   6   66.98   13.61   0
   4  -4   6   55.82    8.91   0
   4   4   6   61.30   12.04   0
   4   4   6   63.73    9.10   0
  -4  -4  -7 1765.08   36.97   0
  -4  -4  -7 1767.86   37.61   0
  -4  -4   7 1585.94   36.11   0
  -4  -4   7 1477.96   70.86   0
  -4   4   7 1628.93   47.80   0
   4  -4   7 1762.66   34.42   0
   4   4   7 1631.69   40.95   0
   4   4   7 1721.47   33.67   0
  -4  -4  -8  202.03   15.29   0
  -4  -4   8  199.72   15.67   0
  -4  -4   8  190.02   36.29   0
  -4   4   8  203.84   24.63   0
   4  -4   8  248.10   44.41   0
   4  -4   8  217.26   15.66   0
   4   4   8  223.79   19.01   0
   4   4   8  220.14   16.46   0
  -4  -4  -9  283.86   17.72   0
  -4  -4   9  212.84   16.85   0
  -4  -4   9  252.84   43.84   0
  -4   4   9  228.89   28.55   0
   4  -4   9  241.83   44.93   0
   4  -4   9  216.75   16.65   0
   4   4   9  224.90   19.83   0
   4   4   9  257.27   19.90   0
  -4  -4 -10  471.70   22.58   0
  -4  -4  10  378.53   21.96   0
  -4  -4  10  420.42   45.81   0
  -4   4  10  433.33   40.32   0
   4  -4  10  418.56   49.93   0
   4  -4  10  462.25   23.01   0
   4   4 -10  422.38   19.71   0
   4   4  10  378.09   24.44   0
   4   4  10  465.89   27.22   0
  -4  -4 -11  474.05   23.60   0
  -4  -4  11  460.15   25.07   0
  -4  -4  11  429.49   41.31   0
  -4   4  11  402.44   45.98   0
   4  -4  11  518.00   53.34   0
   4  -4  11  465.08   24.87   0
   4   4 -11  490.09   22.08   0
   4   4  11  489.02   28.09   0
   4   4  11  586.31   34.01   0
  -4  -4 -12  134.22   16.69   0
  -4  -4  12  114.45   17.86   0
  -4  -4  12  102.69   23.45   0
  -4   4  12  105.13   34.41   0
   4  -4  12  148.78   38.12   0
   4  -4  12  143.85   18.66   0
   4   4 -12  136.34   14.64   0
   4   4  12  125.83   19.24   0
   4   4  12  180.13   26.16   0
  -4  -4 -13 1717.30   46.12   0
  -4  -4  13 1531.59   48.44   0
  -4  -4  13 1706.85   58.95   0
  -4   4 -13 1702.02   38.45   0
  -4   4  13 1454.54   83.69   0
   4  -4  13 1943.21   90.15   0
   4  -4  13 1591.42   47.02   0
   4   4 -13 1646.87   41.49   0
   4   4  13 1636.80   51.33   0
   4   4  13 1894.19   66.66   0
  -4  -4 -14  100.93   18.05   0
  -4  -4  14   69.73   17.42   0
  -4  -4  14  102.35   21.03   0
  -4   4 -14   89.89   11.41   0
  -4   4  14   66.09   31.15   0
   4  -4  14  117.62   36.28   0
   4  -4  14   85.61   18.82   0
   4   4 -14  115.92   17.02   0
   4   4  14   77.89   17.70   0
   4   4  14  106.78   23.33   0
  -4  -4 -15  715.79   35.31   0
  -4  -4  15  592.24   38.34   0
  -4  -4  15  783.28   38.62   0
  -4   4 -15  646.63   24.52   0
  -4   4  15  614.61   50.96   0
   4  -4  15  841.07   65.19   0
   4  -4  15  667.24   39.31   0
   4   4 -15  678.26   31.62   0
   4   4  15  640.06   39.44   0
   4   4  15  812.48   42.51   0
  -4  -4 -16  442.70   32.69   0
  -4  -4  16  416.82   38.40   0
  -4  -4  16  441.76   30.23   0
  -4   4 -16  423.55   24.26   0
  -4   4  16  392.43   40.10   0
   4  -4  16  495.24   52.49   0
   4  -4  16  425.85   37.40   0
   4   4 -16  483.86   30.11   0
   4   4  16  410.84   36.53   0
   4   4  16  482.88   32.47   0
  -4  -4 -17  137.43   24.84   0
  -4  -4  17  109.17   29.13   0
  -4  -4  17   91.08   18.17   0
  -4   4 -17  115.06   18.60   0
  -4   4  17   98.10   24.10   0
   4  -4  17   98.97   30.16   0
   4  -4  17  106.35   28.09   0
   4   4 -17  105.16   21.00   0
   4   4  17  110.36   25.31   0
  -4  -4 -18  221.51   33.14   0
  -4  -4  18  158.15   35.13   0
  -4  -4  18  178.81   22.23   0
  -4   4 -18  169.96   23.22   0
  -4   4  18  194.53   28.54   0
   4  -4  18  183.25   33.10   0
   4  -4  18  212.63   39.29   0
   4   4 -18  211.07   29.99   0
   4   4  18  159.54   31.86   0
  -4  -4 -19 1033.24   57.42   0
  -4  -4  19  783.13   63.12   0
  -4  -4  19  967.41   38.08   0
  -4   4 -19  813.81   42.08   0
  -4   4  19  846.61   44.41   0
   4  -4  19  954.89   55.69   0
   4  -4  19 1058.87   65.85   0
   4   4 -19  969.35   52.25   0
   4   4  19 1081.73   68.28   0
  -4  -4 -20  -10.09   21.79   0
  -4  -4  20   10.10   22.46   0
  -4  -4  20   18.28   12.20   0
  -4   4 -20   27.86   19.78   0
  -4   4  20   21.92   15.13   0
   4  -4  20   11.05   18.00   0
   4  -4  20   19.96   23.27   0
   4   4 -20   -4.10   20.61   0
   4   4  20    6.45   26.89   0
  -4  -4 -21  702.26   61.65   0
  -4  -4  21  642.70   46.32   0
  -4  -4  21  700.29   33.31   0
  -4   4 -21  607.38   40.05   0
  -4   4  21  627.30   38.26   0
   4  -4  21  676.93   44.94   0
   4  -4  21  687.73   49.91   0
   4   4 -21  674.23   59.34   0
   4   4  21  768.50   78.79   0
  -4  -4 -22  258.63   53.78   0
  -4  -4  22  189.42   29.36   0
  -4   4 -22  233.51   28.60   0
  -4   4  22  218.64   28.23   0
   4  -4  22  243.67   44.72   0
   4   4 -22  156.52   45.94   0
   4   4  22  293.54   54.98   0
  -4  -4 -23    3.53   29.57   0
  -4  -4  23   39.59   17.41   0
  -4   4 -23   38.33   20.81   0
  -4   4  23    7.63   16.24   0
   4   4 -23  -23.92   37.66   0
   4   4  23    -.80   27.53   0
  -4  -5   0   53.75    9.55   0
  -4  -5   0   62.18   15.89   0
   4  -5   0   60.27   42.42   0
   4  -5   0   57.23    7.99   0
   4   5   0   28.69   11.11   0
  -4  -5  -1   54.00    9.59   0
  -4  -5  -1   57.68   14.38   0
  -4  -5   1   54.70    9.63   0
  -4  -5   1   60.33   16.89   0
  -4   5   1   72.73    9.54   0
   4  -5  -1   65.15   41.14   0
   4  -5  -1   64.56    8.25   0
   4  -5   1   -2.28   38.27   0
   4  -5   1   63.41    8.65   0
   4   5  -1   79.36   14.98   0
   4   5   1   81.15   14.82   0
  -4  -5  -2  180.98   13.91   0
  -4  -5  -2  212.81   20.59   0
  -4  -5   2  183.67   14.52   0
  -4  -5   2  226.11   29.93   0
  -4   5   2  200.68   14.65   0
   4  -5  -2  237.47   51.05   0
   4  -5  -2  186.64   11.35   0
   4  -5   2  226.93   56.82   0
   4  -5   2  196.69   12.51   0
   4   5   2  192.57   19.38   0
  -4  -5  -3   22.12    7.26   0
  -4  -5  -3   23.81   10.15   0
  -4  -5   3   23.97    7.65   0
  -4  -5   3   38.31   18.82   0
  -4   5   3   33.61    9.10   0
   4  -5  -3   10.72   22.51   0
   4  -5  -3   26.18    6.09   0
   4  -5   3   -8.62   32.04   0
   4  -5   3   20.83    6.94   0
   4   5   3   11.05   10.02   0
  -4  -5  -4  235.74   15.58   0
  -4  -5  -4  257.74   20.24   0
  -4  -5   4  239.86   16.19   0
  -4  -5   4  197.49   31.10   0
  -4   5   4  240.89   18.33   0
   4  -5  -4  262.29   40.65   0
   4  -5  -4  256.39   12.94   0
   4  -5   4  328.52   65.59   0
   4  -5   4  242.94   14.82   0
   4   5   4  234.34   20.84   0
  -4  -5  -5   48.21    9.57   0
  -4  -5  -5   54.61   11.69   0
  -4  -5   5   40.49    9.55   0
  -4  -5   5   54.36   24.55   0
  -4   5   5   44.25   11.98   0
   4  -5  -5   36.51   20.09   0
   4  -5  -5   49.19    7.83   0
   4  -5   5   17.05   32.99   0
   4  -5   5   43.18    8.67   0
   4   5   5   44.61   13.01   0
  -4  -5  -6   79.74   12.21   0
  -4  -5  -6   67.63   12.07   0
  -4  -5   6   63.22   11.78   0
  -4  -5   6   66.33   28.44   0
  -4   5   6   71.06   14.81   0
   4  -5  -6   75.30   22.07   0
   4  -5   6  131.03   45.26   0
   4  -5   6   59.82   10.52   0
   4   5   6   83.75   15.69   0
  -4  -5  -7   93.63   12.94   0
  -4  -5  -7   99.10   13.57   0
  -4  -5   7   77.28   12.27   0
  -4  -5   7   78.10   32.81   0
  -4   5   7   84.10   17.65   0
   4  -5  -7   69.60   20.80   0
   4  -5   7   63.40   39.31   0
   4  -5   7   84.28   12.16   0
   4   5   7   80.53   15.73   0
  -4  -5  -8  117.86   13.53   0
  -4  -5  -8  112.34   13.56   0
  -4  -5   8  105.05   14.64   0
  -4  -5   8   93.77   36.81   0
  -4   5   8  121.78   22.31   0
   4  -5  -8  125.08   25.41   0
   4  -5   8  168.30   46.52   0
   4  -5   8  110.91   14.51   0
   4   5   8  113.72   17.86   0
  -4  -5  -9   30.22    9.65   0
  -4  -5   9   27.83   10.09   0
  -4  -5   9   18.73   32.21   0
  -4   5   9   32.56   19.00   0
   4  -5   9   21.83   30.52   0
   4  -5   9   38.01   12.04   0
   4   5   9   28.16   12.50   0
  -4  -5 -10  245.62   18.47   0
  -4  -5  10  212.95   20.13   0
  -4  -5  10  211.10   43.28   0
  -4   5  10  223.13   34.54   0
   4  -5  10  229.52   46.89   0
   4  -5  10  237.47   21.83   0
   4   5  10  237.03   24.57   0
  -4  -5 -11   42.12   11.41   0
  -4  -5  11   25.16   11.96   0
  -4  -5  11   22.09   23.91   0
  -4   5  11   33.28   25.03   0
   4  -5  11   57.68   34.22   0
   4  -5  11   37.56   14.29   0
   4   5  11   20.79   13.08   0
  -4  -5 -12  108.97   16.36   0
  -4  -5  12   60.15   15.67   0
  -4  -5  12   98.57   25.97   0
  -4   5  12   86.44   31.81   0
   4  -5  12   95.28   34.15   0
   4  -5  12   84.46   18.74   0
   4   5  12   74.03   18.49   0
  -4  -5 -13   97.90   16.47   0
  -4  -5  13   56.59   16.44   0
  -4  -5  13   73.32   22.90   0
  -4   5  13   63.24   33.93   0
   4  -5  13   90.79   31.41   0
   4  -5  13   95.32   21.11   0
   4   5  13   94.75   20.84   0
  -4  -5 -14   54.12   14.73   0
  -4  -5  14   47.38   17.73   0
  -4  -5  14   74.82   22.32   0
  -4   5  14   20.12   27.20   0
   4  -5  14   46.84   27.10   0
   4  -5  14   41.12   19.25   0
   4   5  14   56.89   19.29   0
  -4  -5 -15   26.96   14.62   0
  -4  -5  15   29.65   17.43   0
  -4  -5  15   16.54   15.67   0
  -4   5  15   21.51   23.03   0
   4  -5  15   38.22   22.88   0
   4  -5  15   40.47   21.64   0
   4   5 -15   39.03   13.64   0
   4   5  15   32.98   19.78   0
  -4  -5 -16  204.43   25.26   0
  -4  -5  16  139.90   29.53   0
  -4  -5  16  188.42   25.88   0
  -4   5  16  182.65   31.22   0
   4  -5  16  269.93   42.77   0
   4  -5  16  238.19   37.65   0
   4   5 -16  152.05   22.04   0
   4   5  16  173.45   32.63   0
  -4  -5 -17   19.53   16.29   0
  -4  -5  17   23.24   22.85   0
  -4  -5  17   17.86   14.78   0
  -4   5  17   12.10   19.14   0
   4  -5  17   12.69   21.02   0
   4  -5  17   24.74   22.39   0
   4   5 -17    5.44   12.99   0
   4   5  17   21.92   21.82   0
  -4  -5 -18  120.48   24.61   0
  -4  -5  18  113.51   34.85   0
  -4  -5  18  121.99   21.59   0
  -4   5  18  112.20   24.67   0
   4  -5  18  100.30   26.26   0
   4  -5  18  135.88   30.54   0
   4   5 -18  100.65   23.13   0
   4   5  18  110.79   34.49   0
  -4  -5 -19   45.05   23.86   0
  -4  -5  19   26.21   33.18   0
  -4  -5  19   43.16   16.27   0
  -4   5  19   39.17   19.46   0
   4  -5  19   41.26   22.59   0
   4  -5  19   82.32   23.42   0
   4   5 -19   37.09   21.47   0
   4   5  19   42.05   34.90   0
  -4  -5 -20   34.08   26.37   0
  -4  -5  20   28.97   29.92   0
  -4  -5  20   28.16   14.31   0
  -4   5  20    6.91   16.81   0
   4  -5  20    2.39   20.15   0
   4   5 -20   -5.29   22.60   0
   4   5  20   16.93   39.40   0
  -4  -5 -21   22.17   28.13   0
  -4  -5  21   34.35   26.04   0
  -4  -5  21   15.42   13.31   0
  -4   5  21   22.94   21.17   0
   4  -5  21   -7.05   18.74   0
   4   5 -21    5.23   39.81   0
   4   5  21   40.65   44.65   0
   4  -5  22  118.24   31.67   0
  -4  -6   0   43.18   10.15   0
  -4  -6   0   54.58   17.06   0
   4  -6   0   47.61   41.58   0
   4   6   0   42.48   14.35   0
  -4  -6  -1  895.41   29.59   0
  -4  -6  -1  917.58   41.09   0
  -4  -6   1  886.13   29.77   0
  -4  -6   1  920.30   46.98   0
   4  -6  -1  948.24   89.06   0
   4  -6   1  896.47   89.72   0
   4   6  -1  898.94   39.18   0
   4   6   1  899.90   38.86   0
  -4  -6  -2  255.27   17.89   0
  -4  -6  -2  282.75   25.26   0
  -4  -6   2  259.87   18.37   0
  -4  -6   2  272.81   34.80   0
   4  -6  -2  313.48   59.49   0
   4  -6   2  316.47   65.33   0
   4   6  -2  294.96   26.94   0
   4   6   2  264.51   25.12   0
  -4  -6  -3   67.26   11.36   0
  -4  -6  -3   67.76   14.87   0
  -4  -6   3   56.11   11.63   0
  -4  -6   3   99.09   25.43   0
  -4   6   3   80.62   12.58   0
   4  -6  -3   58.89   36.76   0
   4  -6   3  111.38   45.28   0
   4   6  -3   65.39   17.39   0
   4   6   3   74.95   16.75   0
  -4  -6  -4  280.38   18.36   0
  -4  -6  -4  279.92   22.92   0
  -4  -6   4  298.38   19.66   0
  -4  -6   4  280.02   42.36   0
  -4   6   4  265.91   20.50   0
   4  -6  -4  327.50   54.99   0
   4  -6   4  263.84   53.43   0
   4   6  -4  244.08   27.36   0
   4   6   4  288.20   26.45   0
  -4  -6  -5  691.90   26.84   0
  -4  -6  -5  680.08   30.41   0
  -4  -6   5  656.43   27.91   0
  -4  -6   5  637.57   57.05   0
  -4   6   5  629.04   29.48   0
   4  -6  -5  808.50   69.12   0
   4  -6   5  729.58   75.70   0
   4   6  -5  464.18   33.67   0
   4   6   5  669.81   36.35   0
  -4  -6  -6   59.31   12.01   0
  -4  -6  -6   82.22   14.34   0
  -4  -6   6   60.73   12.58   0
  -4  -6   6   89.33   35.17   0
  -4   6   6   68.67   15.35   0
   4  -6  -6   71.85   32.20   0
   4  -6   6   32.17   31.10   0
   4   6  -6   40.45   18.40   0
   4   6   6   48.18   15.48   0
  -4  -6  -7 1242.29   35.99   0
  -4  -6  -7 1118.71   35.24   0
  -4  -6   7 1033.99   35.57   0
  -4  -6   7 1029.66   82.52   0
  -4   6   7  999.51   42.76   0
   4  -6   7 1283.36   85.49   0
   4   6   7 1117.80   47.09   0
  -4  -6  -8  173.70   16.75   0
  -4  -6   8  137.90   18.48   0
  -4  -6   8  190.40   51.67   0
  -4   6   8  178.79   26.35   0
   4  -6   8  164.11   41.32   0
   4   6  -8   26.02   21.34   0
   4   6   8  203.31   27.69   0
  -4  -6  -9  268.92   20.35   0
  -4  -6   9  231.55   21.47   0
  -4  -6   9  215.98   52.63   0
  -4   6   9  276.94   36.05   0
   4  -6   9  228.23   44.53   0
   4   6   9  248.85   29.69   0
  -4  -6 -10  302.14   21.57   0
  -4  -6  10  263.21   23.79   0
  -4  -6  10  189.64   44.31   0
  -4   6  10  187.25   34.23   0
   4  -6  10  245.86   44.31   0
   4   6  10  319.44   33.83   0
  -4  -6 -11  237.84   20.43   0
  -4  -6  11  204.48   23.29   0
  -4  -6  11  268.48   45.79   0
  -4   6  11  193.76   37.70   0
   4  -6  11  224.43   40.91   0
   4   6  11  194.04   29.92   0
  -4  -6 -12  144.87   19.70   0
  -4  -6  12  127.26   21.87   0
  -4  -6  12  115.41   29.83   0
  -4   6  12  112.00   34.12   0
   4  -6  12   51.64   26.21   0
   4   6  12  154.86   29.54   0
  -4  -6 -13  940.27   37.77   0
  -4  -6  13  779.17   42.92   0
  -4  -6  13  844.91   52.89   0
  -4   6  13  632.92   64.28   0
   4  -6  13  926.69   62.46   0
   4   6  13  910.75   56.16   0
  -4  -6 -14   67.12   16.13   0
  -4  -6  14   48.78   20.39   0
  -4  -6  14   40.39   20.79   0
  -4   6  14   55.49   31.26   0
   4  -6  14   62.09   25.43   0
   4   6  14   54.06   24.79   0
  -4  -6 -15  375.01   29.01   0
  -4  -6  15  266.23   36.56   0
  -4  -6  15  409.77   37.13   0
  -4   6  15  374.64   46.39   0
   4  -6  15  371.44   44.63   0
   4   6  15  402.40   49.80   0
  -4  -6 -16  235.98   27.49   0
  -4  -6  16  147.57   34.38   0
  -4  -6  16  270.84   31.18   0
  -4   6  16  197.25   34.12   0
   4  -6  16  219.14   37.34   0
   4   6  16  216.22   44.05   0
  -4  -6 -17   98.27   22.53   0
  -4  -6  17   92.05   35.84   0
  -4  -6  17  111.42   23.09   0
  -4   6  17  107.86   27.87   0
   4  -6  17   85.13   29.12   0
   4   6  17   72.39   39.26   0
  -4  -6 -18  109.18   25.89   0
  -4  -6  18   48.06   40.82   0
  -4  -6  18  106.63   22.41   0
  -4   6  18  102.03   26.69   0
   4  -6  18   79.44   26.97   0
   4   6  18  103.85   47.96   0
  -4  -7   0   44.27   11.65   0
  -4  -7   0   33.94   17.04   0
   4  -7   0    2.14   40.55   0
   4   7   0   55.96   19.32   0
  -4  -7  -1   76.57   13.47   0
  -4  -7  -1   59.26   18.12   0
  -4  -7   1   74.98   13.72   0
  -4  -7   1   67.73   22.17   0
   4  -7  -1   53.59   43.22   0
   4  -7   1   42.82   43.22   0
   4   7  -1   82.94   21.24   0
   4   7   1   98.80   21.33   0
  -4  -7  -2  228.27   18.73   0
  -4  -7  -2  229.69   26.39   0
  -4  -7   2  244.36   19.72   0
  -4  -7   2  291.34   40.08   0
   4  -7  -2  248.66   56.22   0
   4  -7   2  179.68   50.83   0
   4   7  -2  273.25   32.90   0
   4   7   2  304.98   32.96   0
  -4  -7  -3   15.52    9.52   0
  -4  -7  -3   17.72   12.58   0
  -4  -7   3   20.54   10.28   0
  -4  -7   3   50.91   24.11   0
   4  -7  -3   55.93   37.94   0
   4  -7   3    9.58   31.68   0
   4   7  -3   49.80   19.29   0
   4   7   3   39.69   17.85   0
  -4  -7  -4  318.55   21.22   0
  -4  -7  -4  272.87   25.48   0
  -4  -7   4  297.10   21.84   0
  -4  -7   4  267.51   44.90   0
   4  -7  -4  400.27   61.77   0
   4  -7   4  284.80   52.54   0
   4   7  -4  372.92   58.64   0
   4   7   4  342.16   34.91   0
  -4  -7  -5   64.06   12.94   0
  -4  -7  -5   65.79   15.45   0
  -4  -7   5   69.78   15.02   0
  -4  -7   5   74.79   34.70   0
   4  -7   5   31.62   29.75   0
   4   7   5   74.69   22.22   0
  -4  -7  -6   74.55   14.34   0
  -4  -7   6   51.48   13.45   0
  -4  -7   6   84.78   39.57   0
   4  -7   6   65.93   30.46   0
   4   7   6   63.28   21.99   0
  -4  -7  -7   91.94   15.42   0
  -4  -7   7   90.10   16.82   0
  -4  -7   7   82.42   45.84   0
  -4   7   7   78.79   22.46   0
   4  -7   7   80.72   30.75   0
   4   7   7   78.57   23.44   0
  -4  -7  -8  157.86   18.26   0
  -4  -7   8  148.77   20.34   0
  -4  -7   8  108.84   54.25   0
  -4   7   8  144.90   25.10   0
   4  -7   8  128.94   36.98   0
   4   7   8  158.31   30.32   0
  -4  -7  -9   44.81   13.22   0
  -4  -7   9   35.88   14.44   0
  -4  -7   9  -19.84   41.60   0
  -4   7   9   61.41   21.10   0
   4  -7   9   25.28   25.87   0
   4   7   9   57.23   23.51   0
  -4  -7 -10  312.30   23.34   0
  -4  -7  10  245.70   26.27   0
  -4  -7  10  196.48   52.81   0
  -4   7  10  227.05   34.36   0
   4  -7  10  258.59   44.63   0
   4   7  10  345.49   45.89   0
  -4  -7 -11   55.38   14.41   0
  -4  -7  11   34.09   16.39   0
  -4  -7  11   67.13   34.85   0
  -4   7  11   20.45   25.01   0
   4  -7  11   29.07   25.48   0
   4   7  11   41.08   25.23   0
  -4  -7 -12   94.82   18.13   0
  -4  -7  12   78.96   20.68   0
  -4  -7  12   72.79   32.51   0
  -4   7  12   63.84   31.85   0
   4  -7  12   75.25   29.62   0
   4   7  12  122.24   35.46   0
  -4  -7 -13   97.20   18.67   0
  -4  -7  13   49.74   21.55   0
  -4  -7  13   75.76   30.20   0
  -4   7  13   70.65   35.02   0
   4  -7  13   58.30   28.10   0
   4   7  13  115.90   37.43   0
  -4  -7 -14   60.37   17.03   0
  -4  -7  14   43.63   26.31   0
  -4  -7  14   60.50   29.33   0
  -4   7  14   44.57   36.65   0
   4  -7  14   67.91   33.05   0
   4   7  14   64.80   40.74   0
  -4  -7 -15   58.41   22.20   0
  -4   7  15   22.31   32.88   0
  -4  -8   0   36.56   12.29   0
  -4  -8   0   37.36   19.87   0
   4  -8   0   30.91   49.91   0
  -4  -8  -1  568.14   28.69   0
  -4  -8  -1  513.41   38.63   0
  -4  -8   1  539.88   29.11   0
  -4  -8   1  548.05   45.67   0
   4  -8  -1  719.56   92.61   0
   4  -8   1  528.98   84.62   0
   4   8   1  774.61   70.67   0
  -4  -8  -2  146.88   18.31   0
  -4  -8  -2  162.69   26.09   0
  -4  -8   2  150.61   20.22   0
  -4  -8   2  142.79   33.72   0
   4  -8  -2  139.87   50.43   0
   4  -8   2  128.76   59.48   0
   4   8   2  229.15   38.56   0
  -4  -8  -3   93.45   16.15   0
  -4  -8  -3  131.43   22.68   0
  -4  -8   3  120.21   18.59   0
  -4  -8   3  129.66   35.29   0
   4  -8   3   41.75   52.12   0
   4   8   3  160.85   35.36   0
  -4  -8  -4  139.06   19.47   0
  -4  -8   4  134.96   20.43   0
  -4  -8   4  184.67   45.61   0
   4  -8   4  101.20   47.87   0
   4   8   4  180.78   37.29   0
  -4  -8  -5  268.75   22.91   0
  -4  -8   5  274.45   25.10   0
  -4  -8   5  309.42   56.36   0
   4  -8   5  237.34   50.01   0
   4   8   5  293.57   47.65   0
  -4  -8  -6   19.43   11.77   0
  -4  -8   6   30.72   13.68   0
  -4  -8   6  114.00   47.23   0
   4  -8   6    9.22   32.43   0
   4   8   6   52.77   30.45   0
  -4  -8  -7  492.63   28.39   0
  -4  -8   7  434.38   31.96   0
  -4  -8   7  420.09   93.27   0
   4  -8   7  486.32   74.50   0
   4   8   7  634.61   65.04   0
  -4  -8  -8   83.00   17.73   0
   4   8   8  102.04   40.32   0
  -5   0   0    7.71   10.39   0
   5   0   0   -1.16    3.23   0
  -5   0  -1   38.04   13.33   0
  -5   0   1   28.97   10.87   0
   5   0   1    7.01    4.14   0
  -5   0  -2    2.74   12.00   0
  -5   0   2    3.23    8.25   0
   5   0   2    2.01    3.58   0
  -5   0  -3   99.85   20.07   0
  -5   0   3   75.61   11.58   0
   5   0   3   35.14    6.37   0
  -5   0  -4  -11.76   13.13   0
  -5   0   4   10.97    7.31   0
   5   0   4     .08    3.61   0
  -5   0  -5   53.83   20.04   0
  -5   0   5   33.01    8.14   0
   5   0   5   17.63    5.30   0
  -5   0  -6    -.41   17.00   0
   5   0   6    4.03    4.41   0
  -5   0  -7    6.98   19.59   0
   5   0  -7   10.47    4.39   0
   5   0   7    9.31    5.21   0
  -5   0  -8   -9.37   20.63   0
   5   0  -8    2.77    3.74   0
   5   0   8   -3.07    4.48   0
  -5   0  -9   42.28   21.11   0
   5   0  -9   27.78    5.92   0
   5   0   9   25.19    7.07   0
  -5   0 -10    1.30   15.52   0
   5   0 -10     .26    4.25   0
   5   0  10   -2.03    5.59   0
  -5   0 -11   27.08   15.86   0
   5   0 -11   15.48    5.64   0
   5   0  11   13.70    7.71   0
   5   0  11   14.11    7.37   0
  -5   0 -12  -10.30   12.22   0
   5   0 -12   -4.38    4.77   0
   5   0  12   -6.59    6.25   0
   5   0  12    3.45    7.26   0
  -5   0 -13   -4.47   12.05   0
   5   0  13    3.28    6.97   0
   5   0  13    2.46    7.97   0
  -5   0 -14   13.07   13.58   0
   5   0  14    3.69    7.17   0
   5   0  14    5.79    9.39   0
  -5   0 -15   19.92   12.94   0
   5   0  15   19.55    8.65   0
   5   0  15     .60   10.69   0
  -5   0 -16   10.21   12.45   0
   5   0  16   10.64    8.04   0
   5   0  16  -10.89   10.90   0
  -5   0 -17   13.12   12.44   0
   5   0  17     .65   13.42   0
  -5   0 -18   -1.90   11.26   0
   5   0  18   -8.54   14.21   0
  -5   0 -19  -12.76   11.32   0
   5   0  19   -9.55   16.73   0
  -5   0 -20     .25   12.24   0
   5   0  20   -9.24   19.18   0
  -5   0 -21    7.42   12.64   0
   5   0  21   21.25   23.89   0
  -5   0 -22    8.25   12.64   0
   5   0  22   30.00   26.08   0
  -5   0 -23   20.33   14.25   0
   5   0  23   14.60   24.90   0
  -5   0 -24   -5.61   13.73   0
   5   0  24   16.13   23.06   0
  -5  -1   0  917.07   24.10   0
   5  -1   0  874.29   21.58   0
   5   1   0  940.54   21.44   0
  -5  -1  -1  499.23   19.14   0
  -5  -1   1  483.15   17.61   0
   5  -1  -1  485.11   16.52   0
   5  -1   1  473.08   16.43   0
   5   1  -1  479.41   15.82   0
   5   1   1  458.54   15.48   0
  -5  -1  -2  778.41   24.39   0
  -5  -1   2  760.26   20.94   0
   5  -1   2  798.60   20.86   0
   5   1   2  720.75   19.17   0
  -5  -1  -3 1994.31   39.18   0
  -5  -1   3 1909.01   31.79   0
  -5   1  -3 2126.06   38.32   0
   5  -1   3 1871.06   31.48   0
   5   1   3 1978.05   31.23   0
  -5  -1  -4  654.46   24.80   0
  -5  -1   4  564.30   17.97   0
  -5   1  -4  569.81   29.02   0
   5  -1   4  539.08   17.96   0
   5   1   4  558.10   17.49   0
  -5  -1  -5 1068.41   32.76   0
  -5  -1   5  975.23   22.85   0
  -5   1  -5  980.95   41.11   0
   5  -1   5 1017.47   24.35   0
   5   1   5 1048.53   23.94   0
  -5  -1  -6  837.25   31.18   0
  -5  -1   6  828.17   21.30   0
  -5   1  -6  764.77   41.26   0
   5  -1   6  798.47   22.39   0
   5   1   6  837.21   22.13   0
  -5  -1  -7  233.29   20.77   0
  -5  -1   7  243.38   12.93   0
  -5   1  -7  241.89   26.93   0
   5  -1   7  232.02   13.84   0
   5   1  -7  243.42   12.04   0
   5   1   7  252.73   13.77   0
  -5  -1  -8  676.61   32.81   0
  -5  -1   8  631.29   19.41   0
  -5   1  -8  635.64   33.08   0
   5  -1   8  592.34   20.88   0
   5   1  -8  626.20   18.74   0
   5   1   8  622.28   20.68   0
  -5  -1  -9 1413.25   48.86   0
  -5  -1   9 1370.49   28.44   0
  -5   1  -9 1405.88   43.64   0
   5  -1   9 1461.23   32.50   0
   5   1  -9 1507.27   29.21   0
   5   1   9 1477.39   32.02   0
  -5  -1 -10  509.73   35.41   0
  -5  -1  10  383.82   16.97   0
  -5   1 -10  442.23   27.39   0
   5  -1  10  369.74   18.67   0
   5   1 -10  388.25   16.58   0
   5   1  10  335.91   18.62   0
   5   1  10  358.92   18.31   0
  -5  -1 -11 1162.82   52.33   0
  -5  -1  11 1093.80   27.68   0
  -5   1 -11 1202.08   39.46   0
   5  -1  11 1034.13   24.68   0
   5  -1  11 1076.26   30.72   0
   5   1 -11 1193.96   28.72   0
   5   1  11 1062.28   29.59   0
   5   1  11 1176.96   31.61   0
  -5  -1 -12  600.93   44.63   0
  -5  -1  12  538.98   21.49   0
  -5   1 -12  627.53   30.22   0
   5  -1  12  599.16   20.13   0
   5  -1  12  535.87   24.27   0
   5   1 -12  600.45   22.23   0
   5   1  12  504.89   22.32   0
   5   1  12  553.95   24.45   0
  -5  -1 -13   98.16   29.03   0
  -5  -1  13  104.94   13.71   0
  -5   1 -13  148.87   19.61   0
   5  -1  13  135.04   13.20   0
   5  -1  13  135.23   16.60   0
   5   1 -13  117.29   13.20   0
   5   1  13  126.75   15.14   0
   5   1  13  118.76   15.74   0
  -5  -1 -14  527.99   50.63   0
  -5  -1  14  395.66   21.32   0
  -5   1 -14  474.39   27.15   0
   5  -1  14  441.15   25.91   0
   5   1 -14  492.15   23.62   0
   5   1  14  465.45   23.18   0
   5   1  14  419.82   25.46   0
  -5  -1 -15  743.97   51.00   0
  -5  -1  15  547.65   25.67   0
  -5   1 -15  738.44   32.17   0
   5  -1  15  649.02   31.56   0
   5   1 -15  729.89   30.46   0
   5   1  15  798.43   30.29   0
   5   1  15  698.77   33.16   0
  -5  -1 -16  367.02   37.63   0
  -5  -1  16  288.28   22.04   0
  -5   1 -16  361.45   25.06   0
   5  -1  16  290.12   26.14   0
   5   1 -16  293.56   24.02   0
   5   1  16  307.07   22.23   0
   5   1  16  309.93   27.72   0
  -5  -1 -17 1120.17   53.14   0
  -5   1 -17 1043.93   37.32   0
   5  -1  17 1040.92   44.26   0
   5   1 -17 1146.04   44.48   0
   5   1  17 1039.05   38.18   0
   5   1  17 1058.69   46.63   0
  -5  -1 -18  432.93   36.03   0
  -5   1 -18  389.42   26.14   0
   5  -1  18  365.62   33.99   0
   5   1 -18  318.24   30.72   0
   5   1  18  375.06   27.65   0
   5   1  18  368.41   36.38   0
  -5  -1 -19  259.99   31.20   0
  -5   1 -19  181.01   21.29   0
   5  -1  19  234.35   41.04   0
   5  -1  19  233.32   32.98   0
   5   1 -19  277.75   37.96   0
   5   1  19  245.51   27.53   0
   5   1  19  280.58   38.12   0
  -5  -1 -20  394.40   32.05   0
  -5   1 -20  459.23   27.75   0
   5  -1  20  457.89   45.34   0
   5   1  20  519.99   49.57   0
  -5  -1 -21  321.17   29.70   0
  -5   1 -21  377.32   26.42   0
   5  -1  21  330.66   46.41   0
   5   1  21  368.79   49.64   0
  -5  -1 -22  260.57   27.51   0
  -5   1 -22  278.29   24.15   0
   5  -1  22  234.07   40.98   0
   5   1  22  272.68   43.26   0
  -5  -1 -23  819.76   40.60   0
  -5   1 -23  788.15   34.47   0
   5   1  23  930.01   59.99   0
  -5  -1 -24  246.26   29.20   0
  -5   1 -24  249.39   24.93   0
   5  -1  24  238.86   42.72   0
   5   1  24  251.89   37.78   0
  -5  -2   0   21.03    6.56   0
   5  -2   0   15.67    5.41   0
   5   2   0   22.54    5.02   0
  -5  -2  -1   43.80    7.87   0
  -5  -2   1   53.68    8.51   0
   5  -2  -1   43.10    7.05   0
   5  -2   1   32.62    6.67   0
   5   2  -1   37.91    5.99   0
   5   2   1   35.21    5.91   0
  -5  -2  -2   44.60    8.23   0
  -5  -2   2   47.86    8.10   0
   5  -2   2   40.13    7.16   0
   5   2   2   41.59    6.44   0
  -5  -2  -3   43.71    8.57   0
  -5  -2   3   42.34    7.55   0
  -5  -2   3   34.46   12.14   0
   5  -2   3   40.13    7.31   0
   5   2   3   32.15    6.04   0
  -5  -2  -4   46.03    9.10   0
  -5  -2   4   33.29    7.00   0
  -5  -2   4   31.12   13.04   0
   5  -2   4   39.30    7.28   0
   5   2   4   29.50    5.94   0
  -5  -2  -5   30.90    8.46   0
  -5  -2   5   45.74    8.14   0
  -5  -2   5   52.06   16.96   0
   5  -2   5   43.53    7.90   0
   5   2   5   46.38    7.23   0
  -5  -2  -6   35.99    9.32   0
  -5  -2   6   17.13    6.16   0
  -5  -2   6   25.72   15.14   0
   5  -2   6   17.51    6.41   0
   5   2   6   15.46    5.38   0
  -5  -2  -7   36.08    9.82   0
  -5  -2   7   27.20    7.38   0
  -5  -2   7   53.13   19.23   0
  -5   2  -7   36.46    5.65   0
   5  -2   7   23.42    7.05   0
   5   2   7   24.48    6.37   0
  -5  -2  -8   52.78   11.86   0
  -5  -2   8   42.87    8.81   0
  -5  -2   8   59.09   21.83   0
  -5   2  -8   36.00    7.91   0
   5  -2   8   39.17    8.26   0
   5   2   8   39.23    7.86   0
  -5  -2  -9   26.53   10.37   0
  -5  -2   9   24.42    7.88   0
  -5  -2   9   25.95   19.87   0
  -5   2  -9   33.87    9.69   0
   5  -2   9   28.60    8.36   0
   5   2  -9   23.98    6.96   0
   5   2   9   32.06    9.77   0
   5   2   9   23.12    7.20   0
  -5  -2 -10   29.93   11.48   0
  -5  -2  10   20.96    8.03   0
  -5  -2  10   11.44   19.27   0
  -5   2 -10   21.13   10.65   0
   5  -2  10   23.14    8.53   0
   5   2 -10   26.05    7.43   0
   5   2  10   11.72    8.72   0
   5   2  10   15.34    7.07   0
  -5  -2 -11   29.15   12.92   0
  -5  -2  11   31.07    9.45   0
  -5  -2  11   33.11   18.15   0
  -5   2 -11   15.68   12.97   0
   5  -2  11   26.07    8.97   0
   5   2 -11   24.95    7.82   0
   5   2  11   30.16    9.86   0
   5   2  11   29.42    8.86   0
  -5  -2 -12   17.17   13.22   0
  -5  -2  12   16.77    9.03   0
  -5  -2  12   19.57   14.95   0
  -5   2 -12   -3.08   13.40   0
   5  -2  12    8.73    8.59   0
   5   2 -12   19.85    7.58   0
   5   2  12   14.02    8.98   0
   5   2  12   11.22    8.46   0
  -5  -2 -13   17.98   14.94   0
  -5  -2  13    9.12    9.33   0
  -5  -2  13    3.37   12.11   0
  -5   2 -13    7.48   16.16   0
  -5   2  13   11.87   18.95   0
   5  -2  13   10.58    9.66   0
   5   2 -13   13.68    7.83   0
   5   2  13   17.21    9.11   0
   5   2  13   15.13   10.07   0
  -5  -2 -14   53.11   21.11   0
  -5  -2  14   33.69   12.38   0
  -5  -2  14   43.13   14.68   0
  -5   2 -14   32.62   16.64   0
  -5   2  14   31.87   26.82   0
   5  -2  14   38.23   12.85   0
   5   2 -14   39.97   10.90   0
   5   2  14   36.82   11.09   0
   5   2  14   41.94   13.14   0
  -5  -2 -15    8.58   18.60   0
  -5  -2  15   14.24   11.86   0
  -5  -2  15   26.48   12.63   0
  -5   2 -15   25.25   14.25   0
  -5   2  15   26.27   33.09   0
   5  -2  15   13.73   12.60   0
   5   2 -15   12.77   10.07   0
   5   2  15    8.63   10.01   0
   5   2  15    6.05   12.37   0
  -5  -2 -16   17.31   21.69   0
  -5  -2  16    8.97   13.06   0
  -5  -2  16   10.43   11.13   0
  -5   2 -16   13.46   13.20   0
  -5   2  16   34.73   42.53   0
   5  -2  16   16.05   13.74   0
   5   2 -16   -1.09   10.16   0
   5   2  16   19.78   11.17   0
   5   2  16   11.71   14.16   0
  -5  -2 -17    8.56   24.11   0
  -5  -2  17   17.38   14.92   0
  -5  -2  17   28.02   12.74   0
  -5   2 -17   42.53   14.51   0
  -5   2  17    -.43   27.93   0
   5  -2  17   65.31   25.75   0
   5  -2  17   16.07   15.56   0
   5   2 -17   25.05   13.06   0
   5   2  17   26.58   12.80   0
   5   2  17   55.01   20.26   0
  -5  -2 -18    3.53   22.90   0
  -5  -2  18   23.25   16.93   0
  -5   2 -18   34.20   13.79   0
  -5   2  18  -21.34   20.25   0
   5  -2  18  -12.82   19.90   0
   5  -2  18   26.04   17.96   0
   5   2 -18   15.47   14.16   0
   5   2  18    9.41   12.19   0
   5   2  18    6.18   19.16   0
  -5  -2 -19   19.97   23.12   0
  -5  -2  19   10.14   17.70   0
  -5   2 -19   23.46   13.12   0
  -5   2  19  -12.00   18.46   0
   5  -2  19    9.22   21.47   0
   5  -2  19   32.18   20.30   0
   5   2 -19   20.31   18.24   0
   5   2  19   44.02   16.98   0
   5   2  19   21.91   22.70   0
  -5  -2 -20   34.62   21.73   0
  -5  -2  20    9.66   15.36   0
  -5   2 -20   33.92   14.52   0
  -5   2  20   -3.50   17.62   0
   5  -2  20   31.64   28.61   0
   5  -2  20   22.11   23.04   0
   5   2 -20   34.84   23.50   0
   5   2  20   60.69   20.87   0
   5   2  20   33.67   25.42   0
  -5  -2 -21    1.88   18.42   0
  -5   2 -21   16.05   12.93   0
   5  -2  21    8.77   23.98   0
   5   2 -21   15.53   26.32   0
   5   2  21   52.42   23.44   0
   5   2  21   51.21   24.73   0
  -5  -2 -22    5.68   18.48   0
  -5   2 -22    5.27   12.43   0
   5  -2  22   15.44   28.37   0
   5   2 -22   27.05   32.91   0
   5   2  22   14.51   19.03   0
  -5  -2 -23   33.15   20.65   0
  -5   2 -23   27.27   13.51   0
   5  -2  23   32.02   30.54   0
   5   2 -23   26.24   35.55   0
  -5   2 -24   24.49   14.10   0
   5   2 -24   21.19   26.77   0
  -5  -3   0  644.88   21.90   0
  -5  -3   0  657.58   31.13   0
   5  -3   0  682.21   20.67   0
   5   3   0  686.36   17.94   0
  -5  -3  -1  396.65   17.83   0
  -5  -3  -1  403.59   24.73   0
  -5  -3   1  396.80   17.66   0
  -5  -3   1  410.84   27.03   0
   5  -3  -1  402.93   16.56   0
   5  -3   1  411.79   16.59   0
   5   3  -1  438.66   14.67   0
   5   3   1  429.60   14.60   0
  -5  -3  -2  474.65   19.51   0
  -5  -3   2  463.00   18.87   0
  -5  -3   2  470.26   29.90   0
   5  -3  -2  476.08   17.87   0
   5  -3   2  458.12   17.72   0
   5   3  -2  486.37   15.44   0
   5   3   2  481.41   15.59   0
  -5  -3  -3 1578.05   34.30   0
  -5  -3   3 1527.85   32.85   0
  -5  -3   3 1559.53   53.25   0
   5  -3  -3 1595.29   30.77   0
   5  -3   3 1616.84   31.43   0
   5   3   3 1693.86   28.58   0
  -5  -3  -4  333.31   17.35   0
  -5  -3   4  307.59   16.25   0
  -5  -3   4  326.63   31.04   0
   5  -3   4  307.63   15.40   0
   5   3   4  317.74   13.62   0
  -5  -3  -5  846.41   26.83   0
  -5  -3   5  804.79   24.99   0
  -5  -3   5  802.12   45.11   0
   5  -3   5  847.70   24.16   0
   5   3   5  877.62   22.01   0
  -5  -3  -6  604.83   23.73   0
  -5  -3   6  601.37   22.40   0
  -5  -3   6  637.09   45.59   0
   5  -3   6  632.77   21.78   0
   5   3   6  646.08   19.91   0
  -5  -3  -7  210.50   16.33   0
  -5  -3   7  198.94   14.98   0
  -5  -3   7  191.37   33.39   0
   5  -3   7  227.94   15.17   0
   5   3   7  210.13   17.89   0
   5   3   7  231.48   13.90   0
  -5  -3  -8  503.40   23.80   0
  -5  -3   8  427.68   20.54   0
  -5  -3   8  368.25   43.06   0
  -5   3   8  468.17   27.43   0
   5  -3   8  454.65   20.55   0
   5   3   8  421.06   22.89   0
   5   3   8  457.44   19.18   0
  -5  -3  -9 1227.64   36.85   0
  -5  -3   9 1181.85   33.11   0
  -5  -3   9 1160.32   68.10   0
  -5   3   9 1241.73   45.12   0
   5  -3   9 1231.24   32.42   0
   5   3   9 1230.32   35.80   0
   5   3   9 1253.76   31.31   0
  -5  -3 -10  180.71   18.26   0
  -5  -3  10  181.88   16.38   0
  -5  -3  10  195.55   38.81   0
  -5   3  10  177.83   25.08   0
   5  -3  10  185.80   16.89   0
   5   3  10  169.53   17.88   0
   5   3  10  170.48   15.73   0
  -5  -3 -11  974.10   36.70   0
  -5  -3  11  918.24   32.55   0
  -5  -3  11  881.97   53.83   0
  -5   3  11  911.28   48.39   0
   5  -3  11 1024.37   32.71   0
   5   3 -11 1085.05   31.34   0
   5   3  11  963.86   34.14   0
   5   3  11  993.89   32.24   0
  -5  -3 -12  469.99   28.70   0
  -5  -3  12  406.14   24.63   0
  -5  -3  12  385.86   36.40   0
  -5   3  12  358.71   40.10   0
   5  -3  12  415.89   24.27   0
   5   3 -12  482.48   22.99   0
   5   3  12  425.61   25.25   0
   5   3  12  464.15   26.01   0
  -5  -3 -13  143.37   22.25   0
  -5  -3  13  112.78   18.09   0
  -5  -3  13  164.81   26.68   0
  -5   3 -13  160.71   23.54   0
  -5   3  13   78.30   29.79   0
   5  -3  13  130.20   17.76   0
   5   3 -13  135.75   16.77   0
   5   3  13  142.67   18.98   0
   5   3  13  148.63   20.30   0
  -5  -3 -14  411.18   32.47   0
  -5  -3  14  334.90   26.95   0
  -5  -3  14  410.94   31.44   0
  -5   3 -14  361.30   22.87   0
  -5   3  14  292.51   48.64   0
   5  -3  14  434.73   47.20   0
   5  -3  14  358.06   26.59   0
   5   3 -14  394.33   23.69   0
   5   3  14  373.46   26.45   0
   5   3  14  403.88   30.15   0
  -5  -3 -15  622.59   40.80   0
  -5  -3  15  516.39   34.24   0
  -5  -3  15  627.21   34.69   0
  -5   3 -15  569.07   29.75   0
  -5   3  15  563.35   69.97   0
   5  -3  15  674.89   55.67   0
   5  -3  15  602.51   33.86   0
   5   3 -15  657.58   31.06   0
   5   3  15  647.85   33.81   0
   5   3  15  629.89   39.27   0
  -5  -3 -16  204.58   33.49   0
  -5  -3  16  138.30   24.55   0
  -5  -3  16  219.96   23.81   0
  -5   3 -16  150.71   23.23   0
  -5   3  16  148.20   43.29   0
   5  -3  16  253.97   43.22   0
   5  -3  16  151.74   23.64   0
   5   3 -16  180.98   21.68   0
   5   3  16  173.78   23.48   0
   5   3  16  190.87   30.43   0
  -5  -3 -17  982.40   56.22   0
  -5  -3  17  776.40   46.45   0
  -5  -3  17  940.85   38.41   0
  -5   3 -17  798.30   41.95   0
  -5   3  17  885.01   62.81   0
   5  -3  17 1020.19   66.74   0
   5  -3  17  894.04   46.03   0
   5   3 -17  933.16   42.13   0
   5   3  17  933.98   44.86   0
   5   3  17 1040.86   58.13   0
  -5  -3 -18  288.58   44.19   0
  -5  -3  18  146.88   28.62   0
  -5  -3  18  246.69   23.11   0
  -5   3 -18  202.85   28.52   0
  -5   3  18  237.15   37.85   0
   5  -3  18  290.23   47.04   0
   5  -3  18  286.32   36.12   0
   5   3 -18  243.71   28.77   0
   5   3  18  278.41   31.37   0
   5   3  18  304.93   42.17   0
  -5  -3 -19  296.02   52.05   0
  -5  -3  19  117.88   29.66   0
  -5  -3  19  253.12   22.63   0
  -5   3 -19  180.83   26.21   0
  -5   3  19  232.49   33.67   0
   5  -3  19  285.73   47.92   0
   5  -3  19  244.97   37.97   0
   5   3 -19  175.85   28.68   0
   5   3  19  254.32   34.94   0
   5   3  19  307.38   40.85   0
  -5  -3 -20  409.22   59.49   0
  -5  -3  20  296.64   35.37   0
  -5   3 -20  323.53   29.78   0
  -5   3  20  301.70   34.91   0
   5  -3  20  357.25   49.99   0
   5  -3  20  391.65   50.00   0
   5   3 -20  305.82   40.23   0
   5   3  20  446.01   43.36   0
   5   3  20  423.78   39.11   0
  -5  -3 -21  364.11   53.23   0
  -5  -3  21  267.16   30.11   0
  -5   3 -21  254.45   26.87   0
  -5   3  21  252.79   32.21   0
   5  -3  21  306.65   48.01   0
   5   3 -21  274.62   46.51   0
   5   3  21  331.10   47.32   0
  -5  -3 -22  184.01   36.80   0
  -5  -3  22  156.91   22.59   0
  -5   3 -22  157.08   23.37   0
  -5   3  22  168.85   27.35   0
   5  -3  22  211.07   45.74   0
   5   3 -22  143.35   42.41   0
   5   3  22  174.17   41.94   0
   5   3 -23  730.57   82.86   0
   5   3  23  980.93   85.98   0
  -5  -4   0  139.99   12.71   0
  -5  -4   0  149.46   20.75   0
   5  -4   0  145.77   11.80   0
   5   4   0  119.22    8.46   0
  -5  -4  -1   94.19   11.63   0
  -5  -4  -1   74.49   15.69   0
  -5  -4   1  101.37   11.59   0
  -5  -4   1   99.08   18.73   0
   5  -4  -1  100.83   10.51   0
   5  -4   1  105.28   10.75   0
   5   4  -1  102.17    7.93   0
   5   4   1  102.26    8.26   0
  -5  -4  -2   48.85    9.74   0
  -5  -4  -2   67.39   13.93   0
  -5  -4   2   39.93    9.10   0
  -5  -4   2   46.07   15.82   0
   5  -4  -2   38.01    7.69   0
   5  -4   2   52.36    8.79   0
   5   4  -2   51.10    6.38   0
   5   4   2   43.62    6.59   0
  -5  -4  -3  114.48   12.61   0
  -5  -4  -3  125.44   17.31   0
  -5  -4   3  126.91   12.94   0
  -5  -4   3  106.01   22.27   0
   5  -4  -3  108.03   10.78   0
   5  -4   3  112.12   11.49   0
   5   4  -3  119.57    8.43   0
   5   4   3   87.15    8.55   0
  -5  -4  -4   16.83    7.47   0
  -5  -4  -4   26.64   10.25   0
  -5  -4   4   26.27    8.25   0
  -5  -4   4   31.35   18.37   0
   5  -4  -4   16.64    6.37   0
   5  -4   4   22.41    7.48   0
   5   4  -4   26.22    5.18   0
   5   4   4   42.89   11.73   0
   5   4   4   19.74    5.69   0
  -5  -4  -5   90.25   13.35   0
  -5  -4   5   70.72   11.79   0
  -5  -4   5   34.13   19.94   0
   5  -4   5   69.18   10.28   0
   5   4   5   64.91   13.34   0
   5   4   5   73.19    9.29   0
  -5  -4  -6  110.18   14.51   0
  -5  -4   6  104.84   14.14   0
  -5  -4   6  111.20   29.43   0
  -5   4   6  106.77   15.65   0
   5  -4   6  114.93   13.14   0
   5   4   6   92.44   14.70   0
   5   4   6  104.83   11.19   0
  -5  -4  -7   81.33   13.36   0
  -5  -4   7   64.42   11.80   0
  -5  -4   7   59.27   26.95   0
  -5   4   7   58.56   14.36   0
   5  -4   7   67.69   11.18   0
   5   4   7   52.78   12.96   0
   5   4   7   43.53    8.92   0
  -5  -4  -8   54.01   11.65   0
  -5  -4   8   47.01   10.79   0
  -5  -4   8    9.51   24.85   0
  -5   4   8   46.78   14.72   0
   5  -4   8   61.92   11.45   0
   5   4   8   54.42   12.87   0
   5   4   8   47.38    9.97   0
  -5  -4  -9   63.19   12.76   0
  -5  -4   9   63.00   12.38   0
  -5  -4   9   34.10   29.91   0
  -5   4   9   54.24   17.28   0
   5  -4   9  102.80   33.83   0
   5  -4   9   69.68   12.52   0
   5   4   9   69.70   14.00   0
   5   4   9   65.27   12.27   0
  -5  -4 -10   18.07    9.96   0
  -5  -4  10   17.83    9.65   0
  -5  -4  10   21.74   30.27   0
  -5   4  10   14.22   15.87   0
   5  -4  10  -10.54   21.86   0
   5  -4  10   13.47    9.48   0
   5   4  10   24.99   11.18   0
   5   4  10    9.60    9.19   0
  -5  -4 -11   66.98   14.46   0
  -5  -4  11   43.54   12.96   0
  -5  -4  11   57.90   27.28   0
  -5   4  11   62.59   21.75   0
   5  -4  11   72.12   31.65   0
   5  -4  11   46.30   12.50   0
   5   4  11   58.73   13.80   0
   5   4  11   64.34   15.06   0
  -5  -4 -12  110.75   18.15   0
  -5  -4  12   48.86   14.04   0
  -5  -4  12   57.76   23.83   0
  -5   4  12   34.45   23.95   0
   5  -4  12   82.11   33.53   0
   5  -4  12   71.87   15.28   0
   5   4  12   63.17   14.97   0
   5   4  12   82.75   19.69   0
  -5  -4 -13   46.48   15.61   0
  -5  -4  13   41.28   14.78   0
  -5  -4  13   49.51   21.61   0
  -5   4  13   53.43   28.85   0
   5  -4  13   59.74   32.15   0
   5  -4  13   32.80   14.31   0
   5   4  13   46.80   14.64   0
  -5  -4 -14   72.67   17.95   0
  -5  -4  14   50.23   17.34   0
  -5  -4  14   61.84   20.73   0
  -5   4  14   50.05   34.17   0
   5  -4  14   54.71   29.71   0
   5  -4  14   47.16   16.22   0
   5   4 -14   77.57   15.56   0
   5   4  14   66.92   16.75   0
  -5  -4 -15   40.54   17.07   0
  -5  -4  15   53.52   18.81   0
  -5  -4  15   56.34   19.15   0
  -5   4  15   45.03   37.26   0
   5  -4  15   61.38   33.93   0
   5  -4  15   41.94   17.87   0
   5   4 -15   56.09   14.73   0
   5   4  15   59.98   17.47   0
  -5  -4 -16   39.72   17.28   0
  -5  -4  16   11.83   17.46   0
  -5  -4  16    8.92   13.34   0
  -5   4  16  -10.52   25.43   0
   5  -4  16   10.24   27.97   0
   5  -4  16    5.49   16.38   0
   5   4 -16    3.10   11.47   0
   5   4  16   32.63   16.89   0
  -5  -4 -17   13.62   19.37   0
  -5  -4  17    6.54   20.25   0
  -5  -4  17   65.02   18.46   0
  -5   4  17   66.50   28.61   0
   5  -4  17   61.85   33.33   0
   5  -4  17   42.48   21.23   0
   5   4 -17   43.46   16.93   0
   5   4  17   62.44   20.73   0
  -5  -4 -18   15.02   22.10   0
  -5  -4  18   31.86   25.17   0
  -5  -4  18   34.03   14.41   0
  -5   4  18   38.70   23.29   0
   5  -4  18   40.68   29.85   0
   5  -4  18   37.94   23.01   0
   5   4 -18   31.58   17.29   0
   5   4  18   65.14   24.20   0
  -5  -4 -19   41.12   28.30   0
  -5  -4  19   42.00   28.37   0
  -5  -4  19   47.32   15.60   0
  -5   4  19   35.97   21.59   0
   5  -4  19    3.47   25.67   0
   5  -4  19   49.97   26.50   0
   5   4 -19   28.27   19.98   0
   5   4  19   64.24   25.96   0
  -5  -4 -20   82.07   36.02   0
  -5  -4  20    6.85   22.75   0
  -5  -4  20   65.90   15.11   0
  -5   4  20   27.81   21.93   0
   5  -4  20   87.65   28.41   0
   5  -4  20   94.25   33.05   0
   5   4 -20   53.20   25.86   0
   5   4  20   78.08   29.47   0
  -5  -4 -21   37.62   52.77   0
  -5  -4  21   34.31   21.81   0
  -5   4  21   14.43   23.05   0
   5  -4  21   38.89   24.32   0
   5  -4  21   64.96   31.14   0
   5   4 -21   58.60   29.04   0
   5   4  21   58.43   33.77   0
  -5  -5   0  405.87   20.89   0
  -5  -5   0  414.08   31.24   0
   5  -5   0  520.59   84.20   0
   5  -5   0  389.32   17.69   0
   5   5   0  468.04   28.11   0
  -5  -5  -1  304.55   18.92   0
  -5  -5  -1  323.78   27.08   0
  -5  -5   1  280.00   18.25   0
  -5  -5   1  306.24   29.57   0
   5  -5  -1  349.56   71.06   0
   5  -5  -1  313.68   16.21   0
   5  -5   1  287.31   64.39   0
   5  -5   1  301.89   16.43   0
   5   5   1  304.75   24.50   0
  -5  -5  -2  247.84   17.41   0
  -5  -5  -2  275.74   24.15   0
  -5  -5   2  267.84   18.21   0
  -5  -5   2  298.80   31.65   0
   5  -5  -2  360.88   70.69   0
   5  -5  -2  250.82   14.94   0
   5  -5   2  326.27   66.90   0
   5  -5   2  264.01   16.16   0
   5   5   2  292.95   24.00   0
  -5  -5  -3 1008.32   31.77   0
  -5  -5  -3 1145.47   40.71   0
  -5  -5   3 1015.92   32.23   0
  -5  -5   3 1061.61   53.81   0
   5  -5  -3 1205.23   83.62   0
   5  -5  -3 1033.03   26.67   0
   5  -5   3 1224.27  100.82   0
   5  -5   3 1079.41   28.81   0
   5   5   3  899.82   35.86   0
  -5  -5  -4  148.80   15.28   0
  -5  -5  -4  162.05   18.91   0
  -5  -5   4  147.84   15.46   0
  -5  -5   4  167.54   31.11   0
   5  -5  -4  142.61   34.80   0
   5  -5  -4  154.83   12.86   0
   5  -5   4  224.07   56.20   0
   5  -5   4  145.55   14.50   0
   5   5   4  168.37   20.33   0
  -5  -5  -5  601.95   25.71   0
  -5  -5  -5  636.69   29.79   0
  -5  -5   5  613.33   26.78   0
  -5  -5   5  642.86   52.71   0
   5  -5  -5  697.65   53.52   0
   5  -5  -5  581.87   21.11   0
   5  -5   5  701.43   80.04   0
   5  -5   5  600.35   23.89   0
   5   5   5  624.33   31.33   0
  -5  -5  -6  374.32   21.59   0
  -5  -5   6  349.06   21.78   0
  -5  -5   6  395.01   51.97   0
  -5   5   6  373.22   24.93   0
   5  -5  -6  407.43   41.03   0
   5  -5  -6  382.80   18.07   0
   5  -5   6  517.78   74.62   0
   5  -5   6  345.05   20.16   0
   5   5   6  364.33   25.85   0
  -5  -5  -7  194.25   17.32   0
  -5  -5   7  166.14   17.19   0
  -5  -5   7  155.50   38.25   0
  -5   5   7  180.43   22.04   0
   5  -5  -7  190.98   31.41   0
   5  -5  -7  178.91   13.93   0
   5  -5   7  218.10   52.79   0
   5  -5   7  183.44   17.53   0
   5   5   7  190.45   21.53   0
  -5  -5  -8  289.79   20.68   0
  -5  -5   8  291.13   21.65   0
  -5  -5   8  343.80   56.81   0
  -5   5   8  279.59   27.67   0
   5  -5  -8  322.53   35.74   0
   5  -5   8  304.53   59.57   0
   5  -5   8  258.08   20.26   0
   5   5   8  284.56   24.69   0
  -5  -5  -9  893.81   33.55   0
  -5  -5   9  756.37   32.78   0
  -5  -5   9  703.86   71.66   0
  -5   5   9  807.26   43.27   0
   5  -5   9  827.38   75.08   0
   5  -5   9  775.01   30.85   0
   5   5   9  829.70   37.95   0
  -5  -5 -10  156.19   20.32   0
  -5  -5  10  102.25   17.62   0
  -5  -5  10   57.21   36.76   0
  -5   5  10  111.61   24.24   0
   5  -5  10   96.08   38.65   0
   5  -5  10   95.00   16.85   0
   5   5  10   93.72   19.06   0
  -5  -5 -11  739.10   33.20   0
  -5  -5  11  708.33   35.10   0
  -5  -5  11  679.78   59.32   0
  -5   5  11  637.74   48.51   0
   5  -5  11  720.70   70.80   0
   5  -5  11  710.21   33.77   0
   5   5  11  673.08   37.06   0
  -5  -5 -12  328.47   25.77   0
  -5  -5  12  248.79   25.76   0
  -5  -5  12  349.33   45.13   0
  -5   5  12  258.31   40.68   0
   5  -5  12  260.35   50.94   0
   5  -5  12  295.53   27.10   0
   5   5  12  301.25   29.27   0
  -5  -5 -13  167.40   22.80   0
  -5  -5  13  120.81   22.54   0
  -5  -5  13  140.54   28.99   0
  -5   5  13   86.46   33.78   0
   5  -5  13   81.46   38.07   0
   5  -5  13  143.40   23.78   0
   5   5  13  119.47   22.48   0
  -5  -5 -14  264.40   27.68   0
  -5  -5  14  221.73   29.88   0
  -5  -5  14  283.93   34.29   0
  -5   5  14  168.60   43.60   0
   5  -5  14  215.92   46.80   0
   5  -5  14  234.67   29.24   0
   5   5  14  298.56   32.55   0
  -5  -5 -15  451.11   33.65   0
  -5  -5  15  340.56   36.66   0
  -5  -5  15  491.57   37.89   0
  -5   5  15  323.41   58.49   0
   5  -5  15  391.97   54.80   0
   5  -5  15  448.79   38.32   0
   5   5  15  400.15   38.02   0
  -5  -5 -16  120.92   25.59   0
  -5  -5  16   86.34   28.12   0
  -5  -5  16  104.83   22.58   0
  -5   5  16   67.39   34.40   0
   5  -5  16   83.37   36.09   0
   5  -5  16  101.23   26.92   0
   5   5  16  141.58   28.98   0
  -5  -5 -17  729.22   46.39   0
  -5  -5  17  559.66   53.82   0
  -5  -5  17  656.78   39.24   0
  -5   5  17  487.00   52.38   0
   5  -5  17  694.64   58.83   0
   5  -5  17  716.29   53.14   0
   5   5  17  711.29   54.85   0
  -5  -5 -18  180.48   34.75   0
  -5  -5  18  103.14   36.84   0
  -5  -5  18  141.48   23.62   0
  -5   5  18  142.75   32.80   0
   5  -5  18  180.04   38.97   0
   5  -5  18  219.70   39.93   0
   5   5  18  192.23   38.44   0
  -5  -5  19   94.08   43.96   0
  -5  -5  19  192.43   25.60   0
   5  -5  19  222.42   40.10   0
  -5  -6   0  209.34   17.96   0
  -5  -6   0  203.63   27.18   0
   5  -6   0  306.80   70.41   0
   5   6   0  211.69   25.69   0
  -5  -6  -1  123.23   16.53   0
  -5  -6  -1  120.86   21.64   0
  -5  -6   1  119.32   16.17   0
  -5  -6   1  108.83   23.88   0
   5  -6  -1  141.03   50.61   0
   5  -6   1  201.22   62.65   0
   5   6  -1  112.88   20.48   0
   5   6   1  123.50   20.06   0
  -5  -6  -2   37.88   11.32   0
  -5  -6  -2   51.89   16.27   0
  -5  -6   2   34.58   10.85   0
  -5  -6   2   40.31   20.22   0
   5  -6  -2   38.84   36.88   0
   5  -6   2   66.27   47.32   0
   5   6  -2   39.98   16.48   0
   5   6   2   31.26   14.12   0
  -5  -6  -3  157.91   16.60   0
  -5  -6  -3  203.24   22.96   0
  -5  -6   3  150.54   16.76   0
  -5  -6   3  174.73   31.04   0
   5  -6  -3  197.59   47.00   0
   5  -6   3  223.38   61.91   0
   5   6  -3  190.02   26.36   0
   5   6   3  152.65   21.50   0
  -5  -6  -4   14.69    9.33   0
  -5  -6  -4    6.50    9.96   0
  -5  -6   4   25.45   10.56   0
  -5  -6   4   39.95   24.11   0
   5  -6  -4   10.74   27.10   0
   5  -6   4   14.92   40.51   0
   5   6  -4    7.88   16.45   0
   5   6   4   24.73   13.40   0
  -5  -6  -5  133.41   16.52   0
  -5  -6  -5  132.59   18.50   0
  -5  -6   5  112.06   16.82   0
  -5  -6   5  106.52   35.36   0
   5  -6  -5  108.56   36.95   0
   5  -6   5  123.08   49.05   0
   5   6  -5   28.86   18.95   0
   5   6   5  104.22   19.96   0
  -5  -6  -6  170.84   18.03   0
  -5  -6  -6  204.47   20.74   0
  -5  -6   6  158.45   18.60   0
  -5  -6   6  174.89   43.21   0
  -5   6   6  170.85   20.93   0
   5  -6  -6  211.94   45.88   0
   5  -6   6  151.82   51.89   0
   5   6  -6  162.50   28.38   0
   5   6   6  151.72   23.58   0
  -5  -6  -7  132.96   17.96   0
  -5  -6   7   93.74   16.96   0
  -5  -6   7   36.81   34.14   0
  -5   6   7   87.53   18.05   0
   5  -6   7   83.34   45.66   0
   5   6  -7   41.39   23.62   0
   5   6   7   79.42   18.58   0
  -5  -6  -8   99.25   16.42   0
  -5  -6   8   69.82   15.45   0
  -5  -6   8   36.61   38.18   0
  -5   6   8   73.60   18.80   0
   5  -6   8   89.45   43.86   0
   5   6  -8   -3.79   23.43   0
   5   6   8   80.69   18.59   0
  -5  -6  -9  155.39   19.01   0
  -5  -6   9  129.37   20.00   0
  -5  -6   9  111.94   44.94   0
  -5   6   9   86.34   21.83   0
   5  -6   9   57.11   37.12   0
   5   6   9  159.21   25.37   0
  -5  -6 -10    8.00    9.55   0
  -5  -6  10    3.75   10.97   0
  -5  -6  10  -53.62   32.35   0
  -5   6  10    9.83   17.77   0
   5  -6  10    2.70   26.47   0
   5   6  10   16.76   14.92   0
  -5  -6 -11   99.49   17.98   0
  -5  -6  11   83.63   18.44   0
  -5  -6  11   40.78   31.55   0
  -5   6  11   92.46   27.25   0
   5  -6  11   88.98   35.98   0
   5   6  11   97.02   22.74   0
  -5  -6 -12  100.89   19.68   0
  -5  -6  12   87.06   20.68   0
  -5  -6  12  115.95   34.24   0
  -5   6  12   69.12   29.20   0
   5  -6  12   45.27   31.48   0
   5   6  12  130.07   27.45   0
  -5  -6 -13   76.34   19.22   0
  -5  -6  13   38.81   19.09   0
  -5  -6  13   64.57   27.57   0
  -5   6  13   17.32   29.60   0
   5  -6  13   82.25   33.31   0
   5   6  13   63.55   23.58   0
  -5  -6 -14  132.74   24.17   0
  -5  -6  14   56.94   24.40   0
  -5  -6  14   81.96   27.50   0
  -5   6  14   55.80   36.40   0
   5  -6  14   69.40   32.12   0
   5   6  14   85.91   27.19   0
  -5  -6 -15  123.34   24.21   0
  -5  -6  15   54.80   26.82   0
  -5  -6  15   73.72   25.97   0
  -5   6  15   34.30   39.31   0
   5  -6  15   82.73   34.18   0
   5   6  15  109.20   33.44   0
  -5   6  16   -9.39   40.65   0
  -5  -7   0  168.60   18.65   0
  -5  -7   0  174.28   28.50   0
   5  -7   0  154.45   55.94   0
   5   7   0  178.07   27.70   0
  -5  -7  -1  225.99   20.70   0
  -5  -7  -1  251.26   29.31   0
  -5  -7   1  243.82   20.93   0
  -5  -7   1  235.96   34.48   0
   5  -7  -1  253.08   61.20   0
   5  -7   1  226.75   66.05   0
   5   7  -1  307.35   33.60   0
   5   7   1  253.18   31.37   0
  -5  -7  -2  112.38   17.34   0
  -5  -7  -2  152.66   23.82   0
  -5  -7   2  102.40   17.36   0
  -5  -7   2   83.49   26.61   0
   5  -7  -2  152.61   50.83   0
   5  -7   2   76.71   42.83   0
   5   7  -2  158.08   26.96   0
   5   7   2  145.52   26.36   0
  -5  -7  -3  618.58   30.28   0
  -5  -7  -3  578.79   34.36   0
  -5  -7   3  542.98   29.23   0
  -5  -7   3  505.42   50.28   0
   5  -7  -3  691.77   78.19   0
   5  -7   3  602.69   74.34   0
   5   7  -3  653.24   43.70   0
   5   7   3  583.02   40.55   0
  -5  -7  -4   90.88   16.97   0
  -5  -7  -4  104.46   19.19   0
  -5  -7   4   67.82   15.02   0
  -5  -7   4  117.69   33.71   0
   5  -7  -4   92.01   62.68   0
   5  -7   4   64.31   38.09   0
   5   7  -4   95.21   23.38   0
   5   7   4   75.18   21.12   0
  -5  -7  -5  432.69   26.91   0
  -5  -7  -5  393.84   28.16   0
  -5  -7   5  331.74   25.43   0
  -5  -7   5  407.42   58.54   0
   5  -7   5  352.85   60.78   0
   5   7   5  379.17   35.73   0
  -5  -7  -6  188.63   20.77   0
  -5  -7   6  170.20   22.10   0
  -5  -7   6  227.28   53.94   0
   5  -7   6  141.06   44.70   0
   5   7   6  210.19   30.88   0
  -5  -7  -7  165.27   21.64   0
  -5  -7   7  191.89   24.95   0
  -5  -7   7  112.56   49.82   0
   5  -7   7  139.63   44.74   0
   5   7   7  179.43   30.05   0
  -5  -7  -8  160.54   21.37   0
  -5  -7   8  133.54   21.52   0
  -5  -7   8  189.89   60.03   0
   5  -7   8  154.82   44.44   0
   5   7   8  143.75   29.18   0
  -5  -7  -9  507.41   30.58   0
  -5  -7   9  443.11   32.40   0
  -5  -7   9  278.67   70.10   0
   5  -7   9  424.15   60.61   0
   5   7   9  521.98   47.79   0
  -5  -7 -10   65.90   16.10   0
  -5  -7  10   38.97   18.62   0
  -5  -7  10   70.73   57.26   0
  -5   7  10   47.54   24.32   0
   5  -7  10   24.84   30.88   0
   5   7  10   79.47   25.69   0
  -5  -7 -11  433.23   46.99   0
  -5   7  11  355.20   43.07   0
  -5   7  12   65.38   32.27   0
   5   8   1  200.00   42.47   0
  -6   0   0 1072.52   56.70   0
   6   0   0  757.63   22.66   0
  -6   0  -1  665.29   52.82   0
  -6   0   1  590.56   42.52   0
   6   0  -1  695.80   21.87   0
   6   0   1  733.70   22.30   0
  -6   0  -2  863.25   60.57   0
   6   0  -2  675.95   21.72   0
   6   0   2  720.07   22.28   0
  -6   0  -3  536.87   54.55   0
   6   0   3  568.58   20.24   0
  -6   0  -4  525.47   56.47   0
   6   0   4  571.66   20.51   0
  -6   0  -5  783.15   58.97   0
   6   0   5  725.00   23.17   0
  -6   0  -6 1142.94   59.06   0
   6   0   6  754.50   24.17   0
  -6   0  -7  927.96   49.96   0
   6   0   7  839.79   25.93   0
  -6   0  -8  948.08   47.40   0
   6   0   8  736.24   25.15   0
  -6   0  -9  638.55   39.05   0
   6   0   9  558.61   22.90   0
  -6   0 -10  509.68   35.27   0
   6   0  10  466.56   22.08   0
  -6   0 -11  534.60   34.16   0
   6   0  11  391.75   20.94   0
   6   0  11  483.91   23.57   0
  -6   0 -12  697.12   37.00   0
   6   0  12  549.23   23.66   0
   6   0  12  624.98   27.33   0
  -6   0 -13  555.74   32.90   0
   6   0  13  395.96   21.40   0
   6   0  13  493.83   26.61   0
  -6   0 -14  693.47   35.42   0
   6   0  14  604.60   25.10   0
   6   0  14  569.50   29.55   0
  -6   0 -15  455.41   30.06   0
   6   0  15  402.70   28.18   0
  -6   0 -16  364.14   27.79   0
   6   0  16  340.31   28.66   0
  -6   0 -17  398.57   28.56   0
   6   0  17  408.07   32.40   0
  -6   0 -18  397.72   28.43   0
   6   0  18  385.63   35.01   0
  -6   0 -19  422.02   28.95   0
   6   0  19  408.86   38.84   0
  -6   0 -20  487.74   30.11   0
   6   0  20  400.92   42.83   0
  -6   0 -21  426.32   28.90   0
   6   0  21  470.97   51.15   0
  -6   0 -22  297.40   27.01   0
   6   0  22  286.89   47.59   0
  -6  -1   0   12.02    9.25   0
   6  -1   0    7.14    5.54   0
   6   1   0    6.25    4.78   0
  -6  -1  -1   40.21   11.40   0
  -6  -1   1   41.77   10.96   0
   6  -1  -1   30.12    7.31   0
   6  -1   1   21.19    6.40   0
   6   1  -1   23.30    6.24   0
   6   1   1   33.92    6.99   0
  -6  -1  -2    9.80   10.00   0
  -6  -1   2    4.53    7.53   0
   6  -1  -2    1.06    5.06   0
   6  -1   2    6.93    5.43   0
   6   1  -2    3.79    4.68   0
   6   1   2    3.15    4.50   0
  -6  -1  -3   14.90   11.15   0
  -6  -1   3   10.22    8.03   0
   6  -1   3   11.86    6.01   0
   6   1   3   10.65    5.32   0
  -6  -1  -4   10.18   11.87   0
  -6  -1   4    6.72    7.62   0
   6  -1   4    3.22    5.33   0
   6   1   4     .24    4.34   0
  -6  -1  -5   30.94   14.00   0
  -6  -1   5   28.99    8.82   0
  -6   1  -5   10.65   15.72   0
   6  -1   5   15.74    6.74   0
   6   1   5   22.99    6.80   0
  -6  -1  -6   14.05   14.47   0
  -6  -1   6   12.04    7.67   0
  -6   1  -6    8.30   11.53   0
   6  -1   6    2.68    5.82   0
   6   1   6   10.28    5.86   0
  -6  -1  -7   45.77   18.59   0
  -6  -1   7   41.85   10.17   0
  -6   1  -7   39.85   15.62   0
   6  -1   7   34.83    8.12   0
   6   1   7   34.40    8.08   0
  -6  -1  -8    4.87   15.85   0
  -6  -1   8    5.37    7.78   0
  -6   1  -8     .95   15.13   0
   6  -1   8    8.59    7.08   0
   6   1   8    7.54    6.26   0
  -6  -1  -9   21.59   18.84   0
  -6  -1   9    9.91    8.31   0
  -6   1  -9   -6.19   13.96   0
   6  -1   9    8.06    7.07   0
   6   1   9    8.38    6.90   0
  -6  -1 -10   21.89   20.52   0
  -6  -1  10    1.91    8.17   0
  -6   1 -10    4.76   13.13   0
   6  -1  10    -.77    6.84   0
   6   1  10   -2.75    8.76   0
   6   1  10    3.28    6.96   0
  -6  -1 -11   39.78   25.23   0
  -6   1 -11   16.57   13.30   0
   6  -1  11   -4.07    8.34   0
   6  -1  11   17.91    9.09   0
   6   1 -11   17.34    7.28   0
   6   1  11   15.72    9.92   0
   6   1  11   14.61    8.47   0
  -6  -1 -12   14.83   25.43   0
  -6   1 -12   -3.70   11.56   0
   6  -1  12    1.84    8.60   0
   6   1 -12    7.10    6.98   0
   6   1  12    3.23    8.66   0
   6   1  12    7.71    8.61   0
  -6  -1 -13   53.03   25.62   0
  -6   1 -13   36.88   14.00   0
   6  -1  13   19.31   10.43   0
   6   1  13   26.32   10.29   0
   6   1  13   10.42    9.79   0
  -6  -1 -14   -4.29   18.45   0
  -6   1 -14   13.16   11.65   0
   6  -1  14    4.82   10.48   0
   6   1  14    3.51    8.86   0
   6   1  14     .57   10.05   0
  -6  -1 -15   14.76   17.29   0
  -6   1 -15    9.24   12.26   0
   6  -1  15   14.24   12.41   0
   6   1  15   12.07    9.65   0
   6   1  15   13.06   12.65   0
  -6  -1 -16    7.71   16.99   0
  -6   1 -16   -2.73   11.34   0
   6  -1  16    2.87   13.12   0
   6   1  16   16.71    9.88   0
   6   1  16    5.80   12.82   0
  -6  -1 -17   23.05   17.46   0
  -6   1 -17   11.47   11.73   0
   6  -1  17   -4.83   13.70   0
   6   1  17   28.65   11.44   0
   6   1  17    7.96   14.79   0
  -6  -1 -18   -5.41   13.96   0
  -6   1 -18   18.10   11.84   0
   6  -1  18   -5.28   14.81   0
   6   1  18   20.72   17.31   0
  -6  -1 -19   27.31   16.46   0
  -6   1 -19   21.76   13.10   0
   6  -1  19   18.78   18.86   0
   6   1  19   34.08   20.65   0
  -6  -1 -20    4.28   14.07   0
  -6   1 -20    4.71   11.76   0
   6  -1  20   14.73   21.05   0
   6   1  20    8.05   22.08   0
  -6  -1 -21    4.49   15.11   0
  -6   1 -21    9.84   12.64   0
   6  -1  21    1.32   23.75   0
   6   1  21   13.83   25.36   0
  -6  -1 -22   -4.46   16.45   0
  -6   1 -22  -13.69   12.09   0
   6   1  22   35.25   29.51   0
  -6  -2   0  705.66   25.62   0
   6  -2   0  633.01   21.93   0
   6   2   0  694.94   21.13   0
  -6  -2  -1  915.93   29.17   0
  -6  -2   1  928.49   28.40   0
   6  -2  -1  872.06   25.49   0
   6  -2   1  878.99   25.49   0
   6   2  -1  933.54   24.21   0
   6   2   1  928.00   24.20   0
  -6  -2  -2  586.29   24.81   0
  -6  -2   2  568.91   22.74   0
   6  -2  -2  475.01   19.61   0
   6  -2   2  518.54   20.46   0
   6   2  -2  565.14   19.36   0
   6   2   2  588.61   19.84   0
  -6  -2  -3  666.83   26.91   0
  -6  -2   3  593.56   22.97   0
   6  -2  -3  580.45   21.55   0
   6  -2   3  598.20   21.86   0
   6   2  -3  632.04   20.52   0
   6   2   3  640.56   20.84   0
  -6  -2  -4  472.88   24.27   0
  -6  -2   4  448.69   20.53   0
   6  -2   4  460.18   19.71   0
   6   2   4  474.32   18.57   0
  -6  -2  -5  565.34   27.31   0
  -6  -2   5  536.91   22.30   0
   6  -2   5  509.75   20.87   0
   6   2   5  527.64   19.91   0
  -6  -2  -6  677.97   30.76   0
  -6  -2   6  685.81   25.05   0
   6  -2   6  691.38   24.40   0
   6   2   6  721.11   23.31   0
  -6  -2  -7  612.28   30.79   0
  -6  -2   7  583.69   23.89   0
   6  -2   7  604.22   23.57   0
   6   2   7  586.48   21.94   0
  -6  -2  -8  618.54   33.14   0
  -6  -2   8  529.94   23.40   0
   6  -2   8  569.41   23.75   0
   6   2   8  650.63   23.68   0
  -6  -2  -9  443.09   31.04   0
  -6  -2   9  438.63   22.35   0
   6  -2   9  421.66   21.90   0
   6   2   9  436.57   24.35   0
   6   2   9  445.06   21.19   0
  -6  -2 -10  395.90   31.79   0
  -6  -2  10  342.62   20.83   0
   6  -2  10  385.70   21.95   0
   6   2  10  341.02   22.33   0
   6   2  10  383.98   21.02   0
  -6  -2 -11  473.44   37.05   0
  -6  -2  11  414.10   23.60   0
   6  -2  11  402.85   23.22   0
   6   2  11  427.21   24.48   0
   6   2  11  442.01   23.36   0
  -6  -2 -12  548.14   42.15   0
  -6  -2  12  503.75   26.77   0
   6  -2  12  528.52   27.09   0
   6   2  12  500.81   26.28   0
   6   2  12  532.81   26.65   0
  -6  -2 -13  636.43   47.16   0
  -6  -2  13  564.93   29.59   0
   6  -2  13  599.97   29.60   0
   6   2 -13  675.02   27.90   0
   6   2  13  655.13   29.84   0
   6   2  13  648.74   30.57   0
  -6  -2 -14  577.33   49.96   0
  -6  -2  14  432.72   28.15   0
   6  -2  14  474.57   29.23   0
   6   2 -14  524.04   26.55   0
   6   2  14  506.30   27.81   0
   6   2  14  477.39   29.41   0
  -6  -2 -15  617.87   56.26   0
  -6  -2  15  462.95   32.21   0
   6  -2  15  588.50   32.88   0
   6   2 -15  594.11   29.63   0
   6   2  15  666.76   31.91   0
   6   2  15  607.33   34.34   0
  -6  -2 -16  437.53   57.74   0
  -6   2 -16  346.90   41.74   0
   6  -2  16  328.62   29.16   0
   6   2 -16  369.04   26.46   0
   6   2  16  349.16   26.15   0
   6   2  16  375.78   32.11   0
  -6  -2 -17  439.29   53.98   0
  -6   2 -17  442.91   43.97   0
   6  -2  17  373.82   32.59   0
   6   2 -17  447.37   30.72   0
   6   2  17  421.36   29.80   0
   6   2  17  393.36   35.51   0
  -6  -2 -18  353.67   44.60   0
  -6   2 -18  370.60   42.21   0
   6  -2  18  343.96   45.53   0
   6  -2  18  302.95   33.83   0
   6   2 -18  365.28   31.85   0
   6   2  18  383.61   31.29   0
   6   2  18  385.59   39.50   0
  -6  -2 -19  358.21   40.78   0
  -6   2 -19  397.04   45.12   0
   6  -2  19  391.31   48.57   0
   6  -2  19  326.88   38.93   0
   6   2  19  443.00   34.15   0
   6   2  19  410.19   44.78   0
  -6  -2 -20  349.47   39.30   0
   6  -2  20  335.81   42.39   0
   6   2  20  394.03   48.29   0
  -6  -2 -21  350.19   38.34   0
   6  -2  21  421.77   51.28   0
   6   2  21  430.10   53.57   0
  -6  -3   0   30.26    8.83   0
   6  -3   0   37.61    8.48   0
   6   3   0   40.46    7.24   0
  -6  -3  -1   62.79   11.63   0
  -6  -3   1   54.63   10.97   0
   6  -3  -1   47.19    9.39   0
   6  -3   1   50.68    9.62   0
   6   3  -1   57.89    8.42   0
   6   3   1   54.29    8.12   0
  -6  -3  -2   33.39    9.35   0
  -6  -3   2   26.23    8.53   0
   6  -3  -2   20.15    7.22   0
   6  -3   2   30.60    8.11   0
   6   3  -2   16.36    5.50   0
   6   3   2   15.50    5.59   0
  -6  -3  -3   60.66   11.67   0
  -6  -3   3   64.43   11.54   0
   6  -3  -3   55.23    9.81   0
   6  -3   3   67.39   10.38   0
   6   3  -3   58.88    8.48   0
   6   3   3   51.43    8.44   0
  -6  -3  -4   31.61    9.92   0
  -6  -3   4   18.07    8.05   0
   6  -3  -4   13.29    7.04   0
   6  -3   4   18.67    7.78   0
   6   3  -4   16.95    5.89   0
   6   3   4   18.18    6.22   0
  -6  -3  -5   67.60   13.32   0
  -6  -3   5   56.06   11.05   0
   6  -3   5   64.69   11.02   0
   6   3   5   65.55    9.63   0
  -6  -3  -6   33.03   10.99   0
  -6  -3   6   32.32    9.37   0
  -6  -3   6   45.98   23.27   0
   6  -3   6   36.79    9.25   0
   6   3   6   36.40    8.16   0
  -6  -3  -7   66.43   14.49   0
  -6  -3   7   58.74   11.59   0
  -6  -3   7   20.50   22.19   0
   6  -3   7   61.64   11.33   0
   6   3   7   56.95   13.47   0
   6   3   7   53.33    9.83   0
  -6  -3  -8   38.59   12.63   0
  -6  -3   8   22.56    9.78   0
  -6  -3   8   58.10   27.43   0
   6  -3   8   24.40    9.30   0
   6   3   8   17.40   10.46   0
   6   3   8   11.94    7.21   0
  -6  -3  -9   63.98   15.87   0
  -6  -3   9   46.45   12.00   0
  -6  -3   9   47.26   30.50   0
   6  -3   9   57.39   12.30   0
   6   3   9   69.16   13.84   0
   6   3   9   58.80   11.26   0
  -6  -3 -10   27.32   12.81   0
  -6  -3  10   19.45   10.48   0
  -6  -3  10   16.46   27.60   0
   6  -3  10   14.01    9.85   0
   6   3  10   23.88   11.37   0
   6   3  10   14.61    8.94   0
  -6  -3 -11   64.08   18.09   0
  -6  -3  11   67.33   14.87   0
  -6  -3  11   38.46   24.32   0
   6  -3  11   54.69   13.41   0
   6   3  11   55.35   13.57   0
   6   3  11   39.89   11.89   0
  -6  -3 -12   34.80   16.24   0
  -6  -3  12   33.92   13.61   0
  -6  -3  12   27.07   21.31   0
   6  -3  12   14.40   11.01   0
   6   3  12   15.12   11.05   0
   6   3  12   17.65   11.14   0
  -6  -3 -13   93.27   22.92   0
  -6  -3  13   36.51   14.90   0
  -6  -3  13   50.06   20.93   0
   6  -3  13   45.79   14.64   0
   6   3  13   62.76   15.06   0
   6   3  13   41.93   14.26   0
  -6  -3 -14   25.77   19.32   0
  -6  -3  14    9.30   14.56   0
  -6  -3  14   21.74   16.47   0
   6  -3  14   29.39   14.21   0
   6   3  14   37.90   13.28   0
   6   3  14   19.83   14.47   0
  -6  -3 -15   78.56   26.33   0
  -6  -3  15   37.64   17.90   0
   6  -3  15  -14.91   23.37   0
   6  -3  15   29.70   15.66   0
   6   3  15   57.46   15.44   0
   6   3  15   59.62   18.13   0
  -6  -3 -16   16.93   24.52   0
  -6  -3  16   10.73   16.81   0
   6  -3  16   15.49   25.93   0
   6  -3  16   -4.17   14.92   0
   6   3 -16   17.05   12.88   0
   6   3  16   39.61   14.46   0
   6   3  16   14.59   16.68   0
  -6  -3 -17   51.64   28.18   0
  -6  -3  17   25.30   19.77   0
   6  -3  17   58.11   31.71   0
   6  -3  17   55.07   20.66   0
   6   3 -17   25.12   14.61   0
   6   3  17   62.14   17.70   0
   6   3  17   55.99   23.16   0
  -6  -3 -18   27.29   33.43   0
  -6  -3  18   21.48   22.66   0
   6  -3  18   48.91   29.86   0
   6  -3  18    4.09   19.27   0
   6   3 -18    8.34   16.15   0
   6   3  18   34.75   17.02   0
   6   3  18   48.41   24.20   0
  -6  -3 -19   40.44   36.75   0
   6  -3  19   38.46   31.79   0
   6  -3  19   22.92   23.45   0
   6   3 -19   32.89   20.72   0
   6   3  19   55.94   20.39   0
   6   3  19   87.12   29.82   0
  -6  -3 -20   22.62   41.11   0
   6  -3  20   26.97   30.40   0
   6  -3  20   36.20   27.69   0
   6   3 -20  -10.10   19.84   0
   6   3  20   18.49   20.94   0
   6   3  20   57.64   25.46   0
   6   3  21   86.40   25.52   0
  -6  -4   0  477.74   23.59   0
   6  -4   0  438.62   20.19   0
   6   4   0  485.22   17.78   0
  -6  -4  -1  559.66   25.31   0
  -6  -4   1  595.47   25.81   0
  -6  -4   1  547.70   36.14   0
   6  -4  -1  552.43   22.17   0
   6  -4   1  530.50   22.00   0
   6   4  -1  543.63   18.37   0
   6   4   1  575.03   20.30   0
  -6  -4  -2  357.33   21.28   0
  -6  -4   2  336.71   20.49   0
  -6  -4   2  313.38   31.70   0
   6  -4  -2  419.62   19.74   0
   6  -4   2  395.32   19.73   0
   6   4  -2  375.12   15.59   0
   6   4   2  387.76   18.58   0
  -6  -4  -3  430.25   23.01   0
  -6  -4   3  455.94   23.19   0
  -6  -4   3  474.58   38.90   0
   6  -4  -3  425.06   20.07   0
   6  -4   3  497.37   21.96   0
   6   4  -3  464.71   17.15   0
   6   4   3  509.24   23.84   0
  -6  -4  -4  297.75   20.43   0
  -6  -4   4  301.68   19.79   0
  -6  -4   4  319.83   38.29   0
   6  -4  -4  276.06   17.24   0
   6  -4   4  304.77   18.54   0
   6   4  -4  292.90   14.35   0
   6   4   4  301.18   24.55   0
  -6  -4  -5  509.44   25.65   0
  -6  -4   5  509.94   24.85   0
  -6  -4   5  598.72   49.32   0
   6  -4  -5  507.35   22.06   0
   6  -4   5  505.49   22.86   0
   6   4  -5  525.07   18.69   0
   6   4   5  497.33   28.29   0
  -6  -4  -6  423.38   24.25   0
  -6  -4   6  389.18   22.91   0
  -6  -4   6  439.18   46.49   0
   6  -4  -6  408.71   20.51   0
   6  -4   6  408.38   21.65   0
   6   4  -6  395.79   16.83   0
   6   4   6  419.95   26.64   0
  -6  -4  -7  617.69   29.52   0
  -6  -4   7  582.47   27.60   0
  -6  -4   7  657.18   58.85   0
   6  -4   7  622.54   26.43   0
   6   4   7  580.11   30.02   0
  -6  -4  -8  336.95   24.26   0
  -6  -4   8  326.72   22.83   0
  -6  -4   8  260.07   45.78   0
   6  -4   8  342.43   21.86   0
   6   4   8  317.51   24.51   0
  -6  -4  -9  460.00   28.16   0
  -6  -4   9  472.92   27.47   0
  -6  -4   9  522.58   62.49   0
   6  -4   9  461.51   25.34   0
   6   4   9  473.66   28.70   0
  -6  -4 -10  286.88   25.03   0
  -6  -4  10  279.47   23.86   0
  -6  -4  10  226.74   48.19   0
   6  -4  10  252.66   21.63   0
   6   4  10  263.58   23.55   0
  -6  -4 -11  400.11   29.62   0
  -6  -4  11  308.05   26.25   0
  -6  -4  11  334.55   49.08   0
   6  -4  11  334.61   50.99   0
   6  -4  11  345.54   24.85   0
   6   4  11  332.36   26.49   0
  -6  -4 -12  422.08   31.66   0
  -6  -4  12  336.25   28.99   0
  -6  -4  12  374.55   43.47   0
   6  -4  12  403.00   56.10   0
   6  -4  12  382.47   27.51   0
   6   4  12  375.16   28.43   0
  -6  -4 -13  452.54   34.38   0
  -6  -4  13  408.78   32.97   0
  -6  -4  13  378.98   38.90   0
   6  -4  13  452.81   61.11   0
   6  -4  13  412.20   29.54   0
   6   4  13  422.40   30.66   0
  -6  -4 -14  300.37   32.42   0
  -6  -4  14  232.63   31.20   0
  -6  -4  14  273.45   33.07   0
   6  -4  14  314.38   53.73   0
   6  -4  14  302.05   29.13   0
   6   4  14  294.84   28.54   0
  -6  -4 -15  391.03   37.82   0
  -6  -4  15  344.98   36.19   0
  -6  -4  15  408.27   35.58   0
   6  -4  15  441.57   61.27   0
   6  -4  15  450.67   34.62   0
   6   4  15  421.41   33.81   0
  -6  -4 -16  230.53   39.25   0
  -6  -4  16  175.82   32.70   0
  -6  -4  16  276.99   29.32   0
   6  -4  16  229.70   48.86   0
   6  -4  16  233.14   31.00   0
   6   4  16  263.54   31.95   0
  -6  -4 -17  321.51   46.62   0
  -6  -4  17  121.16   31.21   0
  -6  -4  17  308.63   28.96   0
   6  -4  17  393.67   63.01   0
   6  -4  17  263.90   34.66   0
   6   4  17  330.92   36.78   0
  -6  -4 -18  283.29   55.23   0
  -6  -4  18  129.34   33.68   0
  -6  -4  18  239.83   26.78   0
   6  -4  18  243.48   51.76   0
   6  -4  18  224.34   36.45   0
   6   4  18  261.17   36.50   0
  -6  -4  19  268.08   40.27   0
  -6  -4  19  343.32   29.57   0
   6  -4  19  348.21   67.82   0
  -6  -5   0   26.59   10.06   0
  -6  -5   0   30.82   15.43   0
   6  -5   0   33.84    9.50   0
   6   5   0    8.56   13.88   0
  -6  -5  -1  131.08   17.76   0
  -6  -5  -1  112.74   21.36   0
  -6  -5   1   99.46   15.29   0
  -6  -5   1  114.92   23.23   0
   6  -5  -1  106.48   13.51   0
   6  -5   1  108.25   14.01   0
   6   5   1   93.03   19.48   0
  -6  -5  -2   34.61   11.14   0
  -6  -5   2   27.78   10.25   0
  -6  -5   2   33.11   18.95   0
   6  -5  -2   44.15   10.02   0
   6  -5   2   40.78   10.35   0
   6   5   2   37.32   14.86   0
  -6  -5  -3  134.58   16.51   0
  -6  -5   3  147.71   16.72   0
  -6  -5   3  105.94   26.14   0
   6  -5  -3  139.42   14.41   0
   6  -5   3  142.11   51.41   0
   6  -5   3  134.69   15.49   0
   6   5   3  154.56   21.19   0
  -6  -5  -4   41.29   11.94   0
  -6  -5   4   41.52   11.17   0
  -6  -5   4   47.48   24.62   0
   6  -5  -4   43.06    9.87   0
   6  -5   4  -21.59   32.57   0
   6  -5   4   31.18   10.31   0
   6   5   4   20.08   12.93   0
  -6  -5  -5  124.07   17.81   0
  -6  -5   5  115.11   16.87   0
  -6  -5   5  107.52   32.35   0
   6  -5  -5  110.80   13.44   0
   6  -5   5   80.02   46.33   0
   6  -5   5  139.17   16.69   0
   6   5   5  101.85   18.16   0
  -6  -5  -6   30.03   11.26   0
  -6  -5   6   32.73   11.55   0
  -6  -5   6   52.27   30.27   0
   6  -5  -6   30.82    9.42   0
   6  -5   6   39.52   36.70   0
   6  -5   6   15.81   10.64   0
   6   5   6   39.44   14.27   0
  -6  -5  -7  108.00   17.64   0
  -6  -5   7   94.59   16.82   0
  -6  -5   7   97.08   36.66   0
   6  -5  -7  104.06   13.97   0
   6  -5   7  140.13   45.58   0
   6  -5   7  102.48   15.91   0
   6   5   7   90.26   17.79   0
  -6  -5  -8   29.96   12.45   0
  -6  -5   8   32.87   12.49   0
  -6  -5   8   41.38   31.72   0
   6  -5  -8   21.44    9.31   0
   6  -5   8   16.32   31.50   0
   6  -5   8   30.94   12.57   0
   6   5   8   21.63   12.42   0
  -6  -5  -9  156.60   21.61   0
  -6  -5   9  137.41   20.97   0
  -6  -5   9  146.10   44.92   0
   6  -5  -9  126.24   15.46   0
   6  -5   9  186.08   48.82   0
   6  -5   9  110.30   17.64   0
   6   5   9  127.54   20.19   0
  -6  -5 -10   33.80   13.49   0
  -6  -5  10   28.48   13.97   0
  -6  -5  10   36.21   37.23   0
   6  -5  10   21.05   33.24   0
   6  -5  10   26.82   14.11   0
   6   5  10   35.61   14.09   0
  -6  -5 -11  125.74   21.83   0
  -6  -5  11   93.36   19.86   0
  -6  -5  11  104.67   35.98   0
   6  -5  11   82.99   39.76   0
   6  -5  11   80.78   18.03   0
   6   5  11   79.28   18.35   0
  -6  -5 -12   26.80   16.13   0
  -6  -5  12   20.33   15.09   0
  -6  -5  12   35.52   25.34   0
   6  -5  12   42.97   37.40   0
   6  -5  12   17.21   15.64   0
   6   5  12   38.46   15.40   0
  -6  -5 -13  109.89   23.64   0
  -6  -5  13   80.59   22.66   0
  -6  -5  13   96.19   27.76   0
   6  -5  13   69.21   41.16   0
   6  -5  13   83.91   21.22   0
   6   5  13   71.82   19.58   0
  -6  -5 -14   15.31   17.51   0
  -6  -5  14   34.96   21.68   0
  -6  -5  14   25.82   20.77   0
   6  -5  14   24.36   38.39   0
   6  -5  14   29.72   19.17   0
   6   5  14   41.76   18.61   0
  -6  -5 -15   95.97   27.61   0
  -6  -5  15   91.72   29.33   0
  -6  -5  15   86.88   24.99   0
   6  -5  15  131.50   47.18   0
   6  -5  15   87.26   24.33   0
   6   5  15  110.17   26.89   0
  -6  -5  16   -2.74   25.90   0
  -6  -5  16     .70   19.63   0
   6  -5  16   58.53   23.79   0
  -6  -6   0  238.74   21.11   0
  -6  -6   0  233.26   30.14   0
   6  -6   0  238.57   69.82   0
   6   6   0  241.23   28.91   0
  -6  -6  -1  465.14   27.04   0
  -6  -6  -1  506.05   36.50   0
  -6  -6   1  457.00   26.63   0
  -6  -6   1  526.37   41.69   0
   6  -6  -1  552.22   92.68   0
   6  -6   1  565.77   89.01   0
   6   6  -1  400.84   33.60   0
   6   6   1  468.36   33.72   0
  -6  -6  -2  179.53   19.48   0
  -6  -6  -2  229.50   28.40   0
  -6  -6   2  210.91   20.39   0
  -6  -6   2  209.21   33.84   0
   6  -6  -2  213.86   55.48   0
   6  -6   2  272.08   71.02   0
   6   6  -2  264.23   31.58   0
   6   6   2  211.10   26.19   0
  -6  -6  -3  359.22   24.70   0
  -6  -6   3  321.33   23.55   0
  -6  -6   3  367.42   43.15   0
   6  -6  -3  382.19   59.86   0
   6  -6   3  448.61   85.82   0
   6   6  -3  311.30   33.87   0
   6   6   3  353.64   30.17   0
  -6  -6  -4  187.58   20.66   0
  -6  -6   4  160.30   18.73   0
  -6  -6   4  203.32   38.24   0
   6  -6  -4  189.07   46.88   0
   6  -6   4  255.46   68.02   0
   6   6  -4   64.14   22.52   0
   6   6   4  182.24   25.56   0
  -6  -6  -5  319.64   24.47   0
  -6  -6   5  290.56   23.88   0
  -6  -6   5  328.85   50.89   0
   6  -6  -5  402.32   59.44   0
   6  -6   5  266.42   69.89   0
   6   6  -5  327.70   36.66   0
   6   6   5  312.48   29.02   0
  -6  -6  -6  235.07   22.19   0
  -6  -6   6  197.48   21.58   0
  -6  -6   6  248.01   49.14   0
   6  -6   6  407.24   79.08   0
   6   6  -6  217.41   34.50   0
   6   6   6  266.88   27.99   0
  -6  -6  -7  307.17   25.05   0
  -6  -6   7  299.21   25.78   0
  -6  -6   7  254.64   53.00   0
   6  -6   7  281.90   69.56   0
   6   6  -7  232.53   37.85   0
   6   6   7  369.06   31.93   0
  -6  -6  -8  250.05   24.26   0
  -6  -6   8  219.44   24.67   0
  -6  -6   8  199.28   57.29   0
   6  -6   8  176.44   57.00   0
   6   6   8  226.78   30.19   0
  -6  -6  -9  277.10   26.64   0
  -6  -6   9  255.72   27.24   0
  -6  -6   9  235.11   59.21   0
   6  -6   9  268.31   67.51   0
   6   6   9  293.70   31.65   0
  -6  -6 -10  137.58   23.03   0
  -6  -6  10  133.08   24.22   0
  -6  -6  10   70.17   51.91   0
   6  -6  10  201.43   59.44   0
   6   6  10  157.79   27.14   0
  -6  -6 -11  265.79   29.85   0
  -6  -6  11  229.42   31.04   0
  -6  -6  11  235.63   53.25   0
   6  -6  11  274.16   72.51   0
   6   6  11  305.94   36.62   0
  -6  -7   0   18.78   21.32   0
  -6  -7   0   48.97   20.59   0
   6  -7   0   17.00   50.05   0
   6   7   0   62.21   20.17   0
  -6  -7  -1  125.50   28.79   0
  -6  -7  -1  138.30   25.18   0
  -6  -7   1  150.44   29.69   0
   6  -7  -1  119.61   57.01   0
   6  -7   1  123.41   56.05   0
   6   7  -1  139.62   25.54   0
   6   7   1  190.39   30.29   0
  -6  -7  -2   35.16   18.18   0
  -6  -7   2   78.61   30.73   0
   6  -7  -2   20.09   48.26   0
   6  -7   2   31.38   47.58   0
   6   7  -2   64.06   20.93   0
   6   7   2   69.72   21.69   0
   6  -7  -3  159.05   93.39   0
   6  -7   3  178.24   81.33   0
   6   7  -3  185.11   31.09   0
   6   7   3  184.21   29.29   0
   6   7  -4   55.57   22.61   0
   6   7   4   81.05   28.09   0
   7   0   0   -3.70    5.20   0
   7   0  -1   12.38    6.73   0
   7   0   1   14.23    6.92   0
   7   0  -2    4.19    6.05   0
   7   0   2    1.40    5.40   0
   7   0  -3   35.32    8.80   0
   7   0   3   41.06    8.78   0
   7   0  -4     .74    5.90   0
   7   0   4    5.40    6.29   0
   7   0   5    6.58    7.07   0
  -7   0  -6    2.98   17.54   0
   7   0   6    -.97    6.55   0
  -7   0  -7   13.08   15.74   0
   7   0   7   10.28    7.79   0
  -7   0  -8     .69   13.83   0
   7   0   8   -3.44    7.01   0
  -7   0  -9   42.04   16.05   0
   7   0   9   22.55    9.24   0
  -7   0 -10    5.34   13.19   0
   7   0  10    2.73    8.29   0
  -7   0 -11   24.52   14.40   0
   7   0  11    2.38   10.80   0
   7   0  11   15.14    9.89   0
  -7   0 -12  -15.03   11.67   0
   7   0  12   -5.79    9.94   0
   7   0  12   -3.92    8.99   0
  -7   0 -13  -11.64   12.07   0
   7   0  13   -4.09    9.72   0
  -7   0 -14   -3.43   12.69   0
   7   0  14   -8.18   10.59   0
  -7   0 -15    3.25   12.66   0
   7   0  15    6.20   12.92   0
  -7   0 -16   -2.63   12.91   0
   7   0  16   -9.25   12.82   0
  -7   0 -17   19.30   13.52   0
   7   0  17    2.96   15.42   0
  -7   0 -18   -2.37   12.18   0
   7   0  18    7.92   18.26   0
  -7   0 -19   10.18   13.53   0
   7   0  19   12.10   23.89   0
  -7   0 -20    1.78   18.32   0
  -7  -1   0  175.74   29.80   0
   7  -1   0  119.63   13.40   0
   7   1   0  142.70   13.05   0
  -7  -1  -1  720.54   45.69   0
  -7  -1   1  733.84   43.30   0
   7  -1  -1  793.47   26.84   0
   7  -1   1  750.63   26.12   0
   7   1  -1  825.18   26.32   0
   7   1   1  763.28   25.47   0
  -7  -1  -2  746.95   48.89   0
  -7  -1   2  720.81   45.70   0
   7  -1  -2  632.06   24.33   0
   7  -1   2  675.27   25.05   0
   7   1  -2  681.85   24.35   0
   7   1   2  688.67   24.32   0
  -7  -1  -3  204.36   34.67   0
   7  -1  -3  185.31   15.48   0
   7  -1   3  205.64   16.13   0
   7   1  -3  189.79   14.99   0
   7   1   3  185.92   14.95   0
  -7  -1  -4  986.58   57.35   0
   7  -1  -4  767.36   27.08   0
   7  -1   4  778.94   27.13   0
   7   1  -4  741.31   25.73   0
   7   1   4  784.20   26.40   0
  -7  -1  -5  623.60   50.91   0
   7  -1  -5  542.86   23.44   0
   7  -1   5  596.40   24.57   0
   7   1  -5  577.00   23.17   0
   7   1   5  596.60   23.81   0
  -7  -1  -6  202.26   38.84   0
   7  -1   6  166.18   15.92   0
   7   1   6  150.46   14.70   0
  -7  -1  -7  913.83   63.16   0
   7  -1   7  895.75   30.21   0
   7   1   7  916.49   29.84   0
  -7  -1  -8  540.63   61.99   0
   7  -1   8  378.28   22.07   0
   7   1   8  378.22   21.16   0
  -7  -1  -9  368.61   55.04   0
   7  -1   9  252.19   19.51   0
   7   1   9  273.37   19.81   0
  -7  -1 -10  723.93   56.74   0
   7  -1  10  654.22   28.68   0
   7   1  10  553.28   28.26   0
   7   1  10  656.93   28.22   0
  -7  -1 -11  436.70   43.67   0
   7  -1  11  332.03   23.19   0
   7   1  11  298.71   22.98   0
   7   1  11  330.86   22.86   0
  -7  -1 -12  307.23   36.59   0
   7  -1  12  220.13   21.45   0
   7   1  12  230.92   21.39   0
   7   1  12  241.20   21.64   0
  -7  -1 -13  797.32   47.46   0
   7  -1  13  718.21   33.42   0
   7   1  13  662.62   30.03   0
   7   1  13  766.66   34.22   0
  -7  -1 -14  194.03   30.41   0
   7  -1  14  159.88   21.53   0
   7   1  14  160.50   19.23   0
   7   1  14  166.94   22.36   0
  -7  -1 -15  302.92   32.08   0
   7  -1  15  269.72   27.20   0
   7   1  15  284.52   23.04   0
   7   1  15  292.01   27.87   0
  -7  -1 -16  544.19   36.49   0
   7  -1  16  496.24   34.64   0
   7   1  16  541.98   35.68   0
  -7  -1 -17  161.39   25.40   0
   7  -1  17  133.34   25.26   0
   7   1  17  126.71   24.41   0
  -7  -1 -18  316.53   29.72   0
   7  -1  18  320.12   37.14   0
   7   1  18  258.88   33.35   0
  -7  -1 -19  587.43   36.43   0
   7   1  19  553.27   53.28   0
  -7  -2   0    5.69   10.55   0
   7  -2   0    4.99    6.55   0
   7   2   0    5.36    5.76   0
  -7  -2  -1   32.79   13.99   0
  -7  -2   1   19.59   11.84   0
   7  -2  -1   30.48    8.53   0
   7  -2   1   33.63    8.90   0
   7   2  -1   33.10    7.96   0
   7   2   1   26.90    7.47   0
  -7  -2  -2   33.78   13.66   0
  -7  -2   2   29.45   12.21   0
   7  -2  -2   22.49    8.40   0
   7  -2   2   26.03    8.55   0
   7   2  -2   27.59    7.59   0
   7   2   2   28.64    7.75   0
  -7  -2  -3   40.58   15.01   0
  -7  -2   3   28.50   12.31   0
   7  -2  -3   37.56    9.64   0
   7  -2   3   34.24    9.43   0
   7   2  -3   36.38    8.43   0
   7   2   3   32.86    8.24   0
  -7  -2  -4   69.32   17.56   0
  -7  -2   4   40.67   12.35   0
   7  -2  -4   32.78    9.41   0
   7  -2   4   33.75    9.17   0
   7   2  -4   28.74    7.98   0
   7   2   4   24.95    7.88   0
  -7  -2  -5   39.34   16.64   0
  -7  -2   5   33.13   12.48   0
   7  -2  -5   24.99    9.06   0
   7  -2   5   26.86    8.98   0
   7   2  -5   16.26    6.87   0
   7   2   5   13.86    7.12   0
  -7  -2  -6   10.41   15.05   0
  -7  -2   6    2.51   10.13   0
   7  -2   6    9.08    7.77   0
   7   2   6    3.09    6.50   0
  -7  -2  -7   29.38   16.43   0
  -7  -2   7   23.25   12.12   0
   7  -2   7   20.45    9.53   0
   7   2   7   38.07   10.05   0
  -7  -2  -8   14.94   18.24   0
  -7  -2   8    9.66   12.30   0
   7  -2   8   16.96    9.38   0
   7   2   8    9.48    8.08   0
  -7  -2  -9   30.32   20.97   0
   7  -2   9   19.54   10.05   0
   7   2   9    6.65   11.44   0
   7   2   9   15.72    8.88   0
  -7  -2 -10   38.06   22.10   0
   7  -2  10   31.14   11.98   0
   7   2  10   15.74   12.04   0
   7   2  10   16.38    9.84   0
  -7  -2 -11   17.49   23.09   0
   7  -2  11   25.09   11.58   0
   7   2  11   15.62   11.78   0
   7   2  11   16.31   10.69   0
  -7  -2 -12   29.68   25.28   0
   7  -2  12   -2.65   10.26   0
   7   2  12    4.99   10.23   0
   7   2  12    2.70   10.08   0
  -7  -2 -13   30.10   29.49   0
   7  -2  13   10.90   12.24   0
   7   2  13   31.15   12.40   0
   7   2  13   14.31   12.11   0
  -7  -2 -14    3.12   29.20   0
   7  -2  14   11.51   13.00   0
   7   2  14    8.40   10.29   0
   7   2  14    -.35   12.62   0
  -7  -2 -15   25.33   27.32   0
   7  -2  15    8.54   14.18   0
   7   2  15   28.59   12.38   0
   7   2  15    2.74   13.75   0
  -7  -2 -16   23.02   23.02   0
   7  -2  16   15.04   17.21   0
   7   2  16   27.27   12.91   0
   7   2  16   12.16   15.56   0
  -7  -2 -17   -8.65   21.32   0
   7  -2  17    2.15   17.66   0
   7   2  17   38.79   14.17   0
   7   2  17   18.06   18.06   0
  -7  -2 -18   12.76   21.93   0
   7  -2  18   13.52   26.12   0
   7  -2  18    9.41   28.06   0
   7   2  18   26.87   20.70   0
  -7  -3   0  154.15   19.15   0
   7  -3   0  132.41   14.64   0
   7   3   0  125.98   12.42   0
  -7  -3  -1  664.17   30.72   0
  -7  -3   1  667.29   29.74   0
   7  -3  -1  706.06   26.77   0
   7  -3   1  701.44   26.69   0
   7   3  -1  679.15   23.48   0
   7   3   1  733.95   24.52   0
  -7  -3  -2  498.11   27.72   0
  -7  -3   2  455.58   25.53   0
   7  -3  -2  503.67   23.30   0
   7  -3   2  467.12   22.76   0
   7   3  -2  465.77   19.91   0
   7   3   2  489.52   20.93   0
  -7  -3  -3  217.35   21.83   0
  -7  -3   3  195.09   19.27   0
   7  -3  -3  200.58   16.76   0
   7  -3   3  201.19   17.25   0
   7   3  -3  205.96   14.48   0
   7   3   3  193.91   14.99   0
  -7  -3  -4  531.78   30.29   0
  -7  -3   4  488.29   26.53   0
   7  -3  -4  505.92   23.94   0
   7  -3   4  567.93   25.23   0
   7   3  -4  521.61   21.33   0
   7   3   4  537.20   22.42   0
  -7  -3  -5  553.21   31.69   0
  -7  -3   5  539.82   28.04   0
   7  -3  -5  560.34   25.38   0
   7  -3   5  600.57   26.17   0
   7   3  -5  547.83   22.06   0
   7   3   5  566.93   23.54   0
  -7  -3  -6  170.54   23.46   0
  -7  -3   6  159.66   20.12   0
   7  -3  -6  110.81   14.93   0
   7  -3   6  168.64   17.53   0
   7   3  -6  144.38   13.51   0
   7   3   6  150.62   15.25   0
  -7  -3  -7  805.16   39.70   0
  -7  -3   7  624.00   31.28   0
   7  -3  -7  736.73   29.00   0
   7  -3   7  767.52   30.28   0
   7   3  -7  771.09   26.56   0
   7   3   7  686.90   33.17   0
   7   3   7  772.75   28.32   0
  -7  -3  -8  308.44   29.51   0
  -7  -3   8  241.75   22.96   0
   7  -3   8  296.22   22.08   0
   7   3   8  248.63   24.34   0
   7   3   8  261.84   19.72   0
  -7  -3  -9  291.40   31.32   0
  -7  -3   9  219.32   23.74   0
   7  -3   9  251.79   21.67   0
   7   3   9  230.66   23.43   0
   7   3   9  253.23   20.33   0
  -7  -3 -10  534.84   39.01   0
  -7  -3  10  420.79   30.11   0
   7  -3  10  490.23   27.85   0
   7   3  10  484.47   29.59   0
   7   3  10  488.21   26.37   0
  -7  -3 -11  397.93   38.26   0
  -7  -3  11  300.34   28.19   0
   7  -3  11  329.20   25.23   0
   7   3  11  339.78   26.69   0
   7   3  11  343.09   24.84   0
  -7  -3 -12  234.94   36.45   0
  -7  -3  12  173.86   26.34   0
   7  -3  12  195.54   23.05   0
   7   3  12  201.08   23.17   0
   7   3  12  190.63   22.67   0
  -7  -3 -13  633.61   51.08   0
   7  -3  13  611.36   34.24   0
   7   3  13  662.50   34.64   0
   7   3  13  601.88   34.53   0
  -7  -3 -14  149.50   36.59   0
   7  -3  14   94.20   20.66   0
   7   3  14  136.93   21.18   0
   7   3  14   97.53   21.22   0
  -7  -3 -15  342.79   52.81   0
   7  -3  15  213.89   42.51   0
   7  -3  15  240.50   29.16   0
   7   3  15  250.86   26.93   0
   7   3  15  258.20   30.82   0
  -7  -3 -16  442.65   64.31   0
   7  -3  16  427.51   57.78   0
   7  -3  16  382.18   35.61   0
   7   3  16  455.79   33.47   0
   7   3  16  436.28   38.55   0
   7  -3  17  138.50   41.57   0
   7   3  17  194.59   28.02   0
   7   3  17  182.60   35.03   0
  -7  -4   0    4.02    8.66   0
   7  -4   0    4.89    7.61   0
  -7  -4  -1   85.34   15.55   0
  -7  -4   1   83.03   15.31   0
   7  -4  -1   81.71   13.23   0
   7  -4   1   81.99   13.39   0
  -7  -4  -2   46.80   13.04   0
  -7  -4   2   53.64   13.94   0
   7  -4  -2   48.73   11.31   0
   7  -4   2   61.78   12.33   0
  -7  -4  -3   56.92   13.97   0
  -7  -4   3   51.78   13.64   0
   7  -4  -3   50.58   11.20   0
   7  -4   3   56.93   12.21   0
  -7  -4  -4   74.81   15.91   0
  -7  -4   4   61.05   14.50   0
   7  -4  -4   65.55   11.94   0
   7  -4   4   77.09   13.84   0
   7   4   4   56.29   16.33   0
  -7  -4  -5   64.86   15.94   0
  -7  -4   5   50.19   14.15   0
   7  -4  -5   77.13   13.17   0
   7  -4   5   71.36   13.55   0
   7   4   5   64.16   16.30   0
  -7  -4  -6   16.15   12.17   0
  -7  -4   6   -3.22    9.74   0
   7  -4  -6    9.64    8.52   0
   7  -4   6    5.19    9.70   0
   7   4   6     .73   11.71   0
  -7  -4  -7   83.08   18.74   0
  -7  -4   7   69.45   16.01   0
   7  -4  -7   75.34   13.61   0
   7  -4   7   86.05   15.45   0
   7   4   7   69.55   16.29   0
  -7  -4  -8   43.52   15.98   0
  -7  -4   8   12.48   12.34   0
   7  -4  -8   42.88   12.09   0
   7  -4   8   26.20   12.27   0
   7   4   8   32.26   13.62   0
  -7  -4  -9   48.03   17.55   0
  -7  -4   9   41.41   15.48   0
   7  -4  -9   43.88   11.97   0
   7  -4   9   13.69   12.13   0
   7   4   9   28.71   13.36   0
  -7  -4 -10   61.54   18.98   0
  -7  -4  10   52.01   17.09   0
   7  -4  10   59.90   15.37   0
   7   4  10   73.23   16.96   0
  -7  -4 -11   27.78   19.35   0
  -7  -4  11   25.39   15.96   0
   7  -4  11   36.99   32.11   0
   7  -4  11   31.98   14.28   0
   7   4  11   25.51   14.27   0
  -7  -4 -12   26.30   20.31   0
  -7  -4  12   16.13   16.20   0
   7  -4  12   12.36   34.36   0
   7  -4  12    8.08   13.95   0
   7   4  12   23.15   13.69   0
  -7  -4 -13   66.02   25.26   0
  -7  -4  13   31.45   18.03   0
   7  -4  13   83.52   41.69   0
   7  -4  13   38.99   17.86   0
   7   4  13   75.29   19.12   0
  -7  -4 -14  -12.54   27.22   0
  -7  -4  14   28.28   18.60   0
   7  -4  14   19.61   36.92   0
   7  -4  14   -6.49   15.66   0
   7   4  14   19.71   14.64   0
  -7  -5   0   53.65   14.83   0
   7  -5   0   46.60   11.82   0
   7   5   0   34.87   18.99   0
  -7  -5  -1  527.11   29.76   0
  -7  -5   1  478.13   28.63   0
   7  -5  -1  536.15   25.70   0
   7  -5   1  431.86   24.32   0
   7   5   1  419.69   33.40   0
  -7  -5  -2  285.06   23.63   0
  -7  -5   2  284.00   23.87   0
   7  -5  -2  266.62   19.75   0
   7  -5   2  273.91   21.02   0
   7   5   2  219.00   26.80   0
  -7  -5  -3  187.04   20.91   0
  -7  -5   3  170.14   20.63   0
   7  -5  -3  174.32   17.58   0
   7  -5   3  152.77   18.63   0
   7   5   3  155.66   23.53   0
  -7  -5  -4  327.95   25.65   0
  -7  -5   4  325.78   25.56   0
   7  -5  -4  346.97   22.07   0
   7  -5   4  322.72   71.40   0
   7  -5   4  330.00   23.39   0
   7   5   4  328.89   29.07   0
  -7  -5  -5  397.65   28.52   0
  -7  -5   5  359.71   26.96   0
   7  -5  -5  408.57   23.44   0
   7  -5   5  324.04   66.06   0
   7  -5   5  399.30   25.60   0
   7   5   5  385.76   30.56   0
  -7  -5  -6  117.87   21.32   0
  -7  -5   6   76.56   16.74   0
   7  -5  -6  102.00   15.47   0
   7  -5   6  118.34   56.28   0
   7  -5   6   86.30   16.48   0
   7   5   6   95.33   19.91   0
  -7  -5  -7  549.40   34.72   0
  -7  -5   7  496.71   31.94   0
   7  -5  -7  517.73   26.12   0
   7  -5   7  770.60   91.02   0
   7  -5   7  489.74   29.25   0
   7   5   7  490.86   33.49   0
  -7  -5  -8  193.32   26.91   0
  -7  -5   8  188.33   25.98   0
   7  -5  -8  155.63   18.38   0
   7  -5   8  212.03   60.79   0
   7  -5   8  173.52   22.68   0
   7   5   8  164.53   24.22   0
  -7  -5  -9  238.90   29.20   0
  -7  -5   9  183.91   26.18   0
  -7  -5   9  161.55   54.80   0
   7  -5  -9  244.45   20.87   0
   7  -5   9  246.45   61.07   0
   7  -5   9  164.83   22.51   0
   7   5   9  222.19   27.03   0
  -7  -5 -10  307.26   34.20   0
  -7  -5  10  279.99   30.50   0
  -7  -5  10  154.68   55.94   0
   7  -5 -10  281.83   22.74   0
   7  -5  10  360.33   71.36   0
   7  -5  10  288.63   27.76   0
   7   5  10  341.10   32.89   0
  -7  -5  11  235.48   32.09   0
   7  -5 -11  232.52   23.16   0
   7  -5  11  258.47   28.71   0
   7  -5  12  124.70   29.79   0
  -7  -6   0     .02   18.07   0
   7  -6   0   12.58   55.44   0
   7   6   0    3.88   16.20   0
  -7  -6  -1  153.57   34.29   0
  -7  -6   1  178.22   35.02   0
   7  -6  -1  272.34   75.92   0
   7  -6   1  149.74   65.95   0
   7   6  -1  128.36   27.11   0
   7   6   1  165.86   28.06   0
  -7  -6   2  114.38   33.17   0
   7  -6  -2  103.04   51.20   0
   7  -6   2   82.27   70.67   0
   7   6  -2   61.13   22.92   0
   7   6   2   56.52   20.48   0
   7  -6  -3   52.11   40.89   0
   7   6  -3   40.79   23.51   0
   7  -6  -4  121.56   46.15   0
   7   6  -4  -23.00   21.89   0
   7   6  -5   46.80   34.28   0
   8   0   0  579.57   25.63   0
   8   0  -1  315.02   20.29   0
   8   0   1  298.73   19.79   0
   8   0  -2  249.57   18.48   0
   8   0   2  246.78   18.77   0
   8   0  -3 1126.33   34.78   0
   8   0   3 1077.92   34.06   0
   8   0  -4   73.82   13.14   0
   8   0   4   61.87   12.58   0
   8   0  -5  530.34   25.63   0
   8   0   5  497.68   25.32   0
   8   0  -6  488.00   24.89   0
   8   0   6  505.91   25.79   0
   8   0  -7   50.52   11.68   0
   8   0   7   62.07   13.60   0
   8   0  -8  349.09   22.56   0
   8   0   8  351.69   23.52   0
   8   0   9  790.23   32.84   0
   8   0  10   12.62   11.38   0
   8   0  11  617.75   31.67   0
   8   0  12  350.39   27.41   0
   8   0  13   19.46   14.23   0
   8   0  14  378.04   31.50   0
   8  -1   0   15.02    8.34   0
   8   1   0   10.65    7.41   0
   8  -1  -1   25.91    9.75   0
   8  -1   1   34.70   10.08   0
   8   1  -1   14.10    7.54   0
   8   1   1   24.27    8.92   0
   8  -1  -2    5.00    7.62   0
   8  -1   2   14.51    8.46   0
   8   1  -2   16.38    7.97   0
   8   1   2    2.06    6.89   0
   8  -1  -3    4.12    7.39   0
   8  -1   3    5.51    7.60   0
   8   1  -3    7.88    7.21   0
   8   1   3   10.60    8.01   0
   8  -1  -4   -2.53    7.30   0
   8  -1   4   -6.96    6.90   0
   8   1  -4    4.99    7.36   0
   8   1   4   -1.51    7.15   0
   8  -1  -5   14.09    8.98   0
   8  -1   5     .00    7.95   0
   8   1  -5    8.58    7.60   0
   8   1   5   11.37    8.25   0
   8  -1  -6    9.34    8.49   0
   8  -1   6    5.05    8.49   0
   8   1  -6   12.32    8.13   0
   8   1   6    6.64    8.27   0
   8  -1  -7   16.35    9.20   0
   8  -1   7   24.96   10.73   0
   8   1  -7   25.32    9.69   0
   8   1   7   19.33    9.93   0
   8  -1  -8    9.42    8.92   0
   8  -1   8   11.45    9.97   0
   8   1  -8    3.92    7.94   0
   8   1   8   10.65    9.60   0
   8  -1   9    2.42    9.76   0
   8   1   9  -24.17   12.82   0
   8   1   9    1.46    9.58   0
   8  -1  10   -1.78    9.94   0
   8   1  10  -10.79   11.89   0
   8   1  10    1.17   10.41   0
   8  -1  11     .85   11.47   0
   8   1  11    7.34   12.48   0
   8   1  11    1.64   10.59   0
   8  -1  12   10.53   12.95   0
   8   1  12    8.38   11.86   0
   8   1  12    2.52   11.57   0
   8  -1  13   23.09   14.28   0
   8   1  13   23.70   12.95   0
   8   1  13   11.27   13.78   0
   8  -1  14   -1.82   16.04   0
   8   1  14     .45   13.79   0
   8  -2   0  472.17   24.60   0
   8   2   0  477.93   23.16   0
   8  -2  -1  270.06   20.27   0
   8  -2   1  267.53   20.11   0
   8   2  -1  267.28   18.42   0
   8   2   1  293.56   19.23   0
  -8  -2  -2  225.90   37.18   0
   8  -2  -2  190.10   18.01   0
   8  -2   2  170.74   17.63   0
   8   2  -2  167.84   15.73   0
   8   2   2  166.53   16.29   0
  -8  -2  -3  879.85   58.73   0
   8  -2  -3 1063.04   35.03   0
   8  -2   3 1064.29   35.17   0
   8   2  -3  980.48   31.74   0
   8   2   3 1017.19   32.78   0
  -8  -2  -4   80.31   31.05   0
   8  -2  -4   64.08   12.70   0
   8  -2   4   65.18   13.22   0
   8   2  -4   72.16   12.18   0
   8   2   4   84.31   13.46   0
  -8  -2  -5  435.98   50.20   0
   8  -2  -5  393.35   23.66   0
   8  -2   5  429.79   24.96   0
   8   2  -5  426.45   22.74   0
   8   2   5  458.08   24.16   0
  -8  -2  -6  434.17   51.04   0
   8  -2  -6  458.58   25.28   0
   8  -2   6  454.82   26.10   0
   8   2  -6  458.02   23.65   0
   8   2   6  460.34   24.54   0
  -8  -2  -7  124.07   36.39   0
   8  -2  -7   89.34   15.25   0
   8  -2   7   81.77   15.15   0
   8   2  -7   69.73   12.78   0
   8   2   7   79.81   14.61   0
  -8  -2  -8  405.62   55.14   0
   8  -2  -8  280.55   22.44   0
   8  -2   8  305.85   23.81   0
   8   2  -8  317.28   21.51   0
   8   2   8  252.01   26.65   0
   8   2   8  296.56   22.36   0
  -8  -2  -9  798.49   69.43   0
   8  -2  -9  752.29   33.00   0
   8  -2   9  723.13   33.24   0
   8   2  -9  790.63   31.72   0
   8   2   9  806.71   36.96   0
   8   2   9  743.76   32.23   0
  -8  -2 -10    5.60   32.97   0
   8  -2  10   -3.25   11.47   0
   8   2  10    5.17   12.63   0
   8   2  10    3.68   11.07   0
  -8  -2 -11  705.73   61.53   0
   8  -2  11  580.91   32.84   0
   8   2  11  596.92   32.80   0
   8   2  11  610.74   31.91   0
  -8  -2 -12  379.88   48.41   0
   8  -2  12  271.91   27.41   0
   8   2  12  300.41   26.19   0
   8   2  12  270.22   26.18   0
  -8  -2 -13   59.28   23.88   0
   8  -2  13   15.23   18.84   0
   8   2  13   34.36   12.76   0
   8   2  13    5.96   13.86   0
  -8  -2 -14  363.73   42.57   0
   8   2  14  355.64   30.30   0
   8   2  14  285.53   34.43   0
  -8  -3   0   70.43   19.94   0
   8  -3   0   74.80   13.49   0
   8   3   0   64.60   11.57   0
  -8  -3  -1  -13.47   14.09   0
  -8  -3   1  -10.48   14.25   0
   8  -3  -1    8.42    8.99   0
   8  -3   1    2.21    8.68   0
   8   3  -1    9.73    7.40   0
   8   3   1   -4.17    6.79   0
  -8  -3  -2   22.72   17.95   0
  -8  -3   2   37.80   17.74   0
   8  -3  -2   31.82   11.35   0
   8  -3   2   53.23   12.86   0
   8   3  -2   37.98    9.67   0
   8   3   2   29.95    9.71   0
  -8  -3  -3   23.10   16.54   0
  -8  -3   3   16.25   16.84   0
   8  -3  -3   29.24   11.07   0
   8  -3   3   26.54   11.39   0
   8   3  -3   32.70    9.64   0
   8   3   3   14.54    8.87   0
  -8  -3  -4   25.02   18.61   0
  -8  -3   4   16.05   18.93   0
   8  -3  -4   21.55   10.58   0
   8  -3   4   23.69   11.41   0
   8   3  -4   22.22    8.40   0
   8   3   4   16.75    9.67   0
  -8  -3  -5   -7.57   17.17   0
   8  -3  -5   27.63   11.10   0
   8  -3   5    4.16   10.20   0
   8   3  -5   12.84    7.69   0
   8   3   5    1.36    8.12   0
  -8  -3  -6   63.14   22.73   0
   8  -3  -6   55.26   13.37   0
   8  -3   6   66.61   14.93   0
   8   3  -6   79.78   12.96   0
   8   3   6   55.35   18.62   0
   8   3   6   80.25   14.72   0
  -8  -3  -7   14.36   19.13   0
   8  -3  -7   16.07   10.58   0
   8  -3   7    9.95   11.59   0
   8   3  -7   11.44    8.22   0
   8   3   7     .11   14.14   0
   8   3   7    2.96    9.29   0
  -8  -3  -8   39.01   25.17   0
   8  -3  -8   45.32   13.83   0
   8  -3   8   44.47   15.02   0
   8   3  -8   30.32    9.61   0
   8   3   8   34.76   16.41   0
   8   3   8   44.72   13.52   0
  -8  -3  -9   20.57   25.15   0
   8  -3  -9   17.97   12.20   0
   8  -3   9   12.16   12.70   0
   8   3  -9   27.66    9.88   0
   8   3   9   18.02   14.53   0
   8   3   9   15.79   11.92   0
  -8  -3 -10   20.92   25.10   0
   8  -3 -10   15.61   11.90   0
   8  -3  10   -3.94   12.92   0
   8   3 -10    7.95    8.23   0
   8   3  10     .00   12.97   0
   8   3  10  -13.65   10.12   0
  -8  -3 -11   11.76   29.39   0
   8  -3 -11   24.94   13.95   0
   8  -3  11    8.64   16.19   0
   8   3 -11   20.69   10.06   0
   8   3  11   20.90   13.84   0
   8   3  11   13.27   20.97   0
  -8  -3 -12   28.80   39.89   0
  -8  -4   0  400.62   31.35   0
   8  -4   0  400.71   25.16   0
  -8  -4  -1  236.64   27.53   0
  -8  -4   1  202.82   25.31   0
   8  -4  -1  266.14   21.71   0
   8  -4   1  231.53   21.53   0
  -8  -4  -2  179.87   26.09   0
  -8  -4   2  164.98   24.55   0
   8  -4  -2  135.63   18.04   0
   8  -4   2  148.26   19.47   0
  -8  -4  -3  748.19   41.38   0
  -8  -4   3  724.72   38.59   0
   8  -4  -3  741.89   31.78   0
   8  -4   3  762.88   32.69   0
   8   4   3  637.23   39.84   0
  -8  -4  -4   79.45   21.56   0
  -8  -4   4   42.91   16.47   0
   8  -4  -4   40.90   13.07   0
   8  -4   4   37.26   13.65   0
   8   4   4   26.76   18.07   0
  -8  -4  -5  371.86   35.51   0
  -8  -4   5  342.20   30.38   0
   8  -4  -5  337.91   23.96   0
   8  -4   5  352.31   25.86   0
   8   4   5  296.06   30.12   0
  -8  -4  -6  291.35   33.33   0
  -8  -4   6  249.02   28.66   0
   8  -4  -6  311.78   23.76   0
   8  -4   6  269.52   24.57   0
   8   4   6  292.05   29.10   0
  -8  -4  -7   73.31   23.59   0
  -8  -4   7   78.14   20.80   0
   8  -4  -7   57.67   14.95   0
   8  -4   7   38.18   15.06   0
   8   4   7   49.25   26.79   0
  -8  -4  -8  196.72   47.36   0
   8  -4  -8  165.37   24.06   0
   8  -4   8  159.31   29.63   0
   9   0   0    1.88    8.90   0
   9   0  -1    9.85    9.80   0
   9   0   1    6.60    9.74   0
   9   0  -2    4.67    8.87   0
   9   0   2   -8.49    8.92   0
   9   0  -3   16.00   10.08   0
   9   0   3   19.51   11.51   0
   9   0  -4     .93    8.75   0
   9   0   4  -14.01    9.11   0
   9   0  -5   15.43    9.96   0
   9   0   5    9.18   11.54   0
   9   0  -6   -3.87    9.17   0
   9   0   6   -7.00   10.68   0
   9  -1   0  193.95   20.63   0
   9   1   0  182.16   19.39   0
   9  -1  -1  605.08   30.13   0
   9  -1   1  605.28   30.20   0
   9   1  -1  660.30   30.11   0
   9   1   1  617.60   29.55   0
   9  -1  -2  265.92   22.39   0
   9  -1   2  270.68   23.28   0
   9   1  -2  259.51   21.23   0
   9   1   2  242.40   21.58   0
   9  -1  -3   70.69   15.15   0
   9  -1   3   45.01   13.86   0
   9   1  -3   55.64   13.21   0
   9   1   3   27.92   11.77   0
   9  -1  -4  277.46   23.48   0
   9  -1   4  248.30   22.92   0
   9   1  -4  243.55   21.41   0
   9   1   4  265.73   22.69   0
   9  -1  -5  502.42   34.35   0
   9  -1   5  440.03   37.00   0
   9   1  -5  432.75   26.31   0
   9   1   5  434.76   27.07   0
   9   1  -6  181.91   22.86   0
   9   1   6  192.62   22.77   0
   9  -2   0   10.13   14.62   0
   9   2   0    5.00    9.00   0
   9  -2  -1   13.56   15.75   0
   9   2  -1   -3.12    7.66   0
   9   2   1    3.79    9.19   0
   9   2  -2   21.64    9.98   0
   9   2   2    9.13    9.66   0
   9   2  -3    8.69    8.76   0
   9   2   3    6.96    9.87   0
   9   2  -4   18.34    9.99   0
   9   2   4   16.37   11.68   0
   9   2  -5   12.39   10.64   0
   9   2   5    5.26   10.98   0
;
_shelx_hkl_checksum     71844
_shelx_res_file
;
TITL test3_b.res in Pna2(1)
    habitus.res
    created by SHELXL-2019/3 at 17:40:05 on 25-Aug-2023
REM Old TITL test3 in Pna2(1)
REM SHELXT solution in Pna2(1)
REM R1 0.145,  Rweak 0.003,  Alpha 0.018,  Orientation as input
REM Flack x =  0.367 ( 0.083 ) from Parsons' quotients
REM Formula found by SHELXT:  Bi O2
CELL  0.71073   5.3854   5.3676  17.0506   90.000   90.000   90.000
ZERR    4.000   0.0013   0.0013   0.0041    0.000    0.000    0.000
LATT -1
SYMM -X, -Y, 1/2+Z
SYMM 1/2+X, 1/2-Y, Z
SYMM 1/2-X, 1/2+Y, 1/2+Z
SFAC H BI N O
UNIT 4 8 4 24
TEMP -173
twin 0 -1 0 1 0 0 0 0 -1
size 0.09 0.08 0.01
rem synthesis Owen Missen A0top
rem yellowish plate
rem coordinaten entsprechend Henry aufgestellt um group-subgroup relations
rem Cmc21 -->Pna21 mit transformationsmatrix -b,a,c verwandt (k2 uebergang
acta
L.S. 100
conn 10 3.0 $Bi
conn 8 3.0 O2
BOND $H
LIST 4
FMAP 2
PLAN 20
WGHT    0.021300
BASF   0.07039
FVAR       0.16914
BI1   2    0.043616   -0.007846    0.236583    11.00000    0.00314    0.00303 =
         0.00279    0.00006    0.00001   -0.00018
BI2   2    0.082171    0.481988    0.084417    11.00000    0.00461    0.00439 =
         0.00395    0.00100   -0.00086   -0.00002
O1A   4    0.286611    0.246778    0.167820    11.00000    0.00410
O1B   4    0.284038    0.739413    0.168324    11.00000    0.00527
O2    4    0.493685    0.453864    0.042306    11.00000    0.00966
N1    3    0.021392    0.496893    0.375935    11.00000    0.00915
O3    4    0.036257    0.497701    0.300366    11.00000    0.00888
O4    4    0.865017    0.635147    0.408370    11.00000    0.01484
O5    4    0.162565    0.360429    0.415300    11.00000    0.01447
HKLF 4
REM  test3_b.res in Pna2(1)
REM wR2 = 0.0574, GooF = S = 0.984, Restrained GooF = 0.983 for all data
REM R1 = 0.0298 for 2407 Fo > 4sig(Fo) and 0.0380 for all 2798 data
REM 48 parameters refined using 1 restraints
END
WGHT      0.0213      0.0000
REM Highest difference peak  3.128,  deepest hole -3.609,  1-sigma level  0.638
Q1    1   0.5856  0.3000  0.0492  11.00000  0.05    3.13
Q2    1   0.0381 -0.0084  0.2891  11.00000  0.05    3.02
Q3    1   0.0902  0.6256  0.0568  11.00000  0.05    2.88
Q4    1  -0.1018  0.5648  0.2441  11.00000  0.05    2.73
Q5    1   0.0701  0.4641  0.2163  11.00000  0.05    2.63
Q6    1   0.9351  0.5276  0.4510  11.00000  0.05    2.59
Q7    1   0.6889  0.5055  0.0390  11.00000  0.05    2.51
Q8    1   0.0834  0.4727  0.0399  11.00000  0.05    2.43
Q9    1   0.0861  0.6304  0.1124  11.00000  0.05    2.40
Q10   1   0.0504 -0.0024  0.1814  11.00000  0.05    2.37
Q11   1   0.0748  0.2106  0.1197  11.00000  0.05    2.36
Q12   1   0.2941  0.8470  0.1580  11.00000  0.05    2.36
Q13   1   0.2985  0.0827  0.1080  11.00000  0.05    2.36
Q14   1   0.2110  0.5272  0.0863  11.00000  0.05    2.34
Q15   1  -0.0204  0.5336  0.0907  11.00000  0.05    2.26
Q16   1   0.0550 -0.1831  0.2618  11.00000  0.05    2.26
Q17   1   0.0402  0.6904  0.2686  11.00000  0.05    2.22
Q18   1   0.0438  0.1310  0.2552  11.00000  0.05    2.20
Q19   1   0.4509  0.5244  0.1509  11.00000  0.05    2.17
Q20   1   0.1686  0.9748  0.1321  11.00000  0.05    2.16
;
_shelx_res_checksum     47215
data_global
_journal_date_recd_electronic     2023-11-23
_journal_date_accepted     2023-11-28
_journal_name_full     'Acta Crystallographica, Section E'
_journal_year     2023
_journal_volume     79
_journal_issue     12
_journal_page_first     1223
_journal_page_last     1227
_journal_paper_category     GI
_journal_paper_doi     10.1107/S205698902301023X
_journal_coeditor_code     HB8084
_publ_contact_author_name     'Matthias Weil'
_publ_contact_author_address
;
Institute for Chemical Technologies and Analytics, Division of Structural
Chemistry, TU Wien, Getreidemarkt 9/E164-05-1, A-1060 Vienna,
Austria
;
_publ_contact_author_email     'matthias.weil@tuwien.ac.at'
_publ_contact_author_fax     ?
_publ_contact_author_phone     '004315880117211'
_publ_section_title
;
Dimorphism of [Bi~2~O~2~(OH)](NO~3~) -- the ordered <i>Pna</i>2~1~ structure at
100 K
;
loop_
    _publ_author_name
    _publ_author_footnote
    _publ_author_address
    'Weil, Matthias' .
;
Institute for Chemical Technologies and Analytics,
Division of Structural Chemistry, TU Wien, Getreidemarkt 9/E164-05-1,
A-1060 Vienna,
Austria
;
    'Missen, Owen P.'
;
Current address: Centre for Ore Deposit and Earth Sciences,
University of Tasmania, TAS, Private Bag 79, Hobart 7001, Australia
;
;
School of Earth, Atmosphere and Environment, Monash University, Clayton 3800,
Victoria, Australia
Geosciences, Museums Victoria, GPO Box 666, Melbourne 3001, Victoria,
Australia
;
    'Mills, Stuart J.' .
;
Geosciences, Museums Victoria, GPO Box 666, Melbourne 3001, Victoria,
Australia
;
_publ_section_synopsis
;
A structural phase transition occurs for [Bi~2~O~2~(OH)](NO~3~) between 173 K
(space group <i>Cmc</i>2~1~; previous single-crystal X-ray data) and 100 K
(space group <i>Pna</i>2~1~; current single-crystal X-ray data).
;
