# Supplementary material for: Dimorphism of [Bi2O2(OH)](NO3) – the ordered Pna21 structure at 100 K
Source: Acta Crystallogr E Crystallogr Commun. 2023 Nov 30;79(Pt 12):1223–7. doi: 10.1107/S205698902301023X (PMC10833416; doi:10.1107/S205698902301023X)
Supplement: Supplementary file 2 [file e-79-01223-Isup2.hkl]

data_I                                                                          
_shelx_title ' test3_b.res in Pna2(1)'                                          
_shelx_refln_list_code          4                                               
_shelx_F_calc_maximum      529.80                                               
_exptl_crystal_F_000       888.00                                               
_reflns_d_resolution_high  0.5676                                               
                                                                                
loop_                                                                           
 _space_group_symop_operation_xyz                                               
 'x, y, z'                                                                      
 '-x, -y, z+1/2'                                                                
 'x+1/2, -y+1/2, z'                                                             
 '-x+1/2, y+1/2, z+1/2'                                                         
                                                                                
_cell_length_a     5.3854                                                       
_cell_length_b     5.3676                                                       
_cell_length_c    17.0506                                                       
_cell_angle_alpha  90.000                                                       
_cell_angle_beta   90.000                                                       
_cell_angle_gamma  90.000                                                       
                                                                                
_shelx_F_squared_multiplier     1.000                                           
                                                                                
loop_                                                                           
 _refln_index_h                                                                 
 _refln_index_k                                                                 
 _refln_index_l                                                                 
 _refln_F_squared_calc                                                          
 _refln_F_squared_meas                                                          
 _refln_F_squared_sigma                                                         
 _refln_observed_status                                                         
   2   0 -29       2300.78       1551.60       511.37 o                         
   0   1 -29        314.08        224.38       312.41 o                         
   1   1 -29       5977.22       5790.76       469.86 o                         
   0   0 -28      27114.76      28478.59      1216.04 o                         
   2   0 -28      13095.13      12002.17       643.20 o                         
   1   1 -28      20474.26      19858.68       537.21 o                         
   2   1 -28        130.67        532.15       264.61 o                         
   3   1 -28       5400.96       4536.30       789.61 o                         
   0   2 -28      22850.31      22326.21      2050.56 o                         
   1   2 -28        179.91        389.72       263.96 o                         
   2   2 -28      12625.89      12002.23       883.26 o                         
   1   3 -28      16748.37      14741.05      1250.30 o                         
   2   0 -27      21224.77      20079.34       748.38 o                         
   0   1 -27        126.40        218.37       266.72 o                         
   1   1 -27       1478.05       1606.11       243.04 o                         
   2   1 -27         95.89        372.40       252.90 o                         
   3   1 -27       4499.47       4504.35       405.93 o                         
   1   2 -27        855.05        942.23       274.12 o                         
   2   2 -27      19810.37      19285.62       662.22 o                         
   3   2 -27         36.61        -52.38       389.15 o                         
   0   3 -27        804.37       1099.30       552.97 o                         
   1   3 -27       1387.29       1480.20       333.36 o                         
   2   3 -27        188.91          4.03       361.46 o                         
   0   0 -26      56375.48      53247.87      1537.97 o                         
   2   0 -26      28146.54      28470.64       846.32 o                         
   1   1 -26       1343.29       1494.26       235.81 o                         
   2   1 -26         28.66        212.12       202.28 o                         
   3   1 -26       6277.55       6598.41       469.96 o                         
   4   1 -26        117.71         48.38       354.24 o                         
   0   2 -26      51308.04      49699.31      1100.31 o                         
   1   2 -26        155.73        335.21       210.72 o                         
   2   2 -26      23727.08      22982.39       697.06 o                         
   3   2 -26        913.14        992.03       312.10 o                         
   4   2 -26       1521.04       1355.86       676.01 o                         
   1   3 -26       1610.32       2184.02       356.41 o                         
   2   3 -26        432.55        726.52       314.95 o                         
   3   3 -26       6408.08       6582.30       561.95 o                         
   0   4 -26      38417.94      36589.96      1641.08 o                         
   1   4 -26        807.64       1177.09       483.50 o                         
   2   4 -26      16890.96      15961.99      1441.84 o                         
   2   0 -25      16363.99      15685.65       658.60 o                         
   4   0 -25      23304.17      24035.61      1213.94 o                         
   0   1 -25        131.45        272.64       254.99 o                         
   1   1 -25       3173.15       3752.38       305.42 o                         
   2   1 -25        100.42        192.30       186.33 o                         
   3   1 -25      12763.38      12585.64       546.40 o                         
   4   1 -25        201.67        111.30       272.06 o                         
   1   2 -25        634.31        535.90       208.18 o                         
   2   2 -25      17281.05      17312.16       630.48 o                         
   3   2 -25         92.52        146.15       265.31 o                         
   4   2 -25      21299.71      20723.87       744.39 o                         
   0   3 -25       1183.80        961.25       364.25 o                         
   1   3 -25       3528.08       3727.04       405.45 o                         
   2   3 -25        444.07        410.31       288.33 o                         
   3   3 -25      11868.58      11792.01       660.83 o                         
   4   3 -25        302.68        691.39       539.69 o                         
   1   4 -25       2372.59       2265.29       431.55 o                         
   2   4 -25      13260.63      13488.00       729.43 o                         
   3   4 -25        135.90        907.75       595.61 o                         
   0   0 -24      16918.21      18388.48       954.24 o                         
   2   0 -24       7732.11       7116.92       538.64 o                         
   4   0 -24       6918.68       6671.63       789.61 o                         
   1   1 -24      46251.49      46832.78       721.23 o                         
   2   1 -24        291.15        414.81       188.30 o                         
   3   1 -24      10620.46      11345.50       535.80 o                         
   4   1 -24        194.76        405.75       273.51 o                         
   5   1 -24       7674.33       8671.33       662.72 o                         
   0   2 -24      12002.01      11319.94       802.71 o                         
   1   2 -24        274.39        269.19       192.65 o                         
   2   2 -24       6305.16       7305.50       487.31 o                         
   3   2 -24        693.90        867.80       302.45 o                         
   4   2 -24       7726.06       7919.84       570.88 o                         
   5   2 -24        256.82        816.22       436.06 o                         
   1   3 -24      36314.71      37292.27      1333.45 o                         
   2   3 -24       1606.26       1409.18       356.67 o                         
   3   3 -24       7467.59       7622.30       608.31 o                         
   4   3 -24       1507.42       1405.46       426.69 o                         
   0   4 -24       8573.69       8356.75      1068.89 o                         
   1   4 -24        456.96        526.14       387.07 o                         
   2   4 -24       5904.08       6305.09       809.23 o                         
   3   4 -24       1539.59       1907.05       469.89 o                         
   1   5 -24      26305.40      26149.18      1444.64 o                         
   2   5 -24       2533.33       2860.08       672.16 o                         
   2   0 -23       1464.33       1635.37       326.48 o                         
   4   0 -23         16.92        353.03       420.14 o                         
   0   1 -23        581.27        677.87       271.95 o                         
   1   1 -23      10890.62      11495.70       404.40 o                         
   2   1 -23        210.78        504.37       189.55 o                         
   3   1 -23      46086.15      46962.88       921.85 o                         
   4   1 -23         42.18        -98.76       252.45 o                         
   5   1 -23      28183.60      28022.24       918.47 o                         
   1   2 -23        169.02        245.39       189.53 o                         
   2   2 -23       1834.95       1997.29       336.62 o                         
   3   2 -23        233.16        468.47       286.05 o                         
   4   2 -23        235.33        421.71       312.26 o                         
   5   2 -23        774.12       1012.56       376.58 o                         
   0   3 -23       3881.04       3906.14       487.14 o                         
   1   3 -23      11212.64      12310.13      1298.61 o                         
   2   3 -23       1475.23       1366.92       372.82 o                         
   3   3 -23      39454.10      40962.90      1070.19 o                         
   4   3 -23        100.42       -139.37       363.35 o                         
   5   3 -23      25722.62      25536.18      2896.27 o                         
   1   4 -23        301.45        568.22       353.72 o                         
   2   4 -23        474.73       1127.51       476.17 o                         
   3   4 -23        240.61       1114.53       528.31 o                         
   4   4 -23         40.48        427.51       584.54 o                         
   0   5 -23       7446.85       8231.96      1343.62 o                         
   1   5 -23       7518.68       6768.56       890.34 o                         
   2   5 -23       2851.85       2776.95       652.30 o                         
   3   5 -23      26643.83      25847.26      2479.27 o                         
   0   0 -22      18359.28      17743.93       906.70 o                         
   2   0 -22      11612.20      11633.56       668.84 o                         
   4   0 -22       9242.81       9823.41       868.25 o                         
   6   0 -22      10017.56      10395.25       944.10 o                         
   1   1 -22      50108.35      50031.20       776.80 o                         
   2   1 -22        233.99        223.69       174.12 o                         
   3   1 -22      11201.36      11462.75       538.65 o                         
   4   1 -22        334.08        414.49       276.90 o                         
   5   1 -22       9225.39       9467.68       634.37 o                         
   6   1 -22         77.41       -340.52       340.52 o                         
   0   2 -22      16131.19      16000.48       690.23 o                         
   1   2 -22        218.25        368.49       187.33 o                         
   2   2 -22       8024.65       7785.38       519.94 o                         
   3   2 -22        722.80       1041.81       328.34 o                         
   4   2 -22      11236.39      11223.69       662.58 o                         
   5   2 -22        310.78        329.15       344.01 o                         
   1   3 -22      40029.04      38336.77       970.89 o                         
   2   3 -22       1721.14       1895.15       397.92 o                         
   3   3 -22       6442.97       6614.58       617.85 o                         
   4   3 -22       1983.01       1782.13       691.35 o                         
   5   3 -22       5690.94       5668.71       625.23 o                         
   0   4 -22       9910.55       9435.07      1289.10 o                         
   1   4 -22        540.64        820.71       414.39 o                         
   2   4 -22       9058.84      10092.03       823.60 o                         
   3   4 -22       1616.39       1578.18       524.54 o                         
   4   4 -22       6870.99       7892.46       904.80 o                         
   1   5 -22      27363.44      26775.87      1439.85 o                         
   2   5 -22       3558.28       3098.60       828.96 o                         
   3   5 -22       5375.84       5186.34       775.46 o                         
   0   6 -22       9078.94       7981.34      1384.87 o                         
   1   6 -22        596.19        700.71       677.68 o                         
   2   0 -21      25190.24      24931.99       760.97 o                         
   4   0 -21      30126.25      27967.91      1236.66 o                         
   6   0 -21      14308.75      14901.49      1010.16 o                         
   0   1 -21        258.75        291.50       228.99 o                         
   1   1 -21       4699.81       5038.60       309.47 o                         
   2   1 -21        128.64        278.24       170.94 o                         
   3   1 -21      16834.98      16753.97       627.97 o                         
   4   1 -21        270.02        195.80       283.55 o                         
   5   1 -21      11627.94      12398.84       981.33 o                         
   6   1 -21        418.12        258.77       338.88 o                         
   1   2 -21       1003.40       1108.16       230.33 o                         
   2   2 -21      22725.35      22000.64       889.27 o                         
   3   2 -21         63.86         29.07       289.05 o                         
   4   2 -21      31366.44      32785.38      1096.02 o                         
   5   2 -21        442.44        398.41       343.21 o                         
   6   2 -21      11577.28      12240.46      1340.13 o                         
   0   3 -21       1802.44       1727.72       427.39 o                         
   1   3 -21       4524.49       4766.32       536.25 o                         
   2   3 -21        469.25        575.94       371.00 o                         
   3   3 -21      15032.40      15606.89       823.27 o                         
   4   3 -21        368.15        -91.55       372.22 o                         
   5   3 -21       9996.36       9851.52       962.97 o                         
   1   4 -21       2887.23       3263.33       592.37 o                         
   2   4 -21      17843.60      17656.00       951.68 o                         
   3   4 -21        209.74        314.81       423.19 o                         
   4   4 -21      23716.64      22634.61      1021.65 o                         
   5   4 -21       1505.58       1787.98       889.29 o                         
   0   5 -21       3505.84       3168.21       980.10 o                         
   1   5 -21       3026.23       2608.87       698.33 o                         
   2   5 -21       1030.94       1478.02       502.81 o                         
   3   5 -21       9469.95       9108.54       758.84 o                         
   4   5 -21        868.80        529.76       803.01 o                         
   1   6 -21       4572.91       4106.94       702.03 o                         
   2   6 -21      10544.04      12615.17      1628.50 o                         
   0   0 -20      87377.01      88211.77      1767.96 o                         
   2   0 -20      49030.23      52980.21      1057.38 o                         
   6   0 -20      15684.32      17048.35      1052.46 o                         
   1   1 -20       2418.05       2711.63       248.54 o                         
   2   1 -20         63.09        243.20       178.90 o                         
   3   1 -20       7960.41       8077.09       451.89 o                         
   4   1 -20        158.47        327.16       287.31 o                         
   5   1 -20      14454.30      15164.28      1133.03 o                         
   6   1 -20        170.60        157.79       315.40 o                         
   0   2 -20      86769.19      88283.97      4769.79 o                         
   1   2 -20        203.68         15.88       174.92 o                         
   2   2 -20      36207.73      36185.59      1533.72 o                         
   3   2 -20       1339.36       1505.95       368.05 o                         
   4   2 -20       2946.80       2421.28      1249.60 o                         
   5   2 -20       1012.01       1201.47       375.35 o                         
   6   2 -20      12242.77      12215.29      1373.68 o                         
   1   3 -20       2065.43       2264.84       382.73 o                         
   2   3 -20        703.55        807.35       401.25 o                         
   3   3 -20       8724.48       9955.35       827.86 o                         
   4   3 -20        778.99        522.74       569.50 o                         
   5   3 -20      12146.64      11651.23       932.64 o                         
   6   3 -20        711.52         19.25       624.55 o                         
   0   4 -20      59034.26      55645.00      2535.20 o                         
   1   4 -20       1208.33       1099.02       476.25 o                         
   2   4 -20      27277.63      27328.56      1436.01 o                         
   3   4 -20       4770.75       5590.11       647.40 o                         
   4   4 -20         94.73        179.99       417.29 o                         
   5   4 -20       1907.14       2281.26       734.27 o                         
   1   5 -20       2429.75       1915.07       590.09 o                         
   2   5 -20       1772.53       1339.49       432.47 o                         
   3   5 -20       6552.59       6569.32       606.18 o                         
   4   5 -20        795.40        450.19       688.07 o                         
   0   6 -20      37157.07      37025.13      1767.96 o                         
   1   6 -20       2006.20       2776.16       568.13 o                         
   2   6 -20      17143.41      16998.72      1546.00 o                         
   3   6 -20       7279.31       7793.30      1030.60 o                         
   2   0 -19      37405.08      37723.75       905.50 o                         
   4   0 -19      48352.25      49976.58      5882.37 o                         
   6   0 -19      13717.02      14751.19      1011.91 o                         
   0   1 -19         87.10        250.67       323.32 o                         
   1   1 -19       2394.43       2749.28       248.40 o                         
   2   1 -19        146.01        165.51       169.10 o                         
   3   1 -19       7794.71       7826.41       632.76 o                         
   4   1 -19        463.37        248.24       283.26 o                         
   5   1 -19       8010.71       7943.75      1066.62 o                         
   6   1 -19        756.14        846.57       358.28 o                         
   7   1 -19      19656.62      20532.89      1273.37 o                         
   1   2 -19       1558.53       1207.49       233.70 o                         
   2   2 -19      35163.29      35205.51       924.80 o                         
   3   2 -19        210.00        284.80       304.20 o                         
   4   2 -19      47307.62      47487.81      1102.20 o                         
   5   2 -19        492.40        755.11       338.13 o                         
   6   2 -19      13490.79      13165.73      1057.50 o                         
   0   3 -19       1026.86        929.92       453.91 o                         
   1   3 -19       2632.17       2388.35       356.45 o                         
   2   3 -19        290.23        352.46       350.04 o                         
   3   3 -19       6829.74       7381.63       639.71 o                         
   4   3 -19        723.77       1105.52       389.17 o                         
   5   3 -19       7618.15       7007.59      1151.95 o                         
   6   3 -19       1151.65       1244.78       630.88 o                         
   1   4 -19       5314.13       5161.84       582.44 o                         
   2   4 -19      28897.10      28734.24      1226.45 o                         
   3   4 -19        383.24        339.64       367.20 o                         
   4   4 -19      33463.37      32287.79      2183.67 o                         
   5   4 -19       1335.71       1174.02       570.52 o                         
   0   5 -19       2208.02       1486.93       707.81 o                         
   1   5 -19       1623.46       1449.25       383.51 o                         
   2   5 -19        578.63        594.02       342.55 o                         
   3   5 -19       4786.76       4770.31       491.47 o                         
   4   5 -19       1694.19       1428.22       557.86 o                         
   1   6 -19       7922.66       7749.67       695.34 o                         
   2   6 -19      14366.83      14983.63      1298.88 o                         
   3   6 -19        568.16        754.16       671.46 o                         
   0   0 -18      52196.70      54051.81      1357.95 o                         
   2   0 -18      24454.66      25820.12       772.08 o                         
   4   0 -18      11100.81      11726.36      1291.19 o                         
   6   0 -18      13132.62      13901.81       993.74 o                         
   1   1 -18      49570.05      49746.49       756.97 o                         
   2   1 -18        527.83        561.82       183.11 o                         
   3   1 -18      13333.97      13710.86       503.70 o                         
   4   1 -18        188.69        156.19       319.98 o                         
   5   1 -18      12429.23      13344.24      1007.93 o                         
   6   1 -18        147.73        255.54       410.88 o                         
   7   1 -18      10695.32      11063.92      1038.83 o                         
   0   2 -18      46009.72      47416.10      3471.78 o                         
   1   2 -18        716.86        820.07       218.75 o                         
   2   2 -18      19351.61      19352.10       557.22 o                         
   3   2 -18       1341.86       1484.17       359.42 o                         
   4   2 -18       6924.56       7519.22       565.81 o                         
   5   2 -18        394.67        697.32       317.07 o                         
   6   2 -18      12598.27      12723.04       772.04 o                         
   7   2 -18        436.52        446.01       766.54 o                         
   1   3 -18      37387.84      38550.67       875.18 o                         
   2   3 -18       2067.39       1390.84       386.62 o                         
   3   3 -18       9440.66       9601.43       661.23 o                         
   4   3 -18       1815.32       1983.53       406.91 o                         
   5   3 -18       8930.18       8338.71       748.70 o                         
   6   3 -18        666.87        507.27       508.30 o                         
   0   4 -18      27129.52      26785.51      1088.36 o                         
   1   4 -18        698.76        858.21       345.69 o                         
   2   4 -18      15670.23      15846.87       946.93 o                         
   3   4 -18       3420.54       3501.01       459.09 o                         
   4   4 -18       6268.38       6872.95       561.36 o                         
   5   4 -18       1329.55        849.76       475.99 o                         
   6   4 -18       8355.64       9902.05      1930.50 o                         
   1   5 -18      26428.94      25347.69       935.11 o                         
   2   5 -18       2877.29       3212.85       393.99 o                         
   3   5 -18       7522.10       7783.51       526.27 o                         
   4   5 -18       3607.75       3874.33       589.12 o                         
   5   5 -18       5576.13       6308.46      1214.64 o                         
   0   6 -18      21115.99      21106.83      1196.12 o                         
   1   6 -18       1137.36       1354.32       379.31 o                         
   2   6 -18      10445.96      10074.88       727.86 o                         
   3   6 -18       4443.79       4790.82       930.99 o                         
   4   6 -18       3579.40       3816.25       904.95 o                         
   2   0 -17       8307.18       8809.19       813.90 o                         
   4   0 -17       4236.77       4761.00       557.69 o                         
   6   0 -17      12423.17      13931.52       998.28 o                         
   0   1 -17        729.65        675.66       230.25 o                         
   1   1 -17      15702.26      15907.33       434.84 o                         
   2   1 -17        296.16        422.13       176.72 o                         
   3   1 -17      64256.46      65694.38      1664.60 o                         
   4   1 -17        176.09        134.00       254.50 o                         
   5   1 -17      36663.59      38300.13      1042.55 o                         
   6   1 -17        336.72        563.57       340.34 o                         
   7   1 -17       4951.72       5641.19       887.83 o                         
   1   2 -17        681.04        505.14       213.67 o                         
   2   2 -17       4982.40       4987.55       344.90 o                         
   3   2 -17        210.81         49.47       258.46 o                         
   4   2 -17       5477.17       5817.17       499.63 o                         
   5   2 -17        998.24        972.95       314.75 o                         
   6   2 -17      14186.81      15545.58       797.69 o                         
   7   2 -17        509.24       -302.35       745.21 o                         
   0   3 -17       4933.61       4759.04       633.78 o                         
   1   3 -17      16047.96      17834.49      2421.62 o                         
   2   3 -17       1696.24       1573.55       371.62 o                         
  -2   0  17        608.73        853.82       344.02 o                         
   0   1  17         53.37        123.06       178.18 o                         
   0   3  17        383.76         93.35       369.11 o                         
   0   5  17        736.07        458.59       434.82 o                         
   0   7  17        885.46        674.61       472.57 o                         
  -6   0  19       1160.37        894.47       588.27 o                         
  -4   0  19       3523.21        854.62       710.26 o                         
  -2   0  19       2893.86       2324.78       543.53 o                         
   0   1  19          9.57        140.28       195.85 o                         
   0   3  19         86.98         43.65       267.10 o                         
   0   5  19        175.32       -395.68       395.68 o                         
   0   7  19        193.20        355.83       472.92 o                         
  -6   0  21       1130.80        362.82       739.27 o                         
  -4   0  21       2223.96        123.04       721.45 o                         
  -2   0  21       1992.58       2152.15       361.24 o                         
   0   1  21         24.36        105.06       206.41 o                         
   0   3  21        156.64        244.76       265.37 o                         
   0   5  21        270.40        259.36       441.82 o                         
  -4   0  23          2.19        148.20       598.76 o                         
  -2   0  23        102.17        287.31       265.62 o                         
   0   1  23         38.87        230.18       226.15 o                         
   0   3  23        291.28        364.72       275.70 o                         
   0   5  23        583.27        710.61       498.09 o                         
  -4   0  25       1858.10       1603.33       652.59 o                         
  -2   0  25       1201.97       1031.80       311.98 o                         
   0   1  25         10.93         -3.17       241.05 o                         
   0   3  25         89.05       -106.10       258.16 o                         
  -2   0  27       1541.86       1390.36       361.91 o                         
   0   1  27         11.43         88.05       251.62 o                         
   0   3  27         60.90        371.21       483.06 o                         
  -2   0  29        159.18        347.79       454.75 o                         
   0   1  29         19.86        536.23       315.55 o                         
   3   3 -17      52340.05      53495.21      1560.52 o                         
   4   3 -17        373.40        352.89       312.23 o                         
   5   3 -17      33120.60      31374.70      1809.66 o                         
   6   3 -17       1496.58       1194.54       463.49 o                         
   1   4 -17       1464.46       1581.09       314.27 o                         
   2   4 -17       3984.72       4553.83       439.08 o                         
   3   4 -17        345.44        618.70       277.73 o                         
   4   4 -17       3689.03       4137.23       424.54 o                         
   5   4 -17       1673.30       1032.64       521.51 o                         
   6   4 -17       8930.11      11237.99      1629.54 o                         
   0   5 -17       8945.12       9103.36       872.45 o                         
   1   5 -17       9559.18       9237.32       496.93 o                         
   2   5 -17       3290.08       3231.05       357.84 o                         
   3   5 -17      35081.02      35581.75       786.18 o                         
   4   5 -17        582.93        408.64       355.00 o                         
   5   5 -17      23357.65      25488.99      1621.51 o                         
   1   6 -17       1734.24       1999.64       372.09 o                         
   2   6 -17       2404.34       2369.68       358.35 o                         
   3   6 -17        515.29       1022.75       491.10 o                         
   4   6 -17       3047.72       3434.91       787.51 o                         
   3   7 -17      18844.58      17726.80      1737.20 o                         
   0   0 -16      10907.15      12808.11       705.72 o                         
   2   0 -16       4763.46       5948.12       465.74 o                         
   4   0 -16      22081.91      22735.60       854.96 o                         
   6   0 -16      13205.51      12728.07       971.37 o                         
   1   1 -16      98313.05     100994.23      2069.62 o                         
   2   1 -16        406.99        424.54       183.58 o                         
   3   1 -16      18414.47      18770.41       677.03 o                         
   4   1 -16        539.84        391.22       250.85 o                         
   5   1 -16      10847.95      11772.94       808.18 o                         
   6   1 -16        124.18         50.65       329.69 o                         
   7   1 -16      18088.39      19021.49      1275.46 o                         
   0   2 -16       3288.74       4648.57       608.75 o                         
   1   2 -16        294.99        413.99       208.36 o                         
   2   2 -16       9781.22      10049.13       700.87 o                         
   3   2 -16        772.96        444.52       254.39 o                         
   4   2 -16      16649.27      16330.33       726.42 o                         
   5   2 -16        433.80        271.41       263.83 o                         
   6   2 -16      12198.96      13086.04       790.68 o                         
   7   2 -16       1006.47        804.64       804.64 o                         
   1   3 -16      73323.69      71674.95      1063.32 o                         
   2   3 -16       2836.63       2963.22       383.87 o                         
   3   3 -16       9932.26       9842.30       555.28 o                         
   4   3 -16       3428.25       3094.96       399.55 o                         
   5   3 -16       6117.15       6154.65       500.76 o                         
   6   3 -16        509.69        594.52       398.56 o                         
   7   3 -16      13235.34      15472.29      2247.88 o                         
   0   4 -16       5391.98       5608.80       655.21 o                         
   1   4 -16        527.66        518.02       229.53 o                         
   2   4 -16       5248.26       5130.09       399.04 o                         
   3   4 -16       1826.77       1909.71       303.82 o                         
   4   4 -16      15607.81      15645.61       571.72 o                         
   5   4 -16        617.25        619.02       640.00 o                         
   6   4 -16       7936.08       8057.89      1371.94 o                         
   1   5 -16      46319.10      45767.07       839.44 o                         
   2   5 -16       5984.88       5974.40       394.99 o                         
   3   5 -16       7050.29       7170.92       411.13 o                         
   4   5 -16       5952.63       6240.82       915.44 o                         
   5   5 -16       3577.77       4226.61       894.47 o                         
   0   6 -16       2998.18       2668.72       509.28 o                         
   1   6 -16        929.76        871.95       286.75 o                         
   2   6 -16       5822.32       6110.67       467.39 o                         
   3   6 -16       1979.81       2161.54       588.97 o                         
   4   6 -16       7286.12       8248.39       960.88 o                         
   3   7 -16       5907.36       5224.89       834.70 o                         
   2   0 -15      24983.11      26158.85      1133.73 o                         
   4   0 -15      31561.13      33084.25       940.59 o                         
   6   0 -15      15336.51      15918.30      1050.71 o                         
   0   1 -15        490.63        586.17       229.67 o                         
   1   1 -15      12006.45      12462.07       510.52 o                         
   2   1 -15        190.06        224.66       170.59 o                         
   3   1 -15      44230.62      45201.08      1203.57 o                         
   4   1 -15        313.95        244.46       227.20 o                         
   5   1 -15      24828.61      25710.59       709.29 o                         
   6   1 -15        519.90        403.02       349.57 o                         
   7   1 -15      10422.53      10588.20      1121.32 o                         
   1   2 -15       1335.27       1351.96       251.46 o                         
   2   2 -15      23951.22      24640.25       545.54 o                         
   3   2 -15        102.55        -75.88       204.83 o                         
   4   2 -15      26050.04      26225.83       720.16 o                         
   5   2 -15        582.29        548.21       262.90 o                         
   6   2 -15      20914.54      20952.32       916.36 o                         
   7   2 -15        568.58        885.38       954.94 o                         
   0   3 -15       3345.63       3874.46       456.05 o                         
   1   3 -15      11830.86      11904.63      1213.61 o                         
   2   3 -15        921.33        911.24       253.85 o                         
   3   3 -15      37853.71      38650.91      1001.64 o                         
   4   3 -15        569.00        873.24       267.30 o                         
   5   3 -15      21798.70      21544.53       780.43 o                         
   6   3 -15       1607.53       2745.97       920.33 o                         
   7   3 -15       9954.09      11981.80      1845.91 o                         
   1   4 -15       3429.39       3430.13       309.70 o                         
   2   4 -15      15562.54      15758.64       514.40 o                         
   3   4 -15        389.29        629.07       212.67 o                         
   4   4 -15      23911.80      23520.48       613.93 o                         
   5   4 -15       1780.40       1740.59       389.80 o                         
   6   4 -15      13276.04      13667.97      1321.95 o                         
   0   5 -15       6685.58       6228.41       637.56 o                         
   1   5 -15       6828.10       6805.37       367.20 o                         
   2   5 -15       2143.54       2296.40       266.90 o                         
   3   5 -15      24007.77      24178.40       564.07 o                         
   4   5 -15       1157.51       1160.61       348.61 o                         
   5   5 -15      15322.04      15767.99      1176.19 o                         
   6   5 -15       3671.23       3354.51       965.07 o                         
   1   6 -15       4767.59       5007.18       420.71 o                         
   2   6 -15      10488.11      10360.29       566.89 o                         
   3   6 -15        621.35        607.50       410.36 o                         
   4   6 -15      12624.88      13108.01      1014.01 o                         
   5   6 -15       3211.65       4311.20       846.23 o                         
   3   7 -15      11926.67      11756.70       965.07 o                         
   4   7 -15       1278.09       2041.65       775.97 o                         
   0   0 -14     138708.34     143462.14      2054.23 o                         
   2   0 -14      60633.45      62524.16      1270.24 o                         
   4   0 -14      12983.51      13421.39      2375.28 o                         
   6   0 -14      21672.02      24239.39      1238.06 o                         
   1   1 -14      21419.23      22549.56       527.33 o                         
   2   1 -14        181.89        203.01       192.17 o                         
   3   1 -14       9249.93       9321.70       438.27 o                         
   4   1 -14        330.11        323.70       209.37 o                         
   5   1 -14      16624.91      17120.79       587.55 o                         
   6   1 -14        192.25        223.92       344.31 o                         
   7   1 -14       5648.25       6782.08      1062.94 o                         
   0   2 -14     110531.80     112664.74      2986.97 o                         
   1   2 -14        246.74        224.14       188.48 o                         
   2   2 -14      59288.64      61445.93      1439.83 o                         
   3   2 -14       1771.26       1680.99       268.83 o                         
   4   2 -14       5269.09       4918.88       386.55 o                         
   5   2 -14       1375.32       1425.87       292.58 o                         
   6   2 -14      17057.33      18759.19       931.34 o                         
   7   2 -14        323.47        109.06      1020.65 o                         
   8   2 -14      11578.93      12713.73      1487.98 o                         
   1   3 -14      14202.03      14069.91       424.56 o                         
   2   3 -14       1458.58       1547.83       244.46 o                         
   3   3 -14      10436.75      10479.56       451.56 o                         
   4   3 -14       1506.86       1694.16       274.28 o                         
   5   3 -14      13487.38      13464.93       513.01 o                         
   6   3 -14        864.14        900.76       675.31 o                         
   7   3 -14       4134.07       5225.59      1278.96 o                         
   0   4 -14      89645.24      90898.73      1188.39 o                         
   1   4 -14       1754.92       1795.72       225.97 o                         
   2   4 -14      32150.04      32117.87       625.43 o                         
   3   4 -14       5875.07       6164.35       346.21 o                         
   4   4 -14       3256.35       3487.34       293.30 o                         
   5   4 -14       2287.97       2640.60       410.97 o                         
   6   4 -14      10175.88      10499.06      1133.20 o                         
   7   4 -14        506.24       -438.32       951.44 o                         
   1   5 -14       9613.03       9676.88       374.52 o                         
   2   5 -14       3209.36       3674.39       287.15 o                         
   3   5 -14       7325.17       7134.90       346.46 o                         
   4   5 -14       2109.61       1891.70       514.87 o                         
   5   5 -14       9194.16       9241.78       967.52 o                         
   6   5 -14        896.55        535.14       612.04 o                         
   0   6 -14      43706.45      44052.59      1194.37 o                         
   1   6 -14       2403.63       3241.69       342.00 o                         
   2   6 -14      26181.80      26021.34      1056.65 o                         
   3   6 -14       8956.87       9272.19       783.66 o                         
   4   6 -14       2054.94       2346.10       563.80 o                         
   5   6 -14       3116.59       4639.76       844.83 o                         
   3   7 -14       3903.83       4704.43       742.42 o                         
   4   7 -14       2275.40       2110.16       595.26 o                         
   2   0 -13      63245.22      66574.15      3318.69 o                         
   4   0 -13      89624.71      91232.58      1334.65 o                         
   6   0 -13      19250.33      19425.21      1149.98 o                         
   0   1 -13         33.91        339.39       415.25 o                         
   1   1 -13       1791.48       1889.21       226.77 o                         
   2   1 -13        236.86        365.76       156.89 o                         
   3   1 -13       2222.22       2486.16       274.30 o                         
   4   1 -13        846.68        735.17       206.23 o                         
   5   1 -13       4234.92       4396.68       487.78 o                         
   6   1 -13       1233.85       1488.57       429.42 o                         
   7   1 -13      25948.52      27869.34      1658.91 o                         
   1   2 -13       3205.27       3496.68       304.24 o                         
   2   2 -13      66339.45      68176.56      1245.66 o                         
   3   2 -13        361.84        444.09       190.20 o                         
   4   2 -13      72732.88      70871.81      1730.35 o                         
   5   2 -13        469.14        465.11       222.77 o                         
   6   2 -13      22980.07      23259.82       839.33 o                         
   7   2 -13        662.85       1052.11      1030.79 o                         
   8   2 -13       1213.65       2072.06       834.70 o                         
   0   3 -13        551.91        511.63       196.99 o                         
   1   3 -13       1467.30       1568.87       187.77 o                         
   2   3 -13         36.12        -50.46       143.81 o                         
   3   3 -13       1516.26       1499.02       231.65 o                         
   4   3 -13       1328.77       1409.33       233.39 o                         
   5   3 -13       4372.92       5055.77       406.87 o                         
   6   3 -13       1783.89       3260.14       801.14 o                         
   7   3 -13      21112.59      22147.06      1785.44 o                         
   1   4 -13       9311.54       9249.27       339.37 o                         
   2   4 -13      43701.98      43695.77       659.89 o                         
   3   4 -13        775.25        917.17       184.89 o                         
   4   4 -13      58887.98      59007.32       840.99 o                         
   5   4 -13       1594.78       1624.65       545.63 o                         
   6   4 -13      16547.70      15817.98      1201.71 o                         
   7   4 -13       2006.48       2307.65       882.93 o                         
   0   5 -13       1504.30       1585.85       351.63 o                         
   1   5 -13        932.11        972.61       175.30 o                         
   2   5 -13         47.74          9.08       134.06 o                         
   3   5 -13        749.56        688.09       232.52 o                         
   4   5 -13       2603.11       3421.97       575.69 o                         
   5   5 -13       3966.80       5851.26       796.95 o                         
   6   5 -13       3079.84       3841.07       826.31 o                         
   2   6 -13      24249.83      23887.75       970.67 o                         
   3   6 -13        912.07       1304.82       404.07 o                         
   4   6 -13      31764.98      32865.98      1320.20 o                         
   5   6 -13       2129.62       2668.37       671.81 o                         
   3   7 -13       1807.57       1712.04       487.61 o                         
   4   7 -13       2920.30       3397.51       652.59 o                         
   0   0 -12     151173.02     156576.45      2096.18 o                         
   2   0 -12      47559.53      48800.07      1154.59 o                         
   4   0 -12      12462.10      12315.49      1713.26 o                         
   6   0 -12      22453.46      24366.97      1293.29 o                         
   1   1 -12      36257.64      36649.23       925.12 o                         
   2   1 -12        898.70        922.50       171.42 o                         
   3   1 -12      17847.98      18825.06       472.43 o                         
   4   1 -12        225.86         84.41       132.62 o                         
   5   1 -12      20582.36      21285.41       580.90 o                         
   6   1 -12        201.92        166.30       203.32 o                         
   7   1 -12       8268.45      10738.85      1278.96 o                         
   0   2 -12      89977.30      88286.47      4071.76 o                         
   1   2 -12       1388.14       1339.77       192.67 o                         
   2   2 -12      49366.60      50073.56      1359.97 o                         
   3   2 -12       2712.04       2661.02       275.69 o                         
   4   2 -12      10317.24      10457.93       438.04 o                         
   5   2 -12        535.75        456.77       222.71 o                         
   6   2 -12      19108.10      19159.56      1473.30 o                         
   7   2 -12        381.17       1037.43       883.63 o                         
   8   2 -12      10352.24      13278.24      1692.11 o                         
   1   3 -12      26112.23      26344.10       429.00 o                         
   2   3 -12       2694.69       2553.84       230.31 o                         
   3   3 -12      11455.25      11118.60       379.25 o                         
   4   3 -12       1646.23       1371.22       203.73 o                         
   5   3 -12      15655.40      16696.57       627.18 o                         
   6   3 -12       1035.26       1216.39       567.65 o                         
   7   3 -12       7655.98       8212.04      1274.06 o                         
   8   3 -12       1689.85       1006.67      1394.31 o                         
   0   4 -12      66076.05      65715.11       857.41 o                         
   1   4 -12       1523.44       1583.30       163.87 o                         
   2   4 -12      28961.06      29168.81       509.73 o                         
   3   4 -12       5604.00       5809.21       366.48 o                         
   4   4 -12       4328.18       4733.66       384.70 o                         
   5   4 -12       2543.29       3871.13       634.41 o                         
   6   4 -12      13800.06      14753.29      1106.64 o                         
   7   4 -12        671.53        919.28       709.91 o                         
   1   5 -12      17292.28      17049.31       399.56 o                         
   2   5 -12       2563.16       2949.94       227.72 o                         
   3   5 -12       9224.95       9857.13       672.69 o                         
   4   5 -12       3291.73       3808.91       571.84 o                         
   5   5 -12      10626.63      11481.26       900.76 o                         
   6   5 -12        942.45        936.76       563.80 o                         
   1   6 -12       1477.05       1721.12       402.67 o                         
   2   6 -12      20894.49      22464.44       903.90 o                         
   3   6 -12       8376.87       8708.73       681.60 o                         
   4   6 -12       4479.52       5063.75       688.59 o                         
   5   6 -12       3675.36       3526.49       687.89 o                         
   3   7 -12       6533.44       7072.55       694.88 o                         
   4   7 -12       3154.82       3314.32       633.71 o                         
   2   0 -11      20904.54      21271.87       865.98 o                         
   4   0 -11      23590.53      24396.27       721.97 o                         
   6   0 -11      18522.33      18686.28      1194.02 o                         
   0   1 -11        813.23        670.90       422.94 o                         
   1   1 -11      20130.93      20333.61       531.00 o                         
   2   1 -11        400.65        383.12       139.70 o                         
   3   1 -11      74694.34      74635.38      1683.77 o                         
   4   1 -11        438.70        415.27       125.57 o                         
   5   1 -11      40788.54      41641.47       741.89 o                         
   6   1 -11        639.48        721.35       218.38 o                         
   7   1 -11      12263.21      15264.31      1526.43 o                         
   1   2 -11       1751.81       1843.29       182.95 o                         
   2   2 -11      22558.17      22810.51       579.54 o                         
   3   2 -11        149.87          4.40       124.04 o                         
   4   2 -11      17671.16      17657.31       831.46 o                         
   5   2 -11        978.62        825.21       207.82 o                         
   6   2 -11      15435.71      16548.51      1295.04 o                         
   7   2 -11        662.18        611.34       807.08 o                         
   8   2 -11      22915.60      24667.92      2150.71 o                         
   0   3 -11       5172.81       5193.41       273.92 o                         
   1   3 -11      18698.31      18825.64       743.10 o                         
   2   3 -11       1509.90       1518.19       148.05 o                         
   3   3 -11      58189.13      58776.35       708.09 o                         
   4   3 -11        720.35        876.60       165.62 o                         
   5   3 -11      35517.66      36392.22      1939.06 o                         
   6   3 -11       2096.85       2239.84       632.31 o                         
   7   3 -11      12687.62      13909.15      1337.33 o                         
   8   3 -11        628.35        723.33       274.81 o                         
   1   4 -11       3498.53       3253.82       168.89 o                         
   2   4 -11      11151.09      11022.86       313.39 o                         
   3   4 -11        305.76        339.10       124.04 o                         
   4   4 -11      16660.55      16873.44       563.58 o                         
   5   4 -11       2268.40       2341.20       505.43 o                         
   6   4 -11      13349.33      13985.35      1035.33 o                         
   7   4 -11       1238.88        971.02       676.36 o                         
   0   5 -11       9198.84       9808.60       435.35 o                         
   1   5 -11      10963.79      10618.19       313.34 o                         
   2   5 -11       2864.78       3007.43       212.97 o                         
   3   5 -11      36075.13      37870.66      1116.42 o                         
   4   5 -11       1126.16       1472.25       398.82 o                         
   5   5 -11      25215.01      25834.33      1160.47 o                         
   6   5 -11       3945.06       4395.09       763.04 o                         
   7   5 -11       9440.56       8127.45       809.53 o                         
   1   6 -11       4493.60       4183.97       447.06 o                         
   2   6 -11       7933.57       7896.76       586.17 o                         
   3   6 -11        593.42        828.75       329.96 o                         
   4   6 -11       8271.32       8313.41       714.11 o                         
   5   6 -11       3111.38       3477.55       628.47 o                         
   6   6 -11       9607.90       9290.36      1043.37 o                         
   2   7 -11       3875.96       4238.49       577.09 o                         
   3   7 -11      19934.23      20094.57       969.62 o                         
   4   7 -11       1240.52       1935.74       503.68 o                         
   5   7 -11      14983.25      15143.02      1642.48 o                         
   0   0 -10       1106.73       1310.77       325.07 o                         
  -4   0  11       1905.98       1620.49       346.04 o                         
  -2   0  11       1596.40       1685.76       598.23 o                         
   0   1  11         54.76         89.64       189.29 o                         
   0   3  11        391.20        127.20       182.25 o                         
   0   5  11        720.75        647.45       202.73 o                         
   0   7  11        851.39        857.07       503.33 o                         
  -6   0  13       1329.68       1012.96       327.87 o                         
  -2   0  13       4596.16       2038.15       564.15 o                         
   0   1  13          2.92         70.67       171.96 o                         
   0   3  13         43.69         68.09       236.26 o                         
   0   5  13        116.39       -156.24       421.19 o                         
   0   7  13        108.12       -406.86       421.89 o                         
  -6   0  15       1161.36        771.43       370.51 o                         
  -4   0  15       2553.90       2411.68       768.63 o                         
  -2   0  15       1890.19       2911.29      2103.34 o                         
   0   1  15         45.24        136.01       174.14 o                         
   0   3  15        271.73        214.03       297.44 o                         
   0   5  15        510.61        696.28       452.30 o                         
   0   7  15        646.39        113.60       442.51 o                         
  -6   0  17       1056.63        811.98       436.22 o                         
  -4   0  17        289.72         95.37       311.09 o                         
   2   0 -10       6604.60       7283.85       675.13 o                         
   4   0 -10      23289.51      23552.70       607.23 o                         
   6   0 -10      17258.14      17815.24      1232.82 o                         
   1   1 -10     189574.75     202450.03      5875.12 o                         
   2   1 -10        688.28        815.66       143.79 o                         
   3   1 -10      33383.96      34160.10      1019.11 o                         
   4   1 -10        857.62       1021.13       134.60 o                         
   5   1 -10      13232.03      14749.37      1167.77 o                         
   6   1 -10        144.46        400.01       386.58 o                         
   7   1 -10      23572.91      25304.08      1983.28 o                         
   0   2 -10        765.37        828.37       160.98 o                         
   1   2 -10        420.90        493.50       108.68 o                         
   2   2 -10       4219.77       4528.52       264.72 o                         
   3   2 -10       1050.88       1076.45       161.96 o                         
   4   2 -10      24790.55      24088.27       879.95 o                         
   5   2 -10        722.68        897.73       188.13 o                         
   6   2 -10      13402.00      13838.20      1111.18 o                         
   7   2 -10       1271.11       1330.34       772.48 o                         
   8   2 -10        267.27        195.74      1152.43 o                         
   1   3 -10     126917.59     126850.56      1915.24 o                         
   2   3 -10       4165.21       4281.59       173.71 o                         
   3   3 -10      18170.13      18877.53       390.25 o                         
   4   3 -10       4741.80       4810.67       241.26 o                         
   5   3 -10       6495.27       6316.50       638.26 o                         
   6   3 -10        711.16        954.94       447.76 o                         
   7   3 -10      16940.64      18694.67      1363.55 o                         
   8   3 -10        439.79        443.18       228.44 o                         
   0   4 -10       3986.15       4294.63       277.86 o                         
   1   4 -10       1055.75       1120.05        92.87 o                         
   2   4 -10       6625.27       6589.23       191.03 o                         
   3   4 -10       2201.88       2411.23       170.29 o                         
   4   4 -10      15374.32      15556.31       861.96 o                         
   5   4 -10        662.90        631.61       348.14 o                         
   6   4 -10       9615.88      10027.54       874.89 o                         
   7   4 -10       2480.52       2151.05       663.42 o                         
   1   5 -10      71457.93      73509.54       685.74 o                         
   2   5 -10       8309.53       8672.28       265.87 o                         
   3   5 -10      11440.35      11671.06       662.02 o                         
   4   5 -10       8148.89       8585.34       645.60 o                         
   5   5 -10       3609.28       5459.43       710.26 o                         
   6   5 -10        997.64       1181.44       471.53 o                         
   7   5 -10      11112.98      10140.12       661.89 o                         
   1   6 -10       1008.53       1050.01       281.73 o                         
   2   6 -10       3355.18       3996.26       488.30 o                         
   3   6 -10       2888.37       3424.07       511.72 o                         
   4   6 -10      10052.44      10560.93       753.95 o                         
   5   6 -10         85.92        279.63       333.81 o                         
   6   6 -10       4797.77       4808.94       804.99 o                         
   2   7 -10       8961.70       9292.11       654.68 o                         
   3   7 -10       8089.09       7695.07       670.76 o                         
   4   7 -10      10145.73      10916.06       815.82 o                         
   5   7 -10       2163.33       2303.45       562.76 o                         
   2   0  -9      21218.70      22546.09      2098.62 o                         
   4   0  -9      12573.23      12616.90       705.02 o                         
   6   0  -9      21283.22      22319.73      1364.94 o                         
   0   1  -9       1068.94       1217.73       259.89 o                         
   1   1  -9      27958.61      28776.71       688.10 o                         
   2   1  -9        399.02        368.81       115.55 o                         
   3   1  -9      97577.38      96009.84      2300.38 o                         
   4   1  -9        317.27        458.94        97.23 o                         
   5   1  -9      51707.87      51211.72      1262.72 o                         
   6   1  -9        472.19        196.91       485.51 o                         
   7   1  -9       9475.20      12884.31      1923.86 o                         
   1   2  -9       1410.11       1509.94       109.02 o                         
   2   2  -9      15272.20      15768.66       553.09 o                         
   3   2  -9        333.04        274.42       109.94 o                         
   4   2  -9      17461.85      18426.91       508.24 o                         
   5   2  -9        911.17        969.61       173.49 o                         
   6   2  -9      15146.48      15487.67      1084.97 o                         
   7   2  -9        800.31       1059.80       732.98 o                         
   8   2  -9      27208.95      27099.49       759.22 o                         
   0   3  -9       7296.65       7187.25       170.98 o                         
   1   3  -9      24640.60      25400.51       713.23 o                         
   2   3  -9       2374.52       2348.64       112.44 o                         
   3   3  -9      80119.29      82290.94      1293.30 o                         
   4   3  -9        531.57        524.62       113.24 o                         
   5   3  -9      43843.88      42910.64      1288.05 o                         
   6   3  -9       2040.94       2236.34       554.72 o                         
   7   3  -9       9430.35      10185.53      1094.75 o                         
   8   3  -9        834.69        798.10       256.68 o                         
   1   4  -9       3079.65       3024.15       115.45 o                         
   2   4  -9      10774.28      10727.35       347.33 o                         
   3   4  -9        510.36        644.25        92.90 o                         
   4   4  -9       9124.82       9921.98       619.38 o                         
   5   4  -9       2829.66       2208.73       446.01 o                         
   6   4  -9      17373.85      16078.73       984.30 o                         
   7   4  -9       1227.49       1585.73       345.65 o                         
   0   5  -9      13052.02      13226.16       309.72 o                         
   1   5  -9      13931.55      14422.41       279.30 o                         
   2   5  -9       4691.50       4697.50       983.03 o                         
   3   5  -9      46779.90      48286.18       847.63 o                         
   4   5  -9       1095.41       1056.30       337.30 o                         
   5   5  -9      29821.13      31242.03      1172.70 o                         
   6   5  -9       4500.14       4824.67       530.60 o                         
   7   5  -9       7435.86       8479.85       593.48 o                         
   1   6  -9       3586.72       3617.37       390.08 o                         
   2   6  -9       5428.46       4984.76       458.94 o                         
   3   6  -9       1037.86       1181.09       328.91 o                         
   4   6  -9       8622.53       9399.77       711.31 o                         
   5   6  -9       4311.04       5431.47       664.47 o                         
   6   6  -9       8926.94       9685.69       931.17 o                         
   2   7  -9       5366.05       4776.43       522.56 o                         
   3   7  -9      23060.42      23537.52       985.70 o                         
   4   7  -9        988.80       1566.28       462.09 o                         
   5   7  -9      17039.48      17735.89      1068.89 o                         
   3   8  -9        749.93       1021.70       424.69 o                         
   0   0  -8      86679.82      83157.12      1478.89 o                         
   2   0  -8      74496.42      77976.66      1719.72 o                         
   4   0  -8      15397.25      16815.05      3044.65 o                         
   6   0  -8      25760.72      33138.97      1656.81 o                         
   8   0  -8      11924.41      12202.01       788.56 o                         
   1   1  -8      74586.39      76819.65      2295.14 o                         
   2   1  -8        516.37        395.53       107.34 o                         
   3   1  -8      17281.51      17635.52       302.92 o                         
   4   1  -8        503.09        617.08       100.23 o                         
   5   1  -8      22251.12      22322.19       510.38 o                         
   6   1  -8        250.98        100.12       382.54 o                         
   7   1  -8      13708.63      18897.06      2166.78 o                         
   8   1  -8        329.85        227.55       207.30 o                         
   0   2  -8     128624.41     123654.90      3157.37 o                         
   1   2  -8        302.93        297.92        64.77 o                         
   2   2  -8      36466.55      37613.07       708.99 o                         
   3   2  -8       1857.01       2096.74       159.27 o                         
   4   2  -8      13668.02      14059.73       351.29 o                         
   5   2  -8       1701.69       1489.85       293.26 o                         
   6   2  -8      20422.88      21620.30      1158.37 o                         
   7   2  -8        617.83        522.21       637.56 o                         
   8   2  -8      10912.17      10869.73      1082.36 o                         
   1   3  -8      48403.74      49433.69       566.13 o                         
   2   3  -8       2735.85       2681.59       104.96 o                         
   3   3  -8      17093.72      17299.51       311.27 o                         
   4   3  -8       2799.38       2987.86       262.95 o                         
   5   3  -8      16644.31      17595.73       831.90 o                         
   6   3  -8        900.46       1348.87       441.47 o                         
   7   3  -8      10121.79      10781.14      1031.49 o                         
   8   3  -8       1770.83       1294.20       263.21 o                         
   0   4  -8      67179.02      68062.72       566.64 o                         
   1   4  -8       1830.05       2012.67        98.06 o                         
   2   4  -8      34812.60      36128.11       834.83 o                         
   3   4  -8       6505.99       6875.99       164.42 o                         
   4   4  -8       6677.01       7061.71       534.44 o                         
   5   4  -8       2017.89       1887.85       407.21 o                         
   6   4  -8      12501.45      11777.67       847.98 o                         
   7   4  -8       1148.57       1507.55       337.01 o                         
   8   4  -8       6935.74       6037.71       749.78 o                         
   1   5  -8      30009.42      30948.70       554.40 o                         
   2   5  -8       5427.75       5446.34       502.50 o                         
   3   5  -8      11682.36      11913.41       406.85 o                         
   4   5  -8       4379.06       4072.02       313.26 o                         
   5   5  -8      10337.98      10439.92       625.66 o                         
   6   5  -8       1026.51        876.82       260.61 o                         
   7   5  -8       6384.55       5923.19       658.70 o                         
   1   6  -8       2864.38       3093.41       377.50 o                         
   2   6  -8      17839.36      19003.12       585.65 o                         
   3   6  -8       8417.32       8313.45       451.73 o                         
   4   6  -8       6016.50       5116.25      2580.99 o                         
   5   6  -8       2659.04       2539.70      1800.82 o                         
   6   6  -8       7632.22       8740.19       847.98 o                         
   2   7  -8       5392.10       4568.81       505.08 o                         
   3   7  -8       6119.46       6344.11       592.47 o                         
   4   7  -8       4949.95       5517.80       638.26 o                         
   5   7  -8       5338.68       5611.48       746.96 o                         
   3   8  -8       8413.04       8752.77       733.33 o                         
   4   8  -8       2678.98       2901.16       619.73 o                         
   2   0  -7      99488.61      98346.77      3406.94 o                         
   4   0  -7      95443.96      97816.91      4771.19 o                         
   6   0  -7      27788.87      32435.70      1746.29 o                         
   8   0  -7       1364.94       1765.86       408.26 o                         
   0   1  -7        278.18        397.41       184.21 o                         
   1   1  -7       3752.65       3699.62       176.62 o                         
   2   1  -7        496.15        418.16        93.69 o                         
   3   1  -7       8138.02       8098.38       197.84 o                         
   4   1  -7       1060.95       1022.90       123.11 o                         
   5   1  -7       8518.10       8426.47       339.58 o                         
   6   1  -7       1409.87       1487.39       418.01 o                         
   7   1  -7      31965.34      31941.80      2207.68 o                         
   8   1  -7       1070.39        724.20       233.21 o                         
   1   2  -7       4055.95       3893.45       124.22 o                         
   2   2  -7      78208.31      79194.34      1029.21 o                         
   3   2  -7        471.37        576.95        95.16 o                         
   4   2  -7      99934.65     103695.98      2494.83 o                         
   5   2  -7       1002.03       1271.14       171.18 o                         
   6   2  -7      20238.79      21401.49      1076.23 o                         
   7   2  -7        816.22       1026.94       574.29 o                         
   8   2  -7       3076.22       2925.04       494.30 o                         
   0   3  -7       2124.04       2009.56       116.39 o                         
   1   3  -7       3213.12       3401.93       177.03 o                         
   2   3  -7        517.53        574.33        61.51 o                         
   3   3  -7       4733.71       5062.06       154.42 o                         
   4   3  -7       1407.94       1390.81       296.41 o                         
   5   3  -7       7756.86       7357.77       570.80 o                         
   6   3  -7       1871.40       2321.98       506.48 o                         
   7   3  -7      26226.44      26773.57       613.97 o                         
   8   3  -7        153.05        476.73       214.86 o                         
   1   4  -7      11064.60      10800.19       511.50 o                         
   2   4  -7      59074.10      62086.56      1391.54 o                         
   3   4  -7        748.26        837.43       224.16 o                         
   4   4  -7      59943.79      61743.98       921.56 o                         
   5   4  -7       2215.89       2842.79       466.98 o                         
   6   4  -7      22493.29      21590.59      1031.84 o                         
   7   4  -7       2857.76       2732.91       384.92 o                         
   8   4  -7       2029.56       2200.56       441.39 o                         
   0   5  -7       3204.05       3203.28       230.09 o                         
   1   5  -7       1597.54       2048.03       249.63 o                         
   2   5  -7        525.64        554.40       140.34 o                         
   3   5  -7       2717.03       2941.26       270.20 o                         
   4   5  -7       2665.28       3247.11       298.48 o                         
   5   5  -7       6615.18       6496.83       358.61 o                         
   6   5  -7       3404.22       3691.59       382.80 o                         
   7   5  -7      19105.95      18511.99       729.59 o                         
   1   6  -7      13858.89      14485.46       420.73 o                         
   2   6  -7      25167.12      25522.51       673.60 o                         
   3   6  -7       1160.35       1187.08       210.84 o                         
   4   6  -7      40081.79      41330.57      2159.79 o                         
   5   6  -7       3295.25       3893.53      1600.36 o                         
   6   6  -7      10916.89      10087.09      1304.47 o                         
   2   7  -7        528.56        707.11       286.27 o                         
   3   7  -7       3206.98       3130.81       484.11 o                         
   4   7  -7       3026.18       3213.65       538.99 o                         
   5   7  -7       5859.50       5776.81       756.40 o                         
   3   8  -7        927.29        933.27       381.00 o                         
   4   8  -7      17224.80      17219.28       992.34 o                         
   0   0  -6     280693.12     264636.38      2551.97 o                         
   2   0  -6     128648.83     128507.73      4804.74 o                         
   4   0  -6      11949.75      12044.72       380.30 o                         
   6   0  -6      25722.39      39950.06      2064.37 o                         
   8   0  -6      16000.90      17057.44       870.00 o                         
   1   1  -6      22573.29      23613.49       645.73 o                         
   2   1  -6       1870.31       1915.07       141.67 o                         
   3   1  -6      27710.60      27373.12       551.87 o                         
   4   1  -6        159.23        210.37        69.77 o                         
   5   1  -6      29389.67      28396.54      1266.72 o                         
   6   1  -6        314.79        379.25       315.19 o                         
   7   1  -6       5661.69       7069.75      1357.60 o                         
   8   1  -6        357.70        379.68       205.25 o                         
   9   1  -6       6133.81       6358.44       799.04 o                         
   0   2  -6     234359.72     224663.02      2961.95 o                         
   1   2  -6       3568.50       3338.90        85.57 o                         
   2   2  -6      75279.71      75028.09       613.35 o                         
   3   2  -6       4148.12       4291.97       136.72 o                         
   4   2  -6       6769.33       7122.51       217.07 o                         
   5   2  -6        736.29       1257.99       325.77 o                         
   6   2  -6      23515.81      23697.61      1075.18 o                         
   7   2  -6        261.33        363.87       526.05 o                         
   8   2  -6      15166.89      15936.19       571.82 o                         
   1   3  -6      15532.82      16172.73       385.27 o                         
   2   3  -6       3123.62       2940.62        86.79 o                         
   3   3  -6      14705.42      14597.88       360.66 o                         
   4   3  -6       1507.29       1472.95       276.13 o                         
   5   3  -6      22501.18      21141.09       829.45 o                         
   6   3  -6       1346.93       1154.52       384.14 o                         
   7   3  -6       5494.46       4858.90       536.34 o                         
   8   3  -6       2480.94       2415.60       301.02 o                         
   0   4  -6      94975.28      93422.88      3311.43 o                         
   1   4  -6       1744.63       1845.44        87.08 o                         
   2   4  -6      59159.46      60677.96      2117.00 o                         
   3   4  -6       9242.86       9314.37       333.02 o                         
   4   4  -6       1920.63       2010.37       246.30 o                         
   5   4  -6       3695.27       3851.21       507.18 o                         
   6   4  -6      14691.60      14201.18       400.73 o                         
   7   4  -6        289.02        430.66       243.96 o                         
   8   4  -6      10425.01      10667.96       676.26 o                         
   1   5  -6       9566.31      10214.52       310.64 o                         
   2   5  -6       2116.68       2191.91       216.69 o                         
   3   5  -6      11372.63      11343.38       414.03 o                         
   4   5  -6       2292.67       2596.09       279.63 o                         
   5   5  -6      13537.37      13366.92       458.89 o                         
   6   5  -6       1102.57       1065.29       252.54 o                         
   7   5  -6       3322.68       3775.12       437.66 o                         
   0   6  -6      69874.28      71010.34      1694.56 o                         
   1   6  -6       2652.53       2912.36       249.22 o                         
   2   6  -6      26226.74      26260.76       749.14 o                         
   3   6  -6      11221.66      11625.29       503.70 o                         
   4   6  -6       1967.81       2310.67       278.84 o                         
   5   6  -6       5937.96       6466.08       419.10 o                         
   6   6  -6       8288.63       8045.76       652.34 o                         
   1   7  -6       4756.43       5481.80       670.06 o                         
   2   7  -6       2942.71       3335.11       346.68 o                         
   3   7  -6       7120.74       7152.69       459.81 o                         
   4   7  -6       1948.51       2605.80       501.24 o                         
   5   7  -6       6668.96       6593.33       725.99 o                         
   3   8  -6      12954.92      13914.05       829.80 o                         
   4   8  -6       1396.61        679.15       411.41 o                         
   2   0  -5      72464.69      73943.39      2387.87 o                         
   4   0  -5      51819.36      53471.50       896.39 o                         
   6   0  -5      23782.01      27374.04      2061.22 o                         
   8   0  -5      18045.72      18537.38       895.87 o                         
   0   1  -5       1198.62        903.12        98.15 o                         
   1   1  -5      21436.75      21240.37       259.77 o                         
   2   1  -5        548.60        488.50        76.24 o                         
   3   1  -5      70714.65      72056.20      1724.70 o                         
   4   1  -5        598.53        564.52       110.59 o                         
   5   1  -5      35896.11      36219.03      1528.53 o                         
   6   1  -5        898.37        747.39       365.44 o                         
   7   1  -5      20735.17      19826.60       745.74 o                         
   8   1  -5        645.67        388.19       202.78 o                         
   9   1  -5      14700.73      16112.89      1217.61 o                         
   1   2  -5       2314.00       2276.25        70.18 o                         
   2   2  -5      47717.55      48003.00       352.61 o                         
   3   2  -5        139.92        128.20        62.37 o                         
   4   2  -5      61036.79      61076.47      1127.96 o                         
   5   2  -5       1449.59       1080.07       295.71 o                         
   6   2  -5      19346.98      19760.77       954.59 o                         
   7   2  -5        875.33        828.33       200.79 o                         
   8   2  -5      14313.59      14461.81       544.76 o                         
   9   2  -5        373.62        433.08       371.91 o                         
   0   3  -5       6285.33       6090.67       291.46 o                         
   1   3  -5      18382.05      18870.78       447.15 o                         
   2   3  -5       1714.76       1730.12        91.09 o                         
   3   3  -5      49539.21      49622.46      1472.08 o                         
   4   3  -5        748.41        762.50       161.72 o                         
   5   3  -5      30430.45      29585.22       937.81 o                         
   6   3  -5       1880.08       2362.87       465.58 o                         
   0   1   5         77.50        141.96       136.13 o                         
   0   3   5        430.22        430.72       156.24 o                         
   0   5   5        664.68       1881.56       700.47 o                         
   0   9   5        632.61        539.34       348.14 o                         
  -6   0   7       2183.79       3057.06       458.24 o                         
  -4   0   7       7066.22       9809.78       516.62 o                         
   0   1   7         14.91        255.76       254.18 o                         
   0   3   7        135.06        249.05       236.99 o                         
   0   5   7        219.66        343.63       149.73 o                         
   0   7   7        210.51        457.20       550.17 o                         
  -4   0   9        894.22        967.12       205.38 o                         
  -2   0   9       1663.68       1727.17       524.13 o                         
   0   1   9         81.18        203.99       260.94 o                         
   0   3   9        527.57        546.22       156.89 o                         
   0   5   9        919.20       1048.07       253.41 o                         
   0   7   9       1093.71       1469.46       561.01 o                         
   7   3  -5      19582.79      19338.78       515.19 o                         
   8   3  -5        443.91        466.85       294.26 o                         
   1   4  -5       5793.89       5993.02       175.21 o                         
   2   4  -5      36395.11      38470.73      1230.51 o                         
   3   4  -5        335.45        295.98       131.64 o                         
   4   4  -5      34704.00      35045.81       707.47 o                         
   5   4  -5       2762.47       3154.58       466.63 o                         
   6   4  -5      17815.05      18031.26       435.65 o                         
   7   4  -5       2569.09       2539.57       354.88 o                         
   8   4  -5      12941.77      12207.32       694.24 o                         
   0   5  -5       9170.26       9403.73       378.38 o                         
   1   5  -5       8936.87       9720.63       394.78 o                         
   2   5  -5       2710.26       2870.05       307.80 o                         
   3   5  -5      29407.10      30123.00      1197.21 o                         
   4   5  -5       1435.73       1714.84       181.65 o                         
   5   5  -5      21266.75      21282.59       759.39 o                         
   6   5  -5       3853.64       4053.49       374.99 o                         
   7   5  -5      14235.47      14129.66       632.97 o                         
   1   6  -5       7531.57       7588.49       346.00 o                         
   2   6  -5      15139.04      16214.38       653.75 o                         
   3   6  -5        711.06        817.26       193.88 o                         
   4   6  -5      23746.72      22921.31      2042.17 o                         
   5   6  -5       4455.04       4071.51       648.70 o                         
   6   6  -5      11335.48      11618.80       719.94 o                         
   7   6  -5       3455.45       1635.84      1198.22 o                         
   0   7  -5       9883.35       9385.79       893.07 o                         
   1   7  -5       4670.93       5671.34       779.29 o                         
   2   7  -5       3137.47       3594.93       337.97 o                         
   3   7  -5      15682.00      15770.61       574.18 o                         
   4   7  -5       1788.42       2264.46       346.75 o                         
   5   7  -5      13375.29      14507.76       680.03 o                         
   3   8  -5        642.67        519.06       328.91 o                         
   4   8  -5      10477.13       9393.83       800.79 o                         
   0   0  -4      15356.57      17821.47       448.97 o                         
   2   0  -4      38394.62      41849.35       430.70 o                         
   4   0  -4      27570.81      28620.03       585.48 o                         
   6   0  -4      19201.65      18367.16      1973.84 o                         
   8   0  -4       2106.63       2580.29       459.29 o                         
   1   1  -4     236109.59     221476.05      3024.39 o                         
   2   1  -4        941.95        988.76       134.25 o                         
   3   1  -4      36836.40      37570.20      1367.33 o                         
   4   1  -4        970.61        967.03       127.01 o                         
   5   1  -4      19800.71      21725.75      1479.42 o                         
   6   1  -4        218.94        355.83       414.90 o                         
   7   1  -4      27184.65      27340.71      2142.93 o                         
   8   1  -4        212.70         42.46       181.16 o                         
   9   1  -4       9169.68       9089.57       592.64 o                         
   0   2  -4      55936.43      50163.80      6813.80 o                         
   1   2  -4        478.44        485.59        46.09 o                         
   2   2  -4      13279.44      14047.52       180.62 o                         
   3   2  -4       1317.95       1232.09        78.67 o                         
   4   2  -4      22238.82      22838.09       678.80 o                         
   5   2  -4       1291.34       1608.92       318.08 o                         
   6   2  -4      16419.18      16528.94       848.33 o                         
   7   2  -4       1261.09       1359.29       384.65 o                         
   8   2  -4       2279.07       2435.88       295.65 o                         
   9   2  -4       1372.47        641.05       349.19 o                         
   1   3  -4     143923.02     144523.75      2549.52 o                         
   2   3  -4       4651.32       4842.39       108.42 o                         
   3   3  -4      21964.02      22984.12       483.09 o                         
   4   3  -4       5293.91       5302.66       349.89 o                         
   5   3  -4      11060.15      11650.44       606.45 o                         
   6   3  -4        818.98        680.06       171.58 o                         
   7   3  -4      18476.11      18125.64       492.71 o                         
   8   3  -4        852.64        788.07       216.80 o                         
   0   4  -4      18348.79      19048.62      1192.60 o                         
   1   4  -4       1269.89       1241.68        89.86 o                         
   2   4  -4      13705.02      13973.11      1003.23 o                         
   3   4  -4       4111.02       4283.99       259.34 o                         
   4   4  -4      18207.66      18452.98       531.48 o                         
   5   4  -4       1003.06        783.36       116.93 o                         
   6   4  -4      10325.17      10099.02       339.24 o                         
   7   4  -4       2410.86       2417.86       333.80 o                         
   8   4  -4       1660.72       1990.87       673.73 o                         
   1   5  -4      77470.20      75815.88      2935.37 o                         
   2   5  -4       9544.24      10725.74       763.78 o                         
   3   5  -4      13304.17      13676.29       426.58 o                         
   4   5  -4       8319.01       8767.72       304.95 o                         
   5   5  -4       5428.31       5379.13       295.92 o                         
   6   5  -4       1124.79       1480.62       265.91 o                         
   7   5  -4      11992.61      11854.22       584.76 o                         
   0   6  -4      10695.29      10613.44       408.93 o                         
   1   6  -4       2156.33       2479.46       243.84 o                         
   2   6  -4       7118.61       8280.36       386.81 o                         
   3   6  -4       4270.27       4279.28       309.00 o                         
   4   6  -4       9269.90       9664.76       457.68 o                         
   5   6  -4        558.49        355.23       214.21 o                         
   6   6  -4       6690.26       5690.84      1233.33 o                         
   7   6  -4       2696.64        821.70      2526.46 o                         
   1   7  -4      39972.58      41026.60       782.79 o                         
   2   7  -4       9350.30       9958.17       468.19 o                         
   3   7  -4       9094.72       9322.90       482.96 o                         
   4   7  -4      10421.40      11011.24       952.64 o                         
   5   7  -4       2967.11       3374.95       384.32 o                         
   6   7  -4       1634.17       1942.38       790.30 o                         
   0   8  -4       3750.50       3382.48      1101.04 o                         
   1   8  -4        914.07       1129.71       603.65 o                         
   2   8  -4       4636.06       4744.27      1003.17 o                         
   3   8  -4       4094.70       4345.10       585.83 o                         
   4   8  -4       5033.45       4860.67       680.55 o                         
   2   0  -3       7878.47       7896.30       179.08 o                         
   4   0  -3       3153.38       3538.72       508.93 o                         
   6   0  -3      18778.08      18765.63      1906.73 o                         
   8   0  -3      37478.83      39369.48      1215.69 o                         
   0   1  -3       2696.93       2459.69       111.90 o                         
   1   1  -3      45019.46      45508.98       745.32 o                         
   2   1  -3        655.61        568.68        48.20 o                         
   3   1  -3     142088.12     147561.98      1304.90 o                         
   4   1  -3        110.93        133.63       147.30 o                         
   5   1  -3      68793.59      72135.87      2302.58 o                         
   6   1  -3        306.37        520.81       389.73 o                         
   7   1  -3       6967.74       6614.57       359.46 o                         
   8   1  -3        244.60        210.53       180.39 o                         
   9   1  -3       1726.18       2203.30       348.02 o                         
   1   2  -3        423.02        429.51        29.66 o                         
   2   2  -3       7140.08       7533.25       179.41 o                         
   3   2  -3        721.30        739.01       166.38 o                         
   4   2  -3        657.48        878.04       202.03 o                         
   5   2  -3       1586.77       1527.83       299.55 o                         
   6   2  -3      21855.41      21783.31       784.46 o                         
   7   2  -3       1110.78       1312.85       204.30 o                         
   8   2  -3      31834.76      35036.62      1689.59 o                         
   9   2  -3        486.44        303.75       306.19 o                         
   0   3  -3      13529.78      12882.12       403.11 o                         
   1   3  -3      35833.28      37130.17      2137.37 o                         
   2   3  -3       4683.00       4630.00       144.84 o                         
   3   3  -3     110904.96     112568.45      2701.57 o                         
   4   3  -3        176.92        288.98       137.18 o                         
   5   3  -3      57845.10      55494.30       800.59 o                         
   6   3  -3       1859.84       2033.32       196.51 o                         
   7   3  -3       7303.76       7221.05       342.29 o                         
   8   3  -3        895.84       1026.56       232.63 o                         
   1   4  -3       1077.41       1194.95        88.03 o                         
   2   4  -3       2939.48       2840.94       315.12 o                         
   3   4  -3        830.06        749.06       190.97 o                         
   4   4  -3       2249.14       2488.67       143.11 o                         
   5   4  -3       3919.82       4068.20       194.48 o                         
   6   4  -3      14942.71      15535.30       443.68 o                         
   7   4  -3       1550.91       1860.98       305.44 o                         
   8   4  -3      26635.38      26013.98       880.99 o                         
   0   5  -3      19894.91      20411.22       631.91 o                         
   1   5  -3      18198.75      18900.17       994.15 o                         
   2   5  -3       7761.09       8149.87       438.10 o                         
   3   5  -3      62565.70      57431.36      5493.34 o                         
   4   5  -3        635.58        814.69       145.62 o                         
   5   5  -3      37462.71      36980.44      1560.71 o                         
   6   5  -3       4499.80       4801.57       379.47 o                         
   7   5  -3       6045.83       6284.91       470.34 o                         
   1   6  -3       1461.98       1747.67       233.67 o                         
   2   6  -3       2676.14       2978.15       340.19 o                         
   3   6  -3       1017.61       1419.39       225.48 o                         
   4   6  -3       2042.43       2321.98       273.63 o                         
   5   6  -3       5989.00       6307.94       405.84 o                         
   6   6  -3      12420.78      12174.54       673.97 o                         
   7   6  -3       2311.95       1570.21       712.40 o                         
   0   7  -3      20771.40      22819.57      1420.52 o                         
   1   7  -3       6872.04       6880.88       398.06 o                         
   2   7  -3       7694.38       8612.83       455.58 o                         
   3   7  -3      28875.96      28405.10      1147.16 o                         
   4   7  -3        481.70        943.87       365.72 o                         
   5   7  -3      20896.54      21635.31       744.86 o                         
   6   7  -3       4910.86       6339.45      1031.08 o                         
   1   8  -3       1219.04       1301.85       455.89 o                         
   2   8  -3       2756.82       3044.82       374.09 o                         
   3   8  -3       1057.87       1153.42       318.44 o                         
   4   8  -3       3764.66       3819.05       663.77 o                         
   0   0  -2     108969.81     111402.02      2026.26 o                         
   2   0  -2      34053.85      34544.09       320.55 o                         
   4   0  -2      30075.46      34077.83       970.67 o                         
   6   0  -2      23975.82      24550.47      3273.42 o                         
   8   0  -2       7796.93       8723.41       645.95 o                         
   1   1  -2     143068.05     135555.83      2103.86 o                         
   2   1  -2       1237.99       1108.27        48.02 o                         
   3   1  -2      23355.09      23886.61       871.68 o                         
   4   1  -2        792.13        858.48        82.67 o                         
   5   1  -2      26133.43      27208.36       852.52 o                         
   6   1  -2        199.95        136.68       113.58 o                         
   7   1  -2      22565.56      23379.84      1053.41 o                         
   8   1  -2        301.34        369.19       198.89 o                         
   9   1  -2       8447.16       9178.29       538.49 o                         
   0   2  -2      58210.99      58413.49      2476.82 o                         
   1   2  -2        819.47        715.79        45.20 o                         
   2   2  -2      47662.84      49227.14       550.02 o                         
   3   2  -2       1907.09       2150.93       232.27 o                         
   4   2  -2      20228.73      19739.17       478.69 o                         
   5   2  -2       1631.96       1558.94       287.67 o                         
   6   2  -2      19386.82      18891.30      1120.09 o                         
   7   2  -2        985.22        949.08       181.99 o                         
   8   2  -2       5885.59       6418.29       531.71 o                         
   9   2  -2       1052.00        756.40       348.84 o                         
   1   3  -2      87869.18      91282.04      1895.50 o                         
   2   3  -2       4339.66       3963.01       148.91 o                         
   3   3  -2      21068.65      20939.21       469.03 o                         
   4   3  -2       4120.56       4262.83       290.64 o                         
   5   3  -2      16670.86      16781.32       350.36 o                         
   6   3  -2        901.07        782.13       158.65 o                         
   7   3  -2      16339.78      16993.55       464.36 o                         
   8   3  -2       1361.21       1153.17       238.05 o                         
   0   4  -2      63895.41      67546.78      3993.04 o                         
   1   4  -2       2122.35       2215.60       101.63 o                         
   2   4  -2      17094.57      17887.06       416.32 o                         
   3   4  -2       5289.32       5145.48       129.53 o                         
   4   4  -2      15031.09      14912.96       550.93 o                         
   5   4  -2       1661.36       1736.56       159.58 o                         
   6   4  -2      13231.92      13459.23       595.07 o                         
   7   4  -2       1904.60       1675.00       298.65 o                         
   8   4  -2       4791.98       5340.81       773.18 o                         
   1   5  -2      53046.47      54419.07      1601.04 o                         
   2   5  -2       7567.75       7964.46       257.26 o                         
   3   5  -2      12723.30      12718.24       336.22 o                         
   4   5  -2       6973.89       6670.22       417.03 o                         
   5   5  -2       9524.04       9010.22       696.03 o                         
   6   5  -2       1220.65       1413.80       260.40 o                         
   7   5  -2      10106.10       9594.95       529.69 o                         
   0   6  -2      19030.95      19894.73       536.60 o                         
   1   6  -2       2158.74       2545.32       266.46 o                         
   2   6  -2      17362.60      18024.10       565.96 o                         
   3   6  -2       7122.51       7554.23       382.10 o                         
   4   6  -2       8884.05       9596.54       438.56 o                         
   5   6  -2       1437.54       1472.50       276.34 o                         
   6   6  -2       7620.13       7524.95       506.23 o                         
   7   6  -2       2196.56       2589.72       732.46 o                         
   1   7  -2      29678.09      30659.91       724.92 o                         
   2   7  -2       7773.41       8088.03       435.47 o                         
   3   7  -2       7441.49       7992.24       445.72 o                         
   4   7  -2       8137.37       8336.73       470.18 o                         
   5   7  -2       4432.80       4808.37       422.29 o                         
   6   7  -2       1424.30       1536.88       461.45 o                         
   0   8  -2      13084.42      14368.79      1404.44 o                         
   1   8  -2       1735.98       2335.13       742.24 o                         
   2   8  -2       6868.36       7482.67       489.10 o                         
   3   8  -2       5941.15       6015.95       486.02 o                         
   4   8  -2       5295.49       5293.53       502.16 o                         
   2   0  -1      91863.70      93136.23      3758.05 o                         
   4   0  -1     114199.40     112749.67      1549.50 o                         
   6   0  -1      23662.43      24170.64       706.29 o                         
   8   0  -1      10651.10      11011.14       709.21 o                         
   0   1  -1       1124.60       1029.92       168.18 o                         
   1   1  -1      12122.33      12323.15       104.63 o                         
   2   1  -1        718.54        626.23        46.11 o                         
   3   1  -1      32739.17      32757.97       601.90 o                         
   4   1  -1        808.30        631.96       164.28 o                         
   5   1  -1      16878.01      17013.97       342.92 o                         
   6   1  -1       1185.07       1030.02       153.15 o                         
   7   1  -1      27404.60      27901.73       901.45 o                         
   8   1  -1        892.63        672.87       208.48 o                         
   9   1  -1      21060.80      22157.66       965.07 o                         
   1   2  -1       3257.32       2769.41       123.78 o                         
   2   2  -1      96346.26      97243.31      1844.27 o                         
   3   2  -1        240.30        435.14       110.26 o                         
   4   2  -1      80933.55      80116.02       925.15 o                         
   5   2  -1       1522.58       1440.23       138.02 o                         
   6   2  -1      31276.90      31746.54       569.84 o                         
   7   2  -1       1113.43       1121.77       187.82 o                         
   8   2  -1       8788.57       9386.64       476.49 o                         
   9   2  -1        213.78         81.72       291.51 o                         
   0   3  -1       5469.19       5489.82       233.90 o                         
   1   3  -1       9434.50       9831.79       535.57 o                         
   2   3  -1       1526.16       1526.50       124.64 o                         
   3   3  -1      21609.50      21663.08       235.62 o                         
   4   3  -1        944.73        875.04        97.79 o                         
   5   3  -1      14779.81      14506.25       330.53 o                         
   6   3  -1       1804.36       1957.03       192.88 o                         
   7   3  -1      23110.38      23929.97       534.98 o                         
   8   3  -1        217.21        142.69       226.87 o                         
   1   4  -1       8303.44       8430.56       158.40 o                         
   2   4  -1      49373.66      51638.66      1361.19 o                         
   3   4  -1        632.31        700.44        71.30 o                         
   4   4  -1      68093.62      69410.41       956.94 o                         
   5   4  -1       3283.85       3421.43       183.18 o                         
   6   4  -1      18731.93      19233.38       431.60 o                         
   7   4  -1       2899.44       2910.70       352.21 o                         
   8   4  -1       8710.90       8935.45       595.86 o                         
   0   5  -1       7113.16       7369.93       396.71 o                         
   1   5  -1       4448.42       4639.63       309.72 o                         
   2   5  -1       1718.20       1785.98       162.62 o                         
   3   5  -1      12341.60      11816.22       562.29 o                         
   4   5  -1       1963.13       2212.29       185.65 o                         
   5   5  -1      10815.91      10953.02       386.92 o                         
   6   5  -1       3346.10       4052.04       335.71 o                         
   7   5  -1      16953.21      18606.79       679.88 o                         
   1   6  -1      11495.97      12106.76       398.06 o                         
   2   6  -1      27358.07      29400.94       984.05 o                         
   3   6  -1        757.60       1353.23       223.70 o                         
   4   6  -1      31583.01      31612.38       697.42 o                         
   5   6  -1       3874.92       4228.45       377.58 o                         
   6   6  -1      16873.91      16217.19       982.03 o                         
   7   6  -1       4748.14       5487.72      1214.46 o                         
   0   7  -1       6308.25       6977.82      1216.39 o                         
   1   7  -1       3234.73       3744.51       702.36 o                         
   2   7  -1       1784.12       1759.96       409.58 o                         
   3   7  -1       7505.40       8050.75       460.44 o                         
   4   7  -1       2448.53       2531.48       328.69 o                         
   5   7  -1       8185.79       8844.74       512.55 o                         
   6   7  -1       4439.47       4689.11       514.00 o                         
   1   8  -1      11339.04      10768.84       979.81 o                         
   2   8  -1      10665.39       9797.53       560.43 o                         
   3   8  -1        981.66       1029.53       320.78 o                         
   4   8  -1      19348.18      19667.14      1743.54 o                         
   0   9  -1       4962.37       3949.43      1064.69 o                         
   1   9  -1       2036.28       2592.07       666.29 o                         
   2   9  -1       1470.48       1456.17       733.33 o                         
   2   0   0     150623.09     145450.33       917.54 o                         
   6   0   0      27177.36      28511.71      5503.30 o                         
   8   0   0      19982.23      20258.16       895.87 o                         
   1   1   0        231.89        451.65        56.01 o                         
   2   1   0       2386.89       2170.21       220.56 o                         
   3   1   0      24634.56      25279.04       657.48 o                         
   4   1   0        219.18        196.33        68.00 o                         
   5   1   0      31954.97      31849.92       594.16 o                         
   6   1   0        319.72        273.54       117.80 o                         
  -8   0   1        710.44       1216.74       852.87 o                         
  -6   0   1       1968.95       2341.17       941.11 o                         
  -4   0   1       8748.69      10886.89      4120.94 o                         
  -2   0   1       7067.07      10306.98      6489.69 o                         
   0   1   1         87.20         88.71        55.23 o                         
   0   3   1        422.84        542.13       154.85 o                         
   0   5   1        557.26       1329.64       465.93 o                         
   0   7   1        491.10        432.73       235.24 o                         
   0   9   1        391.96        344.29       342.55 o                         
  -8   0   3       2736.44       4734.14       861.96 o                         
  -6   0   3       1624.15       1919.99       334.73 o                         
  -4   0   3        264.41        409.12       115.55 o                         
  -2   0   3        501.91        659.08       198.17 o                         
   0   1   3        199.10        361.29        71.36 o                         
   0   3   3        983.33        843.11       382.22 o                         
   0   5   3       1457.44       3490.13       701.52 o                         
   0   7   3       1529.26       1234.57       307.59 o                         
   0   9   3       1307.62        559.26       352.33 o                         
  -6   0   5       1894.28       3278.31       564.85 o                         
  -4   0   5       4028.73       4691.63       878.62 o                         
  -8   0  -3       2824.52       3497.47      1639.68 o                         
  -6   0  -3       1416.56       1838.59       950.67 o                         
  -4   0  -3        237.88        326.62       133.62 o                         
  -2   0  -3        595.81       1224.36       285.03 o                         
   0   1  -3        204.32        351.34        76.86 o                         
   0   3  -3       1026.94        827.54        88.78 o                         
   0   5  -3       1512.05       1786.10       707.29 o                         
   0   7  -3       1579.76       1435.20       306.89 o                         
   0   9  -3       1314.43        681.95       402.32 o                         
  -8   0  -1        802.27        867.90       958.43 o                         
  -6   0  -1       1784.46       2291.51       727.57 o                         
  -4   0  -1       8617.76       9778.09       870.00 o                         
  -2   0  -1       6946.07       8619.15      4778.00 o                         
   0   1  -1         85.21         96.78        27.63 o                         
   0   3  -1        415.32        426.56       177.57 o                         
   0   5  -1        540.82        456.74       383.79 o                         
   0   7  -1        479.81        497.39       241.88 o                         
   0   9  -1        377.73        230.69       340.45 o                         
   7   1   0       4443.94       4806.53       505.02 o                         
   8   1   0        454.67        444.12       193.62 o                         
   9   1   0       5329.25       6566.92       493.86 o                         
   0   2   0     278449.22     269125.69     17732.40 o                         
   1   2   0       4198.82       3623.47       179.54 o                         
   2   2   0     163839.38     162306.98      4406.90 o                         
   3   2   0       5649.20       5465.94       141.34 o                         
   4   2   0       4925.05       5415.54       791.61 o                         
   5   2   0        745.60        705.82       112.18 o                         
   6   2   0      22699.99      23671.09       744.60 o                         
   7   2   0        213.68        185.26       139.89 o                         
   8   2   0      16125.47      16611.46       589.41 o                         
   9   2   0        335.46        243.09       267.89 o                         
   1   3   0       2693.10       3158.20       955.21 o                         
   2   3   0       3527.58       3357.81       126.55 o                         
   3   3   0      11851.26      11724.45       183.60 o                         
   4   3   0       1242.79       1008.06       101.27 o                         
   5   3   0      23407.95      23493.05       377.69 o                         
   6   3   0       1536.61       1301.06       163.31 o                         
   7   3   0       4618.98       4701.48       296.74 o                         
   8   3   0       2743.48       2428.59       280.93 o                         
   0   4   0     164288.08     165976.42      4172.76 o                         
   1   4   0       2757.42       2773.23       156.97 o                         
   2   4   0      63556.52      60876.43      2140.64 o                         
   3   4   0       9934.66       9953.71       185.82 o                         
   4   4   0       1438.90       1908.66       137.43 o                         
   5   4   0       4636.76       4668.31       246.64 o                         
   6   4   0      15972.81      16390.39       456.62 o                         
   7   4   0         90.28        156.70       199.81 o                         
   8   4   0      12749.00      14005.09       685.87 o                         
   1   5   0       3229.69       3569.66       417.55 o                         
   2   5   0       1808.56       1693.50       140.10 o                         
   3   5   0       9559.39       9468.73       234.52 o                         
   4   5   0       1948.64       1860.05       176.44 o                         
   5   5   0      14432.88      14488.04       677.58 o                         
   6   5   0       1141.07        917.94       200.63 o                         
   7   5   0       2169.08       1622.51       290.50 o                         
   0   6   0      74289.55      75650.52      1081.37 o                         
   1   6   0       2348.57       2561.79       263.17 o                         
   2   6   0      41319.48      41740.21      1013.54 o                         
   3   6   0      14005.58      14854.29       500.82 o                         
   4   6   0       1275.62       1600.29       256.45 o                         
   5   6   0       6595.61       7456.56       548.87 o                         
   6   6   0       7722.07       8323.31       507.35 o                         
   7   6   0         74.54        120.95       411.98 o                         
   1   7   0       1135.58       1599.68       492.25 o                         
   2   7   0       2759.73       2895.96       343.69 o                         
   3   7   0       6480.08       6380.25       437.64 o                         
   4   7   0       1188.42       1398.30       323.65 o                         
   5   7   0       6169.42       5987.52       461.80 o                         
   6   7   0        956.73       1421.86       405.89 o                         
   0   8   0      42708.47      44598.56      2491.85 o                         
   1   8   0       4063.85       5610.25       879.59 o                         
   2   8   0      16444.57      16522.79       684.83 o                         
   3   8   0      13541.77      14069.68       675.97 o                         
   4   8   0       1408.36       1261.11       357.59 o                         
   1   9   0       1911.74       2339.18       723.15 o                         
   2   9   0       2630.28       1609.42       730.42 o                         
   2   0   1      93465.09      88380.84      2212.40 o                         
   4   0   1     115935.16     114534.84       891.16 o                         
   6   0   1      26110.22      24738.66      2501.64 o                         
   8   0   1       9433.78      10441.74       691.74 o                         
   0   1   1       1150.88        939.78       132.01 o                         
   1   1   1      12630.03      12273.99       212.73 o                         
   2   1   1        721.84        687.41        49.93 o                         
   3   1   1      33868.74      33726.01       447.31 o                         
   4   1   1        758.51        609.81        85.16 o                         
   5   1   1      17056.72      16454.74       331.73 o                         
   6   1   1       1105.73       1099.19       189.93 o                         
   7   1   1      25913.59      26346.24       587.43 o                         
   8   1   1        879.34       1032.01       233.49 o                         
   9   1   1      20385.89      21378.98       738.26 o                         
   1   2   1       3433.35       2823.04       158.69 o                         
   2   2   1      98461.43      97479.53      1168.06 o                         
   3   2   1        287.60        252.65        51.17 o                         
   4   2   1      83445.31      81623.65      1140.24 o                         
   5   2   1       1344.92       1396.75       212.64 o                         
   6   2   1      31376.15      31875.10       540.28 o                         
   7   2   1       1113.48        970.54       180.07 o                         
   8   2   1       9521.89       9847.47       485.80 o                         
   9   2   1        228.05        132.47       321.23 o                         
   0   3   1       5568.10       5847.09       230.87 o                         
   1   3   1       9461.81      10009.48       765.17 o                         
   2   3   1       1641.30       1572.45        77.70 o                         
   3   3   1      22629.38      22982.94       814.64 o                         
   4   3   1        951.07        981.37       102.45 o                         
   5   3   1      14701.49      14500.11       307.75 o                         
   6   3   1       1782.41       1862.73       188.78 o                         
   7   3   1      22774.31      24682.38       587.94 o                         
   8   3   1        204.08       -115.05       175.02 o                         
   1   4   1       8778.41       8719.74       327.52 o                         
   2   4   1      50146.01      50714.97      1119.60 o                         
   3   4   1        791.35        934.47        99.57 o                         
   4   4   1      70216.42      71405.55       955.22 o                         
   5   4   1       3313.05       3586.35       190.67 o                         
   6   4   1      19602.88      19713.63       465.67 o                         
   7   4   1       2762.51       2881.73       352.30 o                         
   8   4   1       7713.54       7703.52       573.22 o                         
   0   5   1       7329.39       7257.70       347.33 o                         
   1   5   1       4641.43       4786.68       203.45 o                         
   2   5   1       1887.79       1836.51       147.74 o                         
   3   5   1      12638.06      12072.37       269.59 o                         
   4   5   1       2132.39       2253.40       277.87 o                         
   5   5   1      10813.22      10353.13       353.85 o                         
   6   5   1       3496.59       3636.38       296.90 o                         
   7   5   1      16389.99      15558.75       590.74 o                         
   1   6   1      12078.93      12476.99       455.55 o                         
   2   6   1      28012.42      28405.90       589.70 o                         
   3   6   1        949.73        923.47       173.12 o                         
   4   6   1      32218.03      31362.02       718.32 o                         
   5   6   1       3837.82       4291.66       487.21 o                         
   6   6   1      16949.13      16791.29       841.43 o                         
   7   6   1       4637.36       5889.97       726.41 o                         
   0   7   1       6456.47       5497.32      1034.82 o                         
   1   7   1       3326.97       4148.67       805.00 o                         
   2   7   1       1940.54       2297.20       335.72 o                         
   3   7   1       7806.80       8193.44       574.79 o                         
   4   7   1       2575.37       2703.32       348.14 o                         
   5   7   1       8050.85       8521.14       528.80 o                         
   6   7   1       4483.81       5812.54       693.18 o                         
   1   8   1      11668.68      11877.32      1266.86 o                         
   2   8   1      10773.56      10792.88       658.73 o                         
   3   8   1       1039.97       1242.80       337.66 o                         
   4   8   1      19690.15      20039.69      1535.44 o                         
   5   8   1       4085.22       6990.75      1484.49 o                         
   0   9   1       5149.59       4928.48      1429.26 o                         
   1   9   1       2147.84       2869.21       990.07 o                         
   2   9   1       1502.39       1625.66       793.38 o                         
   0   0   2     111506.79      86814.93     22161.37 o                         
   2   0   2      36062.99      34280.77       761.29 o                         
   4   0   2      27198.86      28951.40       743.12 o                         
   6   0   2      25659.83      25169.16       778.77 o                         
   8   0   2       8041.20       8625.89       656.08 o                         
   1   1   2     132978.05     127906.03      2109.00 o                         
   2   1   2        818.06        829.20        56.59 o                         
   3   1   2      21981.95      22211.47       683.84 o                         
   4   1   2        935.21        856.74        96.73 o                         
   5   1   2      25552.36      26528.91       652.00 o                         
   6   1   2        215.30        167.11       110.02 o                         
   7   1   2      23398.14      24026.63       569.79 o                         
   8   1   2        317.15        267.34       217.59 o                         
   9   1   2       8596.31       8956.83       553.19 o                         
   0   2   2      59393.83      56614.19       889.61 o                         
   1   2   2        472.25        610.25        70.65 o                         
   2   2   2      48014.07      48276.28       956.47 o                         
   3   2   2       1828.45       1697.22        90.40 o                         
   4   2   2      22458.63      22342.19       433.25 o                         
   5   2   2       1591.02       1501.41       144.07 o                         
   6   2   2      19360.52      19585.30       648.05 o                         
   7   2   2       1007.10        977.41       181.63 o                         
   8   2   2       6077.57       5889.54       418.20 o                         
   9   2   2       1172.34        319.13       337.65 o                         
   1   3   2      87783.07      88031.66      1873.88 o                         
   2   3   2       3836.42       3706.96       104.85 o                         
   3   3   2      18198.21      19197.06       410.70 o                         
   4   3   2       4302.82       4069.29       164.06 o                         
   5   3   2      16315.70      16403.72       329.90 o                         
   6   3   2        924.28        821.26       146.93 o                         
   7   3   2      15981.92      16545.76       461.06 o                         
   8   3   2       1387.37       1428.14       248.21 o                         
   0   4   2      65804.76      69458.50      3649.13 o                         
   1   4   2       2289.01       2211.28       145.95 o                         
   2   4   2      19054.20      18768.66       360.35 o                         
   3   4   2       5193.99       5192.52       204.62 o                         
   4   4   2      15501.68      14718.70       261.43 o                         
   5   4   2       1660.04       1593.11       153.22 o                         
   6   4   2      13171.32      12946.93       670.95 o                         
   7   4   2       1901.39       2044.35       322.82 o                         
   8   4   2       4942.40       5422.87       533.22 o                         
   1   5   2      51993.45      53527.10       800.02 o                         
   2   5   2       8346.29       7708.85       389.25 o                         
   3   5   2      11608.88      12358.35       284.68 o                         
   4   5   2       6632.48       6873.51       247.90 o                         
   5   5   2       9515.83       9652.08       384.60 o                         
   6   5   2       1069.04       1232.05       216.08 o                         
   7   5   2       9965.18       9286.52       603.32 o                         
   0   6   2      20678.71      19928.24      1301.29 o                         
   1   6   2       2257.96       2465.58       284.26 o                         
   2   6   2      17927.60      17976.56       841.95 o                         
   3   6   2       7341.74       7083.75       363.63 o                         
   4   6   2       9669.74       9296.09       466.75 o                         
   5   6   2       1399.92       1313.56       272.92 o                         
   6   6   2       7621.84       7473.39       497.58 o                         
   7   6   2       2159.29       2823.87       591.39 o                         
   1   7   2      27938.46      29134.15      1155.06 o                         
   2   7   2       7974.01       8684.01       506.51 o                         
   3   7   2       7429.95       8348.86       499.25 o                         
   4   7   2       7981.65       9175.30       869.18 o                         
   5   7   2       4430.24       3816.42       511.02 o                         
   6   7   2       1382.17       2261.62       580.45 o                         
   0   8   2      14201.61      18055.02      2342.95 o                         
   1   8   2       1748.14       1881.23      1133.55 o                         
   2   8   2       8053.79       7909.93       800.03 o                         
   3   8   2       5743.68       6101.35       750.11 o                         
   4   8   2       4943.95       5765.80       690.68 o                         
   1   9   2      13520.21      14152.75      1675.51 o                         
   2   9   2       6224.45       5131.45      1087.86 o                         
   2   0   3       6636.02       6651.85       184.73 o                         
   4   0   3       3505.25       3432.28       184.72 o                         
   6   0   3      21530.93      19874.01       707.46 o                         
   8   0   3      36312.23      37677.37      1190.53 o                         
   0   1   3       2628.04       2920.79       498.56 o                         
   1   1   3      44557.48      43083.48       558.84 o                         
   2   1   3        576.27        528.61        51.50 o                         
   3   1   3     139043.19     137515.34      2688.10 o                         
   4   1   3        118.21        141.89        74.47 o                         
   5   1   3      66593.45      67138.75       978.49 o                         
   6   1   3        301.72        383.04       124.73 o                         
   7   1   3       6576.11       6834.44       383.26 o                         
   8   1   3        255.90        279.22       192.71 o                         
   9   1   3       1935.62       1262.02       313.59 o                         
   1   2   3        609.95        595.10        62.74 o                         
   2   2   3       7515.55       7362.37       142.30 o                         
   3   2   3        746.78        675.92        69.22 o                         
   4   2   3        796.62        793.52        96.10 o                         
   5   2   3       1517.97       1312.15       131.69 o                         
   6   2   3      21079.27      21428.95       509.69 o                         
   7   2   3       1098.20       1131.89       193.67 o                         
   8   2   3      34884.36      36338.52       838.17 o                         
   9   2   3        511.42        243.28       344.99 o                         
   0   3   3      12955.69      13076.81       953.61 o                         
   1   3   3      35271.57      36447.36      1387.98 o                         
   2   3   3       4384.40       4433.27       197.11 o                         
   3   3   3     109268.41     106448.55      1089.75 o                         
   4   3   3        267.77        368.39        76.69 o                         
   5   3   3      56327.74      56528.23      1130.60 o                         
   6   3   3       2019.19       2108.26       199.07 o                         
   7   3   3       6798.55       6871.72       341.05 o                         
   8   3   3        936.07        663.57       225.89 o                         
   1   4   3       1267.42       1416.44       142.94 o                         
   2   4   3       2369.69       2533.07       152.25 o                         
   3   4   3        730.44        672.55        87.41 o                         
   4   4   3       2142.94       2331.52       135.25 o                         
   5   4   3       3840.92       3688.58       236.29 o                         
   6   4   3      17107.19      17026.94       438.52 o                         
   7   4   3       1375.33       1914.03       317.99 o                         
   8   4   3      25895.18      25159.69      1075.73 o                         
   0   5   3      19177.22      20008.79      1223.00 o                         
   1   5   3      18310.08      19163.11      1623.72 o                         
   2   5   3       7393.94       7823.00       257.43 o                         
   3   5   3      61275.47      61323.69       770.20 o                         
   4   5   3        728.56        797.47       189.22 o                         
   5   5   3      36578.43      35945.71      1472.15 o                         
   6   5   3       4736.02       4913.63       321.59 o                         
   7   5   3       5706.70       5581.72       416.68 o                         
   1   6   3       1634.27       1854.96       225.90 o                         
   2   6   3       2796.96       3137.22       348.65 o                         
   3   6   3        989.94       1094.87       195.51 o                         
   4   6   3       2253.18       2649.15       294.45 o                         
   5   6   3       5592.75       5556.82       478.88 o                         
   6   6   3      11987.23      12069.82       795.74 o                         
   0   7   3      20107.12      20284.71      1391.19 o                         
   1   7   3       6693.46       7178.17       557.61 o                         
   2   7   3       7460.04       8236.42       504.39 o                         
   3   7   3      28553.83      28583.20       799.10 o                         
   4   7   3        578.91       1024.73       305.13 o                         
   5   7   3      20049.96      19334.36       720.26 o                         
   6   7   3       5137.19       6408.24       963.23 o                         
   1   8   3       1270.53       1620.76      1051.21 o                         
   2   8   3       2512.99       3248.63       862.26 o                         
   3   8   3        983.50       1079.24       541.34 o                         
   4   8   3       3754.83       4294.68       648.55 o                         
   0   9   3      17180.22      19886.25      2679.21 o                         
   1   9   3       2653.94       2393.75      1107.30 o                         
   2   9   3       6297.71       5095.91      1285.08 o                         
   0   0   4      17253.50      18529.38       524.63 o                         
   2   0   4      43863.62      44407.02       399.78 o                         
   4   0   4      29250.33      27290.15       417.10 o                         
   6   0   4      18979.91      19981.67       716.90 o                         
   8   0   4       2018.31       2162.59       439.72 o                         
   1   1   4     243405.72     216597.03      2608.11 o                         
   2   1   4       1369.20       1141.01        72.57 o                         
   3   1   4      36089.85      36546.48       665.40 o                         
   4   1   4        839.46        885.37        96.47 o                         
   5   1   4      19149.79      19368.02       359.26 o                         
   6   1   4        210.88         98.09       107.61 o                         
   7   1   4      25465.91      27321.63       661.34 o                         
   8   1   4        174.63       -149.72       173.55 o                         
   9   1   4       8825.34       8997.04       563.63 o                         
   0   2   4      58820.07      60166.97      1646.67 o                         
   1   2   4        740.38        666.14        80.19 o                         
   2   2   4      13413.24      13574.22       215.61 o                         
   3   2   4       1443.08       1342.90        92.66 o                         
   4   2   4      24520.97      23812.20       516.20 o                         
   5   2   4       1333.79       1174.69       128.93 o                         
   6   2   4      16456.20      16154.63       394.60 o                         
   7   2   4       1246.30       1124.45       188.04 o                         
   8   2   4       2178.18       2649.47       334.33 o                         
   9   2   4       1254.80        572.19       408.26 o                         
   1   3   4     141420.91     134616.22      2321.22 o                         
   2   3   4       5275.34       4848.33       178.99 o                         
   3   3   4      23324.95      23421.12       465.98 o                         
   4   3   4       5095.26       5045.78       172.93 o                         
   5   3   4      10447.41      10936.44       290.96 o                         
   6   3   4        794.48        639.63       145.39 o                         
   7   3   4      18689.14      18691.39       676.35 o                         
   8   3   4        811.79        667.35       240.26 o                         
   0   4   4      19006.90      20064.02       843.94 o                         
   1   4   4       1240.83       1314.21       251.33 o                         
   2   4   4      15349.94      14554.55       497.69 o                         
   3   4   4       3974.85       4003.16       169.35 o                         
   4   4   4      16612.29      16748.58       341.08 o                         
   5   4   4        973.70        927.21       128.77 o                         
   6   4   4      10958.59      10639.78       395.68 o                         
   7   4   4       2490.05       2344.70       298.34 o                         
   8   4   4       1595.18       1258.43       317.55 o                         
   1   5   4      76132.46      75864.83      2611.21 o                         
   2   5   4       8668.89       8468.75       308.20 o                         
   3   5   4      13567.74      13240.27       324.72 o                         
   4   5   4       8875.28       8377.00       367.51 o                         
   5   5   4       5282.08       5445.38       387.29 o                         
  -4   0  -9        950.21        567.34       362.54 o                         
  -2   0  -9       1604.98       2055.63       648.74 o                         
   0   1  -9         80.95        189.44       137.38 o                         
   0   3  -9        553.30        472.85        88.10 o                         
   0   5  -9        991.06        880.49       247.12 o                         
   0   7  -9       1130.28        788.21       322.97 o                         
  -8   0  -7        102.82        617.72       758.36 o                         
  -6   0  -7       2095.89       2148.07       333.39 o                         
  -4   0  -7       7209.46       9338.10      2415.31 o                         
  -2   0  -7       7525.10       9649.34      1166.06 o                         
   0   1  -7         21.07         86.80        97.31 o                         
   0   3  -7        161.16        154.05        73.89 o                         
   0   5  -7        243.44        325.42       182.11 o                         
   0   7  -7        222.27        359.32       272.29 o                         
  -8   0  -5       1360.05        878.61      1081.65 o                         
  -6   0  -5       1793.56       2157.82      1346.31 o                         
  -4   0  -5       3914.38       4967.67      1028.20 o                         
  -2   0  -5       5479.49       8252.99       618.16 o                         
   0   1  -5         90.80        107.25        47.42 o                         
   0   3  -5        476.90        331.63        71.68 o                         
   0   5  -5        696.64        854.13       268.79 o                         
   0   7  -5        751.41        230.00       247.12 o                         
   0   9  -5        640.89        320.88       403.37 o                         
   6   5   4       1242.53       1024.36       322.92 o                         
   7   5   4      11844.35      11467.34       507.80 o                         
   0   6   4      11669.74      11413.08       872.14 o                         
   1   6   4       1849.84       1994.37       222.60 o                         
   2   6   4       6788.93       6960.35       532.73 o                         
   3   6   4       4217.18       4236.11       309.24 o                         
   4   6   4      10173.37       9908.26       409.00 o                         
   5   6   4        575.96        932.28       269.14 o                         
   6   6   4       6222.03       6255.30       619.55 o                         
   1   7   4      40244.84      41037.96       925.19 o                         
   2   7   4       9248.06      10097.16       633.40 o                         
   3   7   4       8085.81       8910.64       533.45 o                         
   4   7   4      10453.32      10613.46       568.87 o                         
   5   7   4       2909.62       2699.39       384.97 o                         
   6   7   4       1720.25       2833.00       981.85 o                         
   0   8   4       3207.23       3104.94      1950.42 o                         
   1   8   4       1101.03        992.52       467.58 o                         
   2   8   4       5391.84       4996.67       516.91 o                         
   3   8   4       4026.50       4494.58       559.61 o                         
   4   8   4       4711.18       5194.40       652.29 o                         
   1   9   4      18250.99      16614.34      1900.18 o                         
   2   0   5      73814.88      70338.77       682.33 o                         
   4   0   5      53336.36      51036.00      1202.41 o                         
   6   0   5      25117.10      25341.48       809.88 o                         
   8   0   5      16296.59      17395.79       885.03 o                         
   0   1   5       1023.13        750.30       221.61 o                         
   1   1   5      21360.43      20477.87       119.68 o                         
   2   1   5        495.89        491.90        74.11 o                         
   3   1   5      70762.13      69218.30      1468.38 o                         
   4   1   5        598.74        510.67        83.36 o                         
   5   1   5      35859.39      35421.89       637.49 o                         
   6   1   5        927.27        777.24       147.06 o                         
   7   1   5      20825.95      20850.03       597.66 o                         
   8   1   5        634.51        195.03       200.10 o                         
   9   1   5      14359.27      15261.23       763.64 o                         
   1   2   5       2639.38       2617.58       161.50 o                         
   2   2   5      48532.59      46886.55       447.23 o                         
   3   2   5        157.75        132.11        59.18 o                         
   4   2   5      62615.66      61608.58      1119.86 o                         
   5   2   5       1453.97       1601.21       150.81 o                         
   6   2   5      18191.78      18336.33       422.96 o                         
   7   2   5        818.51        799.50       191.61 o                         
   8   2   5      15286.75      15549.02       606.78 o                         
   9   2   5        366.03        183.86       383.79 o                         
   0   3   5       5670.59       6877.90       687.81 o                         
   1   3   5      18477.22      18852.41      1115.04 o                         
   2   3   5       1504.53       1480.38       109.59 o                         
   3   3   5      49797.05      47997.46       873.48 o                         
   4   3   5        907.90        849.75       105.26 o                         
   5   3   5      30131.61      29495.62       597.40 o                         
   6   3   5       2105.60       2192.14       211.91 o                         
   7   3   5      18864.86      19963.45       535.17 o                         
   8   3   5        483.19         90.92       222.05 o                         
   1   4   5       6275.11       6269.25       270.81 o                         
   2   4   5      36665.69      35154.08      1212.11 o                         
   3   4   5        269.95        391.08        94.49 o                         
   4   4   5      34320.16      32849.40       688.09 o                         
   5   4   5       2507.74       2381.49       183.26 o                         
   6   4   5      19449.26      17951.91       570.81 o                         
   7   4   5       2368.56       2214.72       293.28 o                         
   8   4   5      11532.52      11683.27       576.11 o                         
   0   5   5       8750.11       9311.03       735.40 o                         
   1   5   5       9102.56       9009.06       816.29 o                         
   2   5   5       2373.66       2551.49       216.00 o                         
   3   5   5      29363.00      28119.75       490.24 o                         
   4   5   5       1567.70       1480.28       175.38 o                         
   5   5   5      21260.17      21557.23       510.87 o                         
   6   5   5       4017.63       4146.93       325.14 o                         
   7   5   5      13879.72      13281.15       539.25 o                         
   1   6   5       7880.45       7874.69       546.72 o                         
   2   6   5      15302.96      15473.26       610.72 o                         
   3   6   5        721.26        860.52       210.29 o                         
   4   6   5      24630.16      22836.43       576.75 o                         
   5   6   5       3950.82       3836.54       410.22 o                         
   6   6   5      10541.78      10540.52       588.15 o                         
   0   7   5       9401.81       9830.27       554.68 o                         
   1   7   5       4552.61       4921.30       467.24 o                         
   2   7   5       2975.26       2852.61       356.37 o                         
   3   7   5      15951.46      15490.64      1039.09 o                         
   4   7   5       1900.46       2294.91       380.96 o                         
   5   7   5      13351.38      12452.04       649.95 o                         
   1   8   5       8198.65       8059.19       747.06 o                         
   2   8   5       8631.67       9437.57       632.18 o                         
   3   8   5        584.16        970.44       674.64 o                         
   4   8   5      10543.37       9701.86       667.47 o                         
   0   9   5       8312.89       6490.22      2448.86 o                         
   1   9   5       2435.42       4092.90      1509.53 o                         
   0   0   6     271951.28     259115.11      1365.40 o                         
   2   0   6     127278.55     125817.09       585.85 o                         
   4   0   6      11234.57      12126.84       964.55 o                         
   6   0   6      26942.35      26372.62       844.83 o                         
   8   0   6      16874.38      17683.46       901.46 o                         
   1   1   6      22002.22      22100.22       375.44 o                         
   2   1   6       1779.82       1772.62        95.30 o                         
   3   1   6      27246.30      26326.39       355.65 o                         
   4   1   6        200.68        236.07        79.00 o                         
   5   1   6      28561.92      28730.54       442.46 o                         
   6   1   6        316.52        279.76       127.09 o                         
   7   1   6       5713.12       5525.63       377.50 o                         
   8   1   6        353.87        204.67       207.07 o                         
   9   1   6       6120.53       6732.79       795.90 o                         
   0   2   6     233612.95     229202.39      2587.20 o                         
   1   2   6       3532.38       3291.53       188.46 o                         
   2   2   6      71680.63      70358.70       584.77 o                         
   3   2   6       4066.33       4007.17       139.41 o                         
   4   2   6       7207.79       7454.03       468.60 o                         
   5   2   6        692.57        618.14       116.77 o                         
   6   2   6      24543.09      24492.01       488.80 o                         
   7   2   6        266.07        173.43       156.35 o                         
   8   2   6      15943.89      16000.66       624.92 o                         
   1   3   6      16727.61      15831.70       376.56 o                         
   2   3   6       3029.61       2891.44       154.43 o                         
   3   3   6      13875.36      13546.52       246.32 o                         
   4   3   6       1574.00       1457.10       121.23 o                         
   5   3   6      22299.49      22003.37       414.68 o                         
   6   3   6       1355.98       1269.96       174.90 o                         
   7   3   6       5280.09       5560.36       349.11 o                         
   8   3   6       2442.10       2464.56       319.27 o                         
   0   4   6      92291.12      93619.23      2564.60 o                         
   1   4   6       1720.70       1587.09       191.62 o                         
   2   4   6      59757.40      56142.45      1432.84 o                         
   3   4   6       9222.41       9198.03       248.75 o                         
   4   4   6       1879.33       2044.22       156.08 o                         
   5   4   6       3638.79       3699.99       206.52 o                         
   6   4   6      15075.48      14257.99       454.66 o                         
   7   4   6        286.75         32.03       207.19 o                         
   8   4   6      10781.99       9470.41       548.92 o                         
   1   5   6       9933.92      10157.71       482.40 o                         
   2   5   6       2343.33       1988.54       213.52 o                         
   3   5   6      11351.84      10286.55       333.23 o                         
   4   5   6       2250.41       2448.44       251.33 o                         
   5   5   6      13645.79      12693.39       599.05 o                         
   6   5   6       1040.71       1111.49       230.11 o                         
   7   5   6       3309.31       3064.65       347.99 o                         
   0   6   6      71074.69      70567.52      1183.38 o                         
   1   6   6       2700.84       2651.81       255.99 o                         
   2   6   6      25498.15      24670.38       663.03 o                         
   3   6   6      11160.07      11012.81       631.12 o                         
   4   6   6       2049.08       2105.41       273.15 o                         
   5   6   6       5924.44       5652.61       393.79 o                         
   6   6   6       8421.49       8495.33      1203.57 o                         
   1   7   6       4655.32       4976.94       452.28 o                         
   2   7   6       3019.14       2926.45       509.53 o                         
   3   7   6       7490.33       7772.68       472.60 o                         
   4   7   6       1941.51       2125.74       362.21 o                         
   5   7   6       6922.20       6495.46       636.75 o                         
   0   8   6      28778.86      24922.83      1889.26 o                         
   1   8   6       2900.10       3066.99       449.43 o                         
   2   8   6      17156.41      16431.84       782.66 o                         
   3   8   6      12962.52      12859.54      1457.84 o                         
   4   8   6       1138.15       1477.53       639.88 o                         
   1   9   6       3828.73       3821.97      2218.74 o                         
   2   0   7     100606.74      92934.62      1725.84 o                         
   4   0   7      93545.11      91953.54       972.42 o                         
   6   0   7      28955.25      29353.82       906.35 o                         
   8   0   7       1820.57       2169.58       475.37 o                         
   0   1   7        196.90        391.58       128.57 o                         
   1   1   7       3630.74       4035.93       191.63 o                         
   2   1   7        459.01        455.28        59.62 o                         
   3   1   7       7767.24       7692.31       186.31 o                         
   4   1   7       1006.29        878.78       139.50 o                         
   5   1   7       8428.26       8495.71       272.31 o                         
   6   1   7       1356.85       1280.03       174.44 o                         
   7   1   7      31478.86      31680.92       742.06 o                         
   8   1   7       1051.62        770.24       254.74 o                         
   1   2   7       4278.84       3875.35       184.71 o                         
   2   2   7      77614.19      62884.08      4545.59 o                         
   3   2   7        506.55        577.92        93.39 o                         
   4   2   7     101723.86      98580.25      2342.27 o                         
   5   2   7        823.40        963.33       167.25 o                         
   6   2   7      20265.97      20672.33       465.86 o                         
   7   2   7        775.32        987.75       209.94 o                         
   8   2   7       2709.25       2823.09       367.59 o                         
   0   3   7       1780.30       2047.54       590.37 o                         
   1   3   7       3280.54       3387.72       207.79 o                         
   2   3   7        431.67        485.95       107.12 o                         
   3   3   7       4653.59       4601.65       184.84 o                         
   4   3   7       1508.83       1419.55       130.09 o                         
   5   3   7       7567.69       7614.19       268.50 o                         
   6   3   7       1959.65       1919.72       192.05 o                         
   7   3   7      26780.07      25266.18      1157.20 o                         
   8   3   7        205.78        156.50       225.47 o                         
   1   4   7      11723.66      11501.65       364.29 o                         
   2   4   7      59790.63      57775.04      1898.09 o                         
   3   4   7        864.41        726.27       128.16 o                         
   4   4   7      60086.56      58320.35      1293.82 o                         
   5   4   7       1971.25       2011.26       174.92 o                         
   6   4   7      22478.22      21038.68       590.99 o                         
   7   4   7       2691.18       2662.66       320.97 o                         
   8   4   7       2338.21       1935.60       388.04 o                         
   0   5   7       2891.29       3176.60       357.38 o                         
   1   5   7       1569.12       1422.13       244.09 o                         
   2   5   7        461.70        393.73       189.25 o                         
   3   5   7       2740.79       2721.77       235.66 o                         
   4   5   7       2987.45       2813.00       234.42 o                         
   5   5   7       6523.08       6276.75       320.47 o                         
   6   5   7       3777.95       3462.18       320.82 o                         
   7   5   7      19182.40      17777.95      1566.60 o                         
   1   6   7      14522.30      14224.73       626.78 o                         
   2   6   7      24993.34      23836.41      1186.71 o                         
   3   6   7       1289.62       1304.89       255.74 o                         
   4   6   7      40430.46      37201.44      1406.20 o                         
   5   6   7       3245.73       2896.05       336.65 o                         
   6   6   7      10951.46      11194.47       877.05 o                         
   0   7   7       2768.89       2509.09       390.68 o                         
   1   7   7       2702.83       2724.16       415.52 o                         
   2   7   7        460.22        465.85       269.61 o                         
   3   7   7       3080.93       3174.60       532.97 o                         
   4   7   7       3273.23       2932.94       371.12 o                         
   5   7   7       5800.13       6109.20       601.03 o                         
   1   8   7      14002.72      14459.44       790.12 o                         
   2   8   7      12690.85      11587.37       960.79 o                         
   3   8   7        959.51       1420.14       536.10 o                         
   4   8   7      16783.38      16849.30      1344.33 o                         
   0   0   8      82090.21      80756.97      1560.16 o                         
   2   0   8      75356.44      71073.10      1252.58 o                         
   4   0   8      16375.31      16526.75       523.08 o                         
   6   0   8      26307.77      25734.36       879.09 o                         
   8   0   8      11615.82      12292.89       822.11 o                         
   1   1   8      73391.15      78117.58      1650.48 o                         
   2   1   8        299.25        332.37        43.08 o                         
   3   1   8      17771.96      17825.38       485.34 o                         
   4   1   8        594.33        651.00       107.00 o                         
   5   1   8      21456.83      21551.86       409.49 o                         
   6   1   8        252.81        252.92       140.39 o                         
   7   1   8      13553.36      13221.22       533.88 o                         
   8   1   8        362.96        385.97       241.72 o                         
   0   2   8     130624.43     132825.52      1809.11 o                         
   1   2   8        145.98        111.05       120.48 o                         
   2   2   8      36171.82      35876.86       668.94 o                         
   3   2   8       1751.29       1678.25       129.74 o                         
   4   2   8      13654.74      13483.26       264.79 o                         
   5   2   8       1690.81       1457.85       163.28 o                         
   6   2   8      20859.09      20527.32      1141.48 o                         
   7   2   8        648.34        422.44       191.57 o                         
   8   2   8      10808.51      10112.20       503.37 o                         
   1   3   8      50025.59      50234.40       854.62 o                         
   2   3   8       2418.50       2345.51       169.70 o                         
   3   3   8      16306.77      15662.37       304.84 o                         
   4   3   8       2986.21       2589.03       168.51 o                         
   5   3   8      16195.12      15471.49       425.37 o                         
   6   3   8        943.89        754.17       189.25 o                         
   7   3   8       9177.58       9251.57       385.82 o                         
   8   3   8       1769.78       1458.87       299.54 o                         
   0   4   8      65874.25      70365.28      1722.73 o                         
   1   4   8       1806.55       1935.02       213.97 o                         
   2   4   8      35492.91      32692.40       773.09 o                         
   3   4   8       6581.50       6523.34       326.31 o                         
   4   4   8       8132.64       7477.68       264.05 o                         
   5   4   8       1986.07       1731.10       178.03 o                         
   6   4   8      11875.38      11387.16       461.98 o                         
   7   4   8       1158.72        817.00       256.29 o                         
   8   4   8       6763.60       5568.48      1035.68 o                         
   1   5   8      30016.46      30641.59       660.81 o                         
   2   5   8       6025.25       6046.04       343.92 o                         
   3   5   8      11254.69      11000.45       390.21 o                         
   4   5   8       4104.01       3952.54       278.43 o                         
   5   5   8      10092.38       9848.71       388.19 o                         
   6   5   8        974.99        997.36       239.93 o                         
   7   5   8       6182.04       6205.12       475.62 o                         
   0   6   8      43031.07      42471.23       991.37 o                         
   1   6   8       3122.97       3341.86       292.92 o                         
   2   6   8      17934.51      16519.89       617.58 o                         
   3   6   8       8289.87       7879.82       461.67 o                         
   4   6   8       5575.35       5910.92       429.18 o                         
   5   6   8       2645.28       2522.12       331.50 o                         
   6   6   8       7726.02       7586.64       603.66 o                         
   1   7   8      16521.70      17380.19       658.15 o                         
   2   7   8       5478.58       5459.21       497.93 o                         
   3   7   8       6260.81       5726.90       539.61 o                         
   4   7   8       4995.14       5072.55       445.24 o                         
   5   7   8       5427.23       5045.70       544.72 o                         
   0   8   8      17102.95      16056.74      1307.03 o                         
   1   8   8       1655.24       1892.32       380.50 o                         
   2   8   8      13560.52      13192.79       807.22 o                         
   3   8   8       8538.44       8682.01      1222.79 o                         
   4   8   8       2733.05       3566.68      1409.34 o                         
   2   0   9      21994.89      20442.25       477.93 o                         
   4   0   9      11831.72      11850.47       350.41 o                         
   6   0   9      19979.28      19525.52       800.44 o                         
   8   0   9      26740.65      27621.52      1147.88 o                         
   0   1   9       1071.92       1066.21       181.23 o                         
   1   1   9      27972.19      29707.46       343.70 o                         
   2   1   9        328.24        347.42        54.09 o                         
   3   1   9      96898.12      98590.53      3270.22 o                         
   4   1   9        331.08        308.83        89.78 o                         
   5   1   9      50725.01      50066.32      1118.58 o                         
   6   1   9        498.38        304.85       148.38 o                         
   7   1   9       9635.11       9194.43       485.88 o                         
   8   1   9        395.04       -182.22       274.05 o                         
   1   2   9       1512.64       1630.40       101.90 o                         
   2   2   9      14206.46      13813.42       371.50 o                         
   3   2   9        335.03        325.85        89.19 o                         
   4   2   9      17316.58      16286.44       462.78 o                         
   5   2   9        927.69        932.69       139.58 o                         
   6   2   9      16196.88      15230.84       390.78 o                         
   7   2   9        746.58        501.31       201.06 o                         
   8   2   9      25967.96      26419.17       788.04 o                         
   0   3   9       6957.65       7162.73       765.84 o                         
   1   3   9      24436.67      25450.36       573.53 o                         
   2   3   9       2067.04       2037.27       179.76 o                         
   3   3   9      79183.04      76509.04      2432.57 o                         
   4   3   9        611.85        605.79       122.12 o                         
   5   3   9      43698.07      42796.82       528.71 o                         
   6   3   9       2150.67       2014.13       209.88 o                         
   7   3   9       9189.33       8432.74       387.30 o                         
   8   3   9        917.80        531.93       260.71 o                         
   1   4   9       3157.98       3296.79       257.18 o                         
   2   4   9      10811.05      10409.74       405.18 o                         
   3   4   9        392.75        467.60       144.66 o                         
   4   4   9       8321.52       7993.47       290.88 o                         
  -8   0 -13         16.44        345.92       421.79 o                         
  -6   0 -13       1453.16       1230.00       353.55 o                         
  -2   0 -13       4785.70       3702.65       573.94 o                         
   0   1 -13          2.57         -5.79        97.16 o                         
   0   3 -13         41.81        -46.84       122.12 o                         
   0   5 -13        114.16        101.28       183.39 o                         
   0   7 -13        105.38       -142.96       339.75 o                         
  -8   0 -11       1571.98       1184.79       520.49 o                         
  -6   0 -11       1397.87       1039.64       347.48 o                         
  -4   0 -11       1782.42       1818.09       401.21 o                         
  -2   0 -11       1581.75       1356.27       269.41 o                         
   0   1 -11         61.59          8.62       116.24 o                         
   0   3 -11        392.15        307.98       102.12 o                         
   0   5 -11        698.18        486.19       186.22 o                         
   0   7 -11        832.42        316.00       254.95 o                         
  -8   0  -9       1879.16       1225.04       608.18 o                         
  -6   0  -9       1606.05       1725.27       476.62 o                         
   5   4   9       2547.34       2296.06       201.84 o                         
   6   4   9      16642.88      16511.12       529.80 o                         
   7   4   9       1227.71        937.70       271.52 o                         
   0   5   9      12106.32      12625.13       592.47 o                         
   1   5   9      13741.44      14149.42       497.24 o                         
   2   5   9       4379.46       4506.56       315.33 o                         
   3   5   9      46601.07      43841.71       695.81 o                         
   4   5   9       1129.52       1035.38       209.16 o                         
   5   5   9      29521.28      27465.59       596.87 o                         
   6   5   9       4757.10       4547.29       371.43 o                         
   7   5   9       7389.15       6714.66       525.88 o                         
   1   6   9       3528.83       3507.80       305.71 o                         
   2   6   9       4984.26       4970.31       418.85 o                         
   3   6   9        850.86        745.26       261.28 o                         
   4   6   9       8690.28       8473.97       497.38 o                         
   5   6   9       4221.26       4233.71       539.38 o                         
   6   6   9       9640.44       9418.67       654.67 o                         
   0   7   9      14388.94      15499.12       695.39 o                         
   1   7   9       5550.63       5859.32       465.44 o                         
   2   7   9       5009.18       5727.58       509.55 o                         
   3   7   9      22767.37      20615.82      1159.16 o                         
   4   7   9       1009.39       1312.26       401.49 o                         
   5   7   9      16842.72      15764.96      1403.04 o                         
   1   8   9       3216.71       3290.05       408.06 o                         
   2   8   9       4407.81       3763.38       459.81 o                         
   3   8   9        735.22        214.40       738.76 o                         
   0   0  10       1436.20       1625.98       167.31 o                         
   2   0  10       5863.50       5965.00       200.48 o                         
   4   0  10      26455.19      24522.25      1698.26 o                         
   6   0  10      16647.82      16308.03       771.78 o                         
   8   0  10        137.40        441.12       397.77 o                         
   1   1  10     194696.86     194949.20      1449.94 o                         
   2   1  10        970.95        830.82        79.12 o                         
   3   1  10      32772.86      30306.71      1376.88 o                         
   4   1  10        744.69        743.22        98.07 o                         
   5   1  10      12932.21      12721.99       316.35 o                         
   6   1  10        130.10         18.49       132.08 o                         
   7   1  10      22903.65      21844.49      1095.05 o                         
   8   1  10        111.73       -121.28       215.03 o                         
   0   2  10        620.87       1339.56      1100.34 o                         
   1   2  10        630.50        596.23       100.60 o                         
   2   2  10       5247.74       4535.66       214.02 o                         
   3   2  10       1104.64        887.90       100.15 o                         
   4   2  10      23722.43      21504.37       532.04 o                         
   5   2  10        750.73        599.56       136.99 o                         
   6   2  10      14070.87      12746.93       434.08 o                         
   7   2  10       1259.14        726.21       224.72 o                         
   8   2  10        259.64         62.42       235.50 o                         
   1   3  10     126065.28     123173.38      1867.17 o                         
   2   3  10       4573.51       4288.07       264.61 o                         
   3   3  10      19471.97      18071.11       468.56 o                         
   4   3  10       4624.12       4315.20       230.13 o                         
   5   3  10       6320.96       6224.94       270.84 o                         
   6   3  10        673.60        614.27       172.68 o                         
   7   3  10      17557.12      16587.88       495.69 o                         
   8   3  10        378.96       -228.20       237.28 o                         
   0   4  10       4448.91       4617.39       553.60 o                         
   1   4  10        931.54        975.25       192.38 o                         
   2   4  10       5733.56       5805.03       311.76 o                         
   3   4  10       2224.45       2005.43       209.63 o                         
   4   4  10      15434.36      14779.49       384.67 o                         
   5   4  10        639.19        488.85       158.13 o                         
   6   4  10      10031.19       9176.20       446.53 o                         
   7   4  10       2504.82       2195.03       331.27 o                         
   1   5  10      71455.13      72148.95      1362.38 o                         
   2   5  10       7645.35       8371.27       405.88 o                         
   3   5  10      11758.80      10914.63       596.72 o                         
   4   5  10       8503.91       7925.28       389.59 o                         
   5   5  10       3512.48       3381.45       311.31 o                         
   6   5  10       1134.22       1043.64       269.59 o                         
   7   5  10      11555.16      10459.62       969.52 o                         
   0   6  10       1854.64       1997.30       361.48 o                         
   1   6  10        897.04        860.68       230.55 o                         
   2   6  10       3952.21       3760.83       370.75 o                         
   3   6  10       2669.06       2772.23       359.89 o                         
   4   6  10       9598.18       9022.49       762.08 o                         
   5   6  10         87.70         57.14       285.77 o                         
   6   6  10       4830.91       5000.91       786.89 o                         
   1   7  10      38669.02      37771.49       849.60 o                         
   2   7  10       8784.36       9004.62       556.90 o                         
   3   7  10       7596.19       6778.19       615.26 o                         
   4   7  10      10334.43       9009.06       673.18 o                         
   5   7  10       2212.25       1754.61       405.13 o                         
   0   8  10       1002.17        709.16       546.66 o                         
   1   8  10        926.06        715.04       320.36 o                         
   2   8  10       2377.86       2167.99       541.41 o                         
   3   8  10       2272.66       1800.91       475.34 o                         
   2   0  11      21098.11      19585.60       522.41 o                         
   4   0  11      25226.55      24054.78       393.12 o                         
   6   0  11      15961.38      15283.39      1610.67 o                         
   8   0  11      21532.61      21592.69      1106.99 o                         
   0   1  11        723.16        803.60       159.93 o                         
   1   1  11      20157.82      20743.40       458.21 o                         
   2   1  11        425.20        363.31        81.75 o                         
   3   1  11      76367.60      71610.66      1613.09 o                         
   4   1  11        433.33        280.65        91.48 o                         
   5   1  11      42544.05      37909.01       638.39 o                         
   6   1  11        658.21        373.22       156.17 o                         
   7   1  11      12871.85      11228.71       464.33 o                         
   8   1  11        370.57        109.12       230.79 o                         
   1   2  11       1877.55       1782.76       206.86 o                         
   2   2  11      23064.37      22520.89       667.29 o                         
   3   2  11        144.33        255.82        91.44 o                         
   4   2  11      16934.14      16580.66       340.54 o                         
   5   2  11       1025.08       1035.03       156.81 o                         
   6   2  11      16368.13      14747.48       413.33 o                         
   7   2  11        629.36        662.45       228.43 o                         
   8   2  11      20612.40      20857.70       656.03 o                         
   0   3  11       5160.25       5666.60       651.89 o                         
   1   3  11      19189.69      20797.99       468.07 o                         
   2   3  11       1596.68       1494.61       179.78 o                         
   3   3  11      59345.88      56542.52      1681.26 o                         
   4   3  11        783.20        732.32       149.28 o                         
   5   3  11      36455.63      33704.54       707.16 o                         
   6   3  11       2159.72       1854.97       224.33 o                         
   7   3  11      12754.98      11540.54       456.85 o                         
   8   3  11        618.34        514.87       328.67 o                         
   1   4  11       3781.13       3810.09       278.07 o                         
   2   4  11      11231.40      10836.29       394.29 o                         
   3   4  11        404.77        386.09       163.10 o                         
   4   4  11      17110.01      16920.10       652.83 o                         
   5   4  11       2125.97       1951.53       214.84 o                         
   6   4  11      11808.50      11559.25       480.33 o                         
   7   4  11       1175.98       1011.68       288.19 o                         
   0   5  11       9495.79       9388.96       587.93 o                         
   1   5  11      10946.79      11566.78       482.22 o                         
   2   5  11       2948.42       3566.32       316.13 o                         
   3   5  11      37064.47      34704.67       902.79 o                         
   4   5  11       1211.19       1051.62       236.02 o                         
   5   5  11      25850.70      24165.45       606.15 o                         
   6   5  11       3875.70       3013.67       349.78 o                         
   7   5  11       9560.62       8695.62       747.89 o                         
   1   6  11       4762.27       4886.82       359.57 o                         
   2   6  11       8016.65       7848.38       483.79 o                         
   3   6  11        652.89        976.34       302.13 o                         
   4   6  11       7887.74       7399.09       507.77 o                         
   5   6  11       3035.44       2922.39       390.83 o                         
   6   6  11      10059.81       9199.11       724.68 o                         
   0   7  11      11204.59      10595.86       644.41 o                         
   1   7  11       4734.25       5013.31       422.53 o                         
   2   7  11       3948.37       3764.49       428.12 o                         
   3   7  11      20240.82      18420.99       739.76 o                         
   4   7  11       1292.95       1272.47       363.32 o                         
   5   7  11      15779.26      12415.58      1505.46 o                         
   1   8  11       4364.92       4258.42       438.23 o                         
   2   8  11       4073.45       3177.34       451.99 o                         
   3   8  11        625.42        445.21       459.40 o                         
   0   0  12     149775.30     152684.64      6186.82 o                         
   2   0  12      41822.04      43387.89      1089.67 o                         
   4   0  12      11585.79      11952.76      1031.31 o                         
   6   0  12      23019.00      20416.38      1323.87 o                         
   8   0  12      12935.28      12247.45       958.08 o                         
   1   1  12      35745.86      37664.54       403.54 o                         
   2   1  12        801.61        699.17       102.50 o                         
   3   1  12      18805.02      18331.98       533.16 o                         
   4   1  12        258.64        279.03        98.62 o                         
   5   1  12      20602.44      19255.84       434.35 o                         
   6   1  12        214.78        148.94       174.02 o                         
   7   1  12       8584.50       8074.62       433.73 o                         
   8   1  12        284.21        244.92       243.87 o                         
   0   2  12      82732.14      84811.41      1253.09 o                         
   1   2  12       1334.38       1338.70       193.53 o                         
   2   2  12      48555.53      48609.75       934.39 o                         
   3   2  12       2669.23       2417.45       196.19 o                         
   4   2  12       9395.22       9783.90       299.26 o                         
   5   2  12        481.09        471.96       146.84 o                         
   6   2  12      19168.20      18060.29       466.51 o                         
   7   2  12        383.17         59.05       205.62 o                         
   8   2  12      10479.02       9850.14       536.30 o                         
   1   3  12      27864.62      28142.86       888.51 o                         
   2   3  12       2522.81       2777.10       217.79 o                         
   3   3  12      11527.00      11222.11       412.45 o                         
   4   3  12       1722.04       1433.46       180.90 o                         
   5   3  12      15910.21      14661.61       422.25 o                         
   6   3  12       1034.98        716.34       195.10 o                         
   7   3  12       7272.99       6702.15       413.89 o                         
   0   4  12      65197.61      64717.89      2195.27 o                         
   1   4  12       1556.28       1766.19       253.27 o                         
   2   4  12      26032.98      27159.16       692.31 o                         
   3   4  12       5547.21       5477.30       302.03 o                         
   4   4  12       4676.80       4674.29       322.88 o                         
   5   4  12       2556.94       2226.27       242.41 o                         
   6   4  12      13831.86      12939.52       515.62 o                         
   7   4  12        637.24        537.99       284.15 o                         
   1   5  12      18606.86      18264.29       655.09 o                         
   2   5  12       2858.25       3255.91       304.55 o                         
   3   5  12       9655.63       9191.56       444.82 o                         
   4   5  12       3109.19       2782.09       304.54 o                         
   5   5  12      10866.59       9979.10       470.61 o                         
   6   5  12        906.28       1002.52       285.70 o                         
   7   5  12       4581.45       4358.73      1041.27 o                         
   0   6  12      35756.95      36649.14      1167.94 o                         
   1   6  12       1481.73       1575.92       270.28 o                         
   2   6  12      20870.08      20616.12       665.35 o                         
   3   6  12       8480.76       7826.57       516.64 o                         
   4   6  12       3819.28       4146.68       427.82 o                         
   5   6  12       3611.41       3274.46       483.24 o                         
   1   7  12      10551.01      10148.93       483.10 o                         
   2   7  12       3719.73       3482.99       444.70 o                         
   3   7  12       7553.51       6735.84       551.04 o                         
   4   7  12       3150.14       2872.75       443.72 o                         
   5   7  12       5396.94       2285.28      1127.96 o                         
   0   8  12      23265.33      24502.01      1633.22 o                         
   1   8  12       2647.62       2583.13       386.54 o                         
   2   8  12       9170.06       9639.31       606.59 o                         
   3   8  12       8365.88       7043.53      1559.99 o                         
   2   0  13      60739.31      59646.98      2296.21 o                         
   4   0  13      88507.52      85232.16      1842.30 o                         
   6   0  13      17615.77      15367.66      1710.46 o                         
   8   0  13        331.56        680.20       497.39 o                         
   0   1  13         38.52         52.09       120.18 o                         
   1   1  13       1724.40       2014.57       144.45 o                         
   2   1  13        244.17        195.00       102.61 o                         
   3   1  13       1880.14       1985.50       155.57 o                         
   4   1  13        843.32        707.82       119.82 o                         
   5   1  13       4659.29       4364.06       230.04 o                         
   6   1  13       1206.98        648.10       205.01 o                         
   7   1  13      26744.95      24947.21       894.14 o                         
   8   1  13        959.53        678.18       275.19 o                         
   1   2  13       3083.15       3172.52       244.04 o                         
   2   2  13      66139.35      66384.04      1212.94 o                         
   3   2  13        337.56        376.47       141.40 o                         
   4   2  13      69549.48      69285.12      1460.96 o                         
   5   2  13        388.73        401.03       150.81 o                         
   6   2  13      22842.70      21627.64       701.12 o                         
   7   2  13        723.06        654.24       247.18 o                         
   8   2  13       1131.23        674.91       293.69 o                         
   0   3  13        576.77        577.18       270.52 o                         
   1   3  13       1371.09       1325.71       199.00 o                         
   2   3  13         45.39          1.88       157.56 o                         
   3   3  13       1388.64       1485.65       203.19 o                         
   4   3  13       1266.12       1444.21       196.13 o                         
   5   3  13       4853.19       4709.42       351.27 o                         
   6   3  13       1738.75       1688.38       242.48 o                         
   7   3  13      22620.01      21888.64       695.60 o                         
   1   4  13       9110.52       9412.50       434.93 o                         
   2   4  13      42765.60      43289.50       749.95 o                         
   3   4  13        776.23        887.63       217.26 o                         
   4   4  13      59145.18      58026.32      2018.13 o                         
   5   4  13       1731.47       1571.42       257.42 o                         
   6   4  13      14732.21      14405.88       548.68 o                         
   7   4  13       2002.62       1900.95       445.84 o                         
   0   5  13       1533.65       1391.72       355.35 o                         
   1   5  13        870.16        767.42       240.79 o                         
   2   5  13         90.89        286.45       205.42 o                         
   3   5  13        635.93        640.54       247.52 o                         
   4   5  13       2639.75       2803.83       318.61 o                         
   5   5  13       4315.62       4306.96       379.76 o                         
   6   5  13       3116.90       2821.41       375.51 o                         
   1   6  13      12705.78      13675.04       526.31 o                         
   2   6  13      24244.92      23181.84       710.14 o                         
   3   6  13        847.43        918.42       307.20 o                         
   4   6  13      29905.66      28989.24      1541.11 o                         
   5   6  13       2249.53       1816.04       393.24 o                         
   0   7  13       1423.16       1386.60       384.12 o                         
   1   7  13       2017.65       1855.82       290.41 o                         
   2   7  13         96.57        162.92       284.96 o                         
   3   7  13       1678.20       1530.64       366.60 o                         
   4   7  13       2958.63       2470.95       449.55 o                         
   1   8  13      11964.44      11137.46       597.39 o                         
   2   8  13       9557.18       8662.36       945.37 o                         
   0   0  14     143123.25     151114.30      1033.76 o                         
   2   0  14      60124.29      63174.02      1502.06 o                         
   4   0  14      11651.61      12677.23      1216.32 o                         
   6   0  14      21977.54      20636.62       668.67 o                         
   8   0  14      14196.08      13213.92      1101.04 o                         
   1   1  14      23036.67      23890.12       422.57 o                         
   2   1  14         93.35         29.15       108.32 o                         
   3   1  14      10453.26       9295.73       288.65 o                         
   4   1  14        371.21        422.99       121.59 o                         
   5   1  14      16904.42      15047.95       459.71 o                         
   6   1  14        203.01        103.66       196.18 o                         
   7   1  14       5727.10       5670.90       421.97 o                         
   8   1  14        364.57        -20.95       365.50 o                         
   0   2  14     108781.57     115348.15      4419.73 o                         
   1   2  14        135.76         60.51       140.01 o                         
   2   2  14      61109.90      63893.43      1366.88 o                         
   3   2  14       1806.71       1847.60       195.01 o                         
   4   2  14       5490.75       5700.56       288.92 o                         
   5   2  14       1392.40       1327.61       193.79 o                         
   6   2  14      16218.62      16580.06       500.28 o                         
   7   2  14        329.49        230.96       237.61 o                         
   8   2  14      11200.35      11491.39      1225.30 o                         
   1   3  14      16467.06      16972.66       848.59 o                         
   2   3  14       1324.37       1481.94       218.78 o                         
   3   3  14      11010.21      10280.31       391.38 o                         
   4   3  14       1572.28       1248.28       205.31 o                         
   5   3  14      13403.44      13125.11       542.50 o                         
   6   3  14        882.75        837.97       226.56 o                         
   7   3  14       3858.82       3940.58       477.32 o                         
   0   4  14      92204.46      95674.75      4564.26 o                         
   1   4  14       1873.29       2179.05       283.17 o                         
   2   4  14      30990.25      32358.66      1039.56 o                         
   3   4  14       5809.45       5809.03       412.78 o                         
   4   4  14       3032.60       3082.55       283.52 o                         
   5   4  14       2335.79       1963.57       285.32 o                         
   6   4  14       9923.67       9893.48       510.17 o                         
   7   4  14        504.32        489.56       314.31 o                         
   1   5  14      10732.21      10461.01       748.50 o                         
   2   5  14       3472.09       3652.32       356.71 o                         
   3   5  14       7613.16       7793.47       445.61 o                         
   4   5  14       1998.10       1720.05       303.23 o                         
   5   5  14       9189.42       8740.41       629.66 o                         
   6   5  14        892.90       1125.55       337.40 o                         
   0   6  14      41838.86      40621.35      1721.19 o                         
   1   6  14       2401.07       2150.64       309.42 o                         
   2   6  14      26540.65      26629.23      1356.56 o                         
   3   6  14       9184.45       8835.76       614.47 o                         
   4   6  14       1894.79       1796.70       370.18 o                         
   5   6  14       3064.69       2468.20       448.32 o                         
   1   7  14       5851.33       6300.10       467.68 o                         
   2   7  14       3240.57       3427.12       408.40 o                         
  -6   0 -21       1080.86       1079.12       346.06 o                         
  -4   0 -21       2278.36       2078.82       361.24 o                         
  -2   0 -21       1906.56       1758.52       431.68 o                         
   0   1 -21         19.59         77.17       178.56 o                         
   0   3 -21        136.58         62.31       245.78 o                         
   0   5 -21        265.92        742.77       835.05 o                         
  -6   0 -19       1035.93       1534.15       376.51 o                         
  -4   0 -19       3656.01       2850.83       611.34 o                         
  -2   0 -19       2830.98       2456.58       291.76 o                         
   0   1 -19          6.60        101.12       171.03 o                         
   0   3 -19         77.82        -30.12       251.75 o                         
   0   5 -19        167.55       -333.81       584.78 o                         
   0   7 -19        183.04        422.94       835.05 o                         
  -6   0 -17        937.99        964.51       349.48 o                         
  -4   0 -17        320.33        162.09       273.61 o                         
  -2   0 -17        628.63        493.21       249.74 o                         
   0   1 -17         55.25        -87.02       159.06 o                         
   0   3 -17        373.91        325.33       204.03 o                         
   0   5 -17        678.69         22.72       469.08 o                         
   0   7 -17        861.66        103.46       538.99 o                         
  -8   0 -15       1507.68       1515.90       625.18 o                         
  -6   0 -15       1158.05       1044.39       363.73 o                         
  -4   0 -15       2385.39       2413.52       395.89 o                         
  -2   0 -15       1890.54       1529.48       254.05 o                         
   0   1 -15         37.15        -81.14        81.14 o                         
   0   3 -15        253.55        329.57       186.54 o                         
   0   5 -15        507.26        387.09       331.19 o                         
   0   7 -15        641.98        216.71       451.60 o                         
   3   7  14       4143.58       3905.28       463.89 o                         
   4   7  14       2230.04       1945.57       500.90 o                         
   0   8  14      26360.60      24340.50      1348.20 o                         
   1   8  14       2173.85       2194.01       407.65 o                         
   2   8  14      11872.75      10678.03      1417.38 o                         
   2   0  15      24978.63      24667.11       974.10 o                         
   4   0  15      33790.96      31207.69      1403.15 o                         
   6   0  15      15379.96      14075.88       985.00 o                         
   0   1  15        597.37        594.81       143.08 o                         
   1   1  15      12429.82      12351.78       259.01 o                         
   2   1  15        184.56        200.40       103.06 o                         
   3   1  15      45248.44      43108.09      1236.23 o                         
   4   1  15        341.53        285.12       146.95 o                         
   5   1  15      25019.04      23590.87      1516.22 o                         
   6   1  15        517.39        455.50       228.11 o                         
   7   1  15      10160.49       9874.41       519.74 o                         
   1   2  15       1303.52       1483.82       189.01 o                         
   2   2  15      25054.66      25674.54       562.29 o                         
   3   2  15        108.22        103.02       152.97 o                         
   4   2  15      25686.86      25183.81       587.43 o                         
   5   2  15        626.92        503.11       181.46 o                         
   6   2  15      20734.30      20649.89      1123.25 o                         
   7   2  15        579.10        485.38       269.78 o                         
   0   3  15       3585.33       4087.15       430.71 o                         
   1   3  15      11609.01      12809.59       579.70 o                         
   2   3  15        960.61       1218.11       222.64 o                         
   3   3  15      38459.42      38626.03      1059.80 o                         
   4   3  15        521.13        820.63       201.56 o                         
   5   3  15      22408.55      21348.56       584.70 o                         
   6   3  15       1527.82       1334.76       359.45 o                         
   7   3  15       9225.80       8586.32       541.87 o                         
   1   4  15       3147.70       3464.91       349.39 o                         
   2   4  15      15255.62      15718.94       836.09 o                         
   3   4  15        321.47        340.38       216.96 o                         
   4   4  15      24837.90      24728.15      1284.55 o                         
   5   4  15       1960.78       1861.62       300.28 o                         
   6   4  15      13609.28      14464.47       588.40 o                         
   0   5  15       6729.88       7501.03       586.69 o                         
   1   5  15       6921.11       7313.31       433.88 o                         
   2   5  15       2230.14       2562.93       332.69 o                         
   3   5  15      24253.83      23787.87       806.59 o                         
   4   5  15        950.71       1019.52       277.63 o                         
   5   5  15      15671.49      14553.30       825.85 o                         
   6   5  15       3518.61       3436.06       440.89 o                         
   1   6  15       4477.56       4349.06       375.73 o                         
   2   6  15      11059.56      10491.58       549.66 o                         
   3   6  15        538.69        474.43       299.07 o                         
   4   6  15      12657.49      12846.65       662.10 o                         
   5   6  15       3156.41       2514.68       481.48 o                         
   0   7  15       8509.19       8751.74       697.08 o                         
   1   7  15       3491.29       3346.59       357.11 o                         
   2   7  15       2763.00       2819.05       391.66 o                         
   3   7  15      12407.05      11808.09       674.70 o                         
   4   7  15       1126.52        779.82      1149.28 o                         
   1   8  15       4663.54       3875.52       884.80 o                         
   0   0  16      12499.89      12698.97       315.17 o                         
   2   0  16       5530.14       5673.76       327.05 o                         
   4   0  16      22142.36      20115.30      1019.68 o                         
   6   0  16      12696.57      11895.12      1001.78 o                         
   1   1  16      96794.20     102470.77       835.86 o                         
   2   1  16        543.52        450.87       120.42 o                         
   3   1  16      17101.73      18352.58       427.59 o                         
   4   1  16        473.05        218.39       169.08 o                         
   5   1  16      11535.43      10439.04       422.42 o                         
   6   1  16        115.10        323.28       234.92 o                         
   7   1  16      18343.22      18156.44       868.73 o                         
   0   2  16       3428.21       3688.54       358.36 o                         
   1   2  16        389.65        403.34       160.05 o                         
   2   2  16      10107.55      10713.06       461.79 o                         
   3   2  16        844.70        670.55       180.03 o                         
   4   2  16      17239.72      16324.98       497.33 o                         
   5   2  16        456.32        513.03       193.04 o                         
   6   2  16      11898.82      12253.33       581.89 o                         
   7   2  16        985.75        659.03       300.76 o                         
   1   3  16      70142.63      72475.17      1459.43 o                         
   2   3  16       3082.50       3278.90       284.08 o                         
   3   3  16       9847.90      10382.85       394.90 o                         
   4   3  16       3249.58       3272.04       287.88 o                         
   5   3  16       6444.79       6422.53       482.16 o                         
   6   3  16        466.42        543.01       261.29 o                         
   7   3  16      14308.25      14956.05       678.53 o                         
   0   4  16       6350.87       6371.16       811.63 o                         
   1   4  16        527.51        449.48       211.42 o                         
   2   4  16       5687.27       5827.22       358.14 o                         
   3   4  16       1775.97       1613.64       273.47 o                         
   4   4  16      14734.51      15363.76       486.12 o                         
   5   4  16        626.18        380.48       253.87 o                         
   6   4  16       8457.04       8543.33       518.90 o                         
   1   5  16      44842.84      44982.38      1563.18 o                         
   2   5  16       5426.38       5397.99       422.62 o                         
   3   5  16       6860.66       6569.74       423.06 o                         
   4   5  16       6207.17       6872.73       565.21 o                         
   5   5  16       3729.64       3603.61       406.07 o                         
   6   5  16        789.14        634.90       648.66 o                         
   0   6  16       3233.08       3381.64       467.99 o                         
   1   6  16        727.82        716.91       262.37 o                         
   2   6  16       6105.22       5746.29       451.00 o                         
   3   6  16       2017.76       1503.22       398.03 o                         
   4   6  16       8147.28       7719.30       555.02 o                         
   5   6  16        321.36       -328.22      1420.87 o                         
   1   7  16      25872.27      24543.33       716.16 o                         
   2   7  16       6638.38       6734.37       506.94 o                         
   3   7  16       5263.57       4797.23       497.72 o                         
   2   0  17       8044.24       8596.14       387.12 o                         
   4   0  17       3832.09       3938.65       495.13 o                         
   6   0  17      13993.00      14263.59      1132.50 o                         
   0   1  17        704.76        865.19       163.56 o                         
   1   1  17      15347.97      15217.57       279.22 o                         
   2   1  17        338.50        201.82       123.40 o                         
   3   1  17      63327.79      62165.91      2469.20 o                         
   4   1  17        175.92        179.49       194.54 o                         
   5   1  17      36291.29      36531.87       858.84 o                         
   6   1  17        354.97        412.36       307.45 o                         
   7   1  17       4822.20       4543.85       613.55 o                         
   1   2  17        608.77        712.74       169.97 o                         
   2   2  17       4798.34       4761.98       250.91 o                         
   3   2  17        200.61        113.17       168.92 o                         
   4   2  17       5913.30       6436.30       332.93 o                         
   5   2  17       1073.66        993.67       240.52 o                         
   6   2  17      13774.38      13946.17       653.52 o                         
   7   2  17        548.13        738.87       329.51 o                         
   0   3  17       5063.54       5583.65       469.11 o                         
   1   3  17      16209.52      16474.41       660.35 o                         
   2   3  17       1900.01       1965.49       251.62 o                         
   3   3  17      51916.32      53264.45      1528.40 o                         
   4   3  17        330.38        593.40       216.95 o                         
   5   3  17      32063.39      32282.79       931.30 o                         
   6   3  17       1417.12       1793.32       334.00 o                         
   7   3  17       5876.08       6341.30       676.80 o                         
   1   4  17       1350.45       1289.84       243.47 o                         
   2   4  17       3953.82       4384.42       370.21 o                         
   3   4  17        419.07        241.24       234.44 o                         
   4   4  17       3252.80       3528.12       352.07 o                         
   5   4  17       1876.19       1746.37       318.54 o                         
   6   4  17      10446.69      10150.17      1250.55 o                         
   0   5  17       9701.26       9222.74       592.83 o                         
   1   5  17       9628.53       9030.40       461.68 o                         
   2   5  17       3450.23       3284.04       367.86 o                         
   3   5  17      34540.87      34474.08       951.74 o                         
   4   5  17        507.46        645.35       280.02 o                         
   5   5  17      22760.15      22644.06      1137.69 o                         
   1   6  17       1606.30       1767.67       284.75 o                         
   2   6  17       2300.05       2055.50       332.55 o                         
   3   6  17        684.06        880.78       321.93 o                         
   4   6  17       3364.06       3447.95       460.17 o                         
   0   7  17      11657.23      12697.53      1036.21 o                         
   1   7  17       4137.70       4403.33       406.08 o                         
   2   7  17       4362.24       3972.47       433.27 o                         
   3   7  17      18513.82      18346.18      2193.35 o                         
   0   0  18      52181.36      51559.61      1173.05 o                         
   2   0  18      26626.64      26841.42       600.11 o                         
   4   0  18       9831.75      10271.86      1193.67 o                         
   6   0  18      12395.70      13479.22      1223.73 o                         
   1   1  18      47581.20      48982.48       455.69 o                         
   2   1  18        445.68        411.20       122.91 o                         
   3   1  18      13457.71      13452.96       443.88 o                         
   4   1  18        228.01        304.08       216.53 o                         
   5   1  18      12547.91      12953.94       645.84 o                         
   6   1  18        149.03        234.48       454.40 o                         
   7   1  18      11123.95      10117.54      1070.28 o                         
   0   2  18      49474.43      50528.00       916.44 o                         
   1   2  18        692.17        753.29       168.15 o                         
   2   2  18      18870.76      19703.43       450.01 o                         
   3   2  18       1302.33       1243.50       204.90 o                         
   4   2  18       7048.73       7036.45       352.59 o                         
   5   2  18        380.62        222.56       241.17 o                         
   6   2  18      12025.07      12511.85       636.21 o                         
   7   2  18        436.11        615.11       490.92 o                         
   1   3  18      37376.27      38685.56       841.80 o                         
   2   3  18       1927.85       2299.67       249.97 o                         
   3   3  18       8644.60       9151.88       429.56 o                         
   4   3  18       1830.63       1788.06       258.13 o                         
   5   3  18       9104.50       8924.01       558.28 o                         
   6   3  18        694.11       1041.39       334.46 o                         
   0   4  18      26214.24      24949.17       854.60 o                         
   1   4  18        693.58        740.66       213.79 o                         
   2   4  18      17616.34      17116.48       561.13 o                         
   3   4  18       3510.45       3708.34       340.39 o                         
   4   4  18       6225.20       6352.19       430.01 o                         
   5   4  18       1355.00       1421.24       307.08 o                         
   6   4  18       7839.41       7969.38       569.05 o                         
   1   5  18      26269.88      25959.46       652.06 o                         
   2   5  18       3119.61       3045.10       351.65 o                         
   3   5  18       7185.46       7059.31       480.48 o                         
   4   5  18       3455.67       4083.46       391.41 o                         
   5   5  18       5460.84       5722.71       533.04 o                         
   0   6  18      22978.13      22398.99       923.70 o                         
   1   6  18       1234.76       1096.31       265.45 o                         
   2   6  18       9824.78       9603.83       783.17 o                         
   3   6  18       4481.79       4555.38       554.72 o                         
   4   6  18       3853.92       3253.88       458.78 o                         
   1   7  18      16024.89      15862.56       736.50 o                         
   2   7  18       3945.34       3355.19       457.24 o                         
   2   0  19      38235.55      38172.15       726.99 o                         
   4   0  19      46596.22      47002.33      2190.55 o                         
   6   0  19      15364.24      14291.20      1357.60 o                         
   0   1  19        126.40        107.70       165.71 o                         
   1   1  19       2487.12       2838.02       265.55 o                         
   2   1  19        153.45        144.02       137.65 o                         
   3   1  19       7844.90       8112.10       446.26 o                         
   4   1  19        458.60        515.36       245.95 o                         
   5   1  19       7704.91       8686.03       589.09 o                         
   6   1  19        752.93        911.71       486.76 o                         
   7   1  19      19010.41      19338.87      1862.34 o                         
   1   2  19       1395.28       1519.38       191.59 o                         
   2   2  19      34633.33      35392.93       725.97 o                         
   3   2  19        194.68        145.23       167.18 o                         
   4   2  19      49143.54      49673.76      1855.44 o                         
   5   2  19        490.91        620.70       275.21 o                         
   6   2  19      12460.51      14025.15       707.63 o                         
   0   3  19       1147.85       1402.01       297.69 o                         
   1   3  19       2553.61       2914.90       248.76 o                         
   2   3  19        310.63        334.58       194.29 o                         
   3   3  19       6857.59       7559.36       412.00 o                         
   4   3  19        614.28        508.18       225.11 o                         
   5   3  19       7572.29       8630.56       526.55 o                         
   6   3  19       1018.25       1751.77       439.06 o                         
   1   4  19       5013.54       5254.48       341.22 o                         
   2   4  19      29592.85      29798.73       800.09 o                         
   3   4  19        304.77        257.90       227.05 o                         
   4   4  19      32817.28      33089.77      1406.38 o                         
   5   4  19       1471.67       1430.91       320.12 o                         
   6   4  19      13044.71      11334.65       817.07 o                         
   0   5  19       2310.44       2650.74       384.33 o                         
   1   5  19       1637.30       1457.57       259.39 o                         
   2   5  19        630.57        350.84       255.49 o                         
   3   5  19       4752.08       4298.67       413.23 o                         
   4   5  19       1565.82       1656.77       320.01 o                         
   5   5  19       6182.57       6547.01      1099.58 o                         
   1   6  19       7565.11       7451.73       419.31 o                         
   2   6  19      14188.58      12444.91       824.18 o                         
   3   6  19        512.86        483.63       324.36 o                         
   0   7  19       2543.37       2216.90       503.56 o                         
   1   7  19       2063.14       1580.48       554.24 o                         
   0   0  20      85496.16      81981.97      1480.64 o                         
   2   0  20      51505.12      53374.63       993.39 o                         
   4   0  20       4743.15       5007.13      1163.61 o                         
   6   0  20      15331.73      14013.67      1497.07 o                         
   1   1  20       2259.75       2564.46       261.17 o                         
   2   1  20         37.17        215.81       155.63 o                         
   3   1  20       8237.87       8106.10       654.13 o                         
   4   1  20        173.04        428.88       275.49 o                         
   5   1  20      15090.08      17062.51      1169.41 o                         
   6   1  20        160.90        400.91       532.55 o                         
   0   2  20      90681.43      95803.57      1218.43 o                         
   1   2  20        182.02        265.29       143.99 o                         
   2   2  20      35284.63      35286.94       847.31 o                         
   3   2  20       1331.74       1559.97       291.42 o                         
   4   2  20       2735.96       2589.79       327.23 o                         
   5   2  20       1052.00        818.11       291.20 o                         
   6   2  20      12395.39      12704.12      1113.53 o                         
   1   3  20       2135.42       1885.04       217.04 o                         
   2   3  20        643.67        724.68       200.54 o                         
   3   3  20       8923.81       9564.04       526.40 o                         
   4   3  20        796.21        506.43       230.48 o                         
   5   3  20      12465.64      12938.22       796.83 o                         
   6   3  20        737.57       1196.50       443.57 o                         
   0   4  20      57529.91      60284.38      2876.00 o                         
   1   4  20       1178.95       1334.74       230.05 o                         
   2   4  20      28737.62      29004.15       635.91 o                         
   3   4  20       4893.49       4768.23       390.13 o                         
   4   4  20        167.38        543.88       251.05 o                         
   5   4  20       1889.83       2025.68       456.75 o                         
   1   5  20       2409.57       2421.56       287.01 o                         
   2   5  20       1874.39       2195.27       302.28 o                         
   3   5  20       6614.16       6795.51       469.42 o                         
   4   5  20        702.29        572.59       310.82 o                         
   0   6  20      38673.19      38138.92      1810.43 o                         
   1   6  20       2170.97       2485.61       294.49 o                         
   2   6  20      16168.60      15487.01       589.02 o                         
   3   6  20       7143.63       6594.10       524.10 o                         
   2   0  21      26326.22      26951.25       740.29 o                         
   4   0  21      29407.45      31003.99      2248.93 o                         
   6   0  21      14969.44      16462.18      1787.89 o                         
   0   1  21        321.67        222.66       294.66 o                         
   1   1  21       4806.25       5002.92       333.70 o                         
   2   1  21        136.21        125.79       149.94 o                         
   3   1  21      16917.77      16416.07       580.02 o                         
   4   1  21        283.19        345.54       271.72 o                         
   5   1  21      11330.08      12215.74      1184.98 o                         
   6   1  21        424.18        257.61       605.92 o                         
   1   2  21       1011.25        997.41       288.38 o                         
   2   2  21      22185.70      23227.49       687.99 o                         
   3   2  21         89.39        348.49       265.78 o                         
   4   2  21      32846.14      32030.01      1493.14 o                         
   5   2  21        512.03       1308.76       484.99 o                         
   6   2  21      11448.46      14883.10      1294.81 o                         
   0   3  21       2067.08       2736.60       502.98 o                         
   1   3  21       4404.67       4150.64       267.88 o                         
   2   3  21        531.35        493.06       186.90 o                         
   3   3  21      14837.69      15344.49       564.66 o                         
   4   3  21        361.29        524.39       296.27 o                         
   5   3  21      10048.68       9816.40       643.84 o                         
   6   3  21        844.64       3020.01       892.02 o                         
   1   4  21       2815.22       2867.05       273.95 o                         
   2   4  21      18238.38      18354.79       518.80 o                         
   3   4  21        219.26        239.81       227.19 o                         
   4   4  21      22807.33      23620.19       626.96 o                         
   5   4  21       1544.61       1385.67       401.39 o                         
   0   5  21       3565.04       4069.52       484.89 o                         
   1   5  21       2954.63       2813.72       286.47 o                         
   2   5  21       1215.99       1568.23       272.41 o                         
   3   5  21       9406.56       9185.39       501.19 o                         
   4   5  21        757.13        605.22       310.17 o                         
   1   6  21       4370.83       4256.62       340.23 o                         
   2   6  21      10244.30      10114.76       595.07 o                         
   0   0  22      17172.81      15391.89       721.80 o                         
   2   0  22      12023.14      11780.71       878.91 o                         
   4   0  22      10038.38      10588.54      1440.10 o                         
   6   0  22       9148.19      10027.89      1663.45 o                         
   1   1  22      49001.35      47703.17      1036.03 o                         
   0   1 -29         23.78        152.75       328.57 o                         
  -2   0 -27       1606.60       1269.87       401.27 o                         
   0   1 -27          9.57        -62.57       327.17 o                         
  -4   0 -25       1762.63       1251.36       377.48 o                         
  -2   0 -25       1238.67        465.93       359.32 o                         
  -6   0 -23        860.23        575.34       494.60 o                         
  -4   0 -23          1.28        191.84       307.59 o                         
  -2   0 -23        110.83        212.52       340.45 o                         
   0   1 -23         44.02        133.17       267.75 o                         
   0   3 -23        294.08        -36.89       269.95 o                         
   0   5 -23        564.79        510.33       870.35 o                         
   2   1  22        311.51        527.92       174.46 o                         
   3   1  22      10338.43      10420.42       477.24 o                         
   4   1  22        287.15        380.47       302.61 o                         
   5   1  22       9309.68       8871.39      1039.90 o                         
   6   1  22         68.20       1232.12      1031.49 o                         
   0   2  22      17250.04      16839.33       917.54 o                         
   1   2  22        290.46        256.83       256.57 o                         
   2   2  22       7548.02       8115.31       466.53 o                         
   3   2  22        729.80        894.07       350.54 o                         
   4   2  22      10731.98      10884.44       950.00 o                         
   5   2  22        316.09        520.23       552.40 o                         
   1   3  22      38067.76      38008.47       829.07 o                         
   2   3  22       1834.66       1834.95       329.43 o                         
   3   3  22       6245.79       6684.93       548.11 o                         
   4   3  22       1913.16       2142.83       385.12 o                         
   5   3  22       5787.38       5955.10       530.40 o                         
   0   4  22       9014.38       8825.39       738.57 o                         
   1   4  22        474.04        649.85       195.08 o                         
   2   4  22       9660.36       9792.57       452.64 o                         
   3   4  22       1665.67       1266.61       318.77 o                         
   4   4  22       6852.92       7833.58       651.58 o                         
   1   5  22      26450.34      26921.09      1105.19 o                         
   2   5  22       3263.60       3356.46       321.88 o                         
   3   5  22       5207.93       4973.05       407.23 o                         
   4   5  22       3783.04       4132.93      1106.99 o                         
   0   6  22      10101.70       9768.69       618.98 o                         
   1   6  22        569.55        972.11       281.23 o                         
   2   6  22       4757.26       4943.36       657.31 o                         
   2   0  23       1349.89       1609.42       441.99 o                         
   4   0  23         28.95         27.96       614.14 o                         
   0   1  23        513.30        553.32       323.67 o                         
   1   1  23      10622.45      10147.80       506.11 o                         
   2   1  23        235.09        316.27       168.47 o                         
   3   1  23      45516.74      44099.25      1387.14 o                         
   4   1  23         37.75       -140.91       348.31 o                         
   5   1  23      27950.66      32507.36      2096.88 o                         
   1   2  23        129.86        547.65       215.90 o                         
   2   2  23       1726.65       2171.30       309.76 o                         
   3   2  23        212.27        319.55       250.09 o                         
   4   2  23        234.36        352.42       358.49 o                         
   5   2  23        809.54       1119.22      1067.49 o                         
   0   3  23       3844.12       3676.79       606.10 o                         
   1   3  23      11437.64      10950.69       515.91 o                         
   2   3  23       1501.54       1703.12       316.10 o                         
   3   3  23      39148.54      38087.27      1110.85 o                         
   4   3  23         75.23        606.17       372.51 o                         
   5   3  23      24944.99      34287.20      3005.33 o                         
   1   4  23        281.20        254.56       256.92 o                         
   2   4  23        566.43        805.26       297.93 o                         
   3   4  23        281.18        138.77       311.15 o                         
   4   4  23        126.75        610.86       413.88 o                         
   0   5  23       7690.17       8481.44       561.76 o                         
   1   5  23       7515.38       6975.03       458.24 o                         
   2   5  23       2851.83       3262.77       393.72 o                         
   1   6  23        431.66        126.53       700.82 o                         
   2   0  24       7604.00       7132.30       960.53 o                         
   1   1  24      46347.06      44805.88      1438.87 o                         
   2   1  24        242.47        352.11       289.77 o                         
   3   1  24      10950.24      11088.76      1034.63 o                         
   5   1  24       7467.87       8610.56       989.21 o                         
   0   2  24      12003.73      11269.44       794.85 o                         
   1   2  24        244.38        326.11       238.59 o                         
   2   2  24       7868.11       7486.42       447.60 o                         
   3   2  24        679.38        639.67       264.24 o                         
   4   2  24       7691.62       7962.78      1492.18 o                         
   1   3  24      37243.20      37594.52      1235.39 o                         
   2   3  24       1504.44       1572.92       307.71 o                         
   3   3  24       7152.46       6710.53       504.79 o                         
   4   3  24       1579.89       1810.37       502.59 o                         
   0   4  24      10255.70       9169.63       629.78 o                         
   1   4  24        485.98        664.35       279.15 o                         
   2   4  24       5804.39       5999.34       485.89 o                         
   3   4  24       1534.54       1346.45       372.92 o                         
   1   5  24      26599.78      24188.47      1008.94 o                         
   2   0  25      15879.08      16655.82       821.06 o                         
   0   1  25        144.35        119.19       297.81 o                         
   1   1  25       3339.94       3668.62       385.54 o                         
   2   1  25         90.42        349.29       248.70 o                         
   3   1  25      13247.39      12643.81       610.12 o                         
   1   2  25        620.51        476.38       227.96 o                         
   2   2  25      17907.12      16655.98       569.16 o                         
   3   2  25         93.45         -0.71       269.89 o                         
   4   2  25      20333.14      17294.08      1120.27 o                         
   0   3  25       1175.31       1449.88       491.10 o                         
   1   3  25       3446.02       3233.05       418.73 o                         
   2   3  25        377.11        270.49       246.33 o                         
   3   3  25      12179.25      11877.13       585.43 o                         
   4   3  25        276.46       1315.33       434.99 o                         
   1   4  25       2341.28       2417.23       354.08 o                         
   2   4  25      13061.72      12509.23      1164.48 o                         
   3   4  25        112.61         83.19       762.34 o                         
   2   0  26      25907.28      27034.29       961.93 o                         
   1   1  26       1758.59       1968.85       258.43 o                         
   2   1  26         26.65         32.93       244.93 o                         
   3   1  26       6489.31       6483.42       726.86 o                         
   0   2  26      47468.27      48882.85      1447.79 o                         
   1   2  26        121.64         61.68       208.91 o                         
   2   2  26      24046.56      23295.41      1517.34 o                         
   3   2  26        941.49        610.55       359.50 o                         
   4   2  26       1613.85       1341.18       868.60 o                         
   1   3  26       1835.58       1570.03       298.59 o                         
   2   3  26        433.98        452.22       265.85 o                         
   3   3  26       6873.26       6633.98       487.50 o                         
   0   4  26      39374.30      35751.77      1469.46 o                         
   1   4  26        864.87       1074.51       317.90 o                         
   2   4  26      14778.87      17135.04      1714.48 o                         
   1   1  27       1521.69       1364.50       346.04 o                         
   2   1  27         84.06         31.38       262.27 o                         
   3   1  27       4535.22       4459.75       675.31 o                         
   1   2  27        947.95       1101.27       459.64 o                         
   2   2  27      20063.78      19425.16      1267.07 o                         
   3   2  27         54.79       -199.72       297.98 o                         
   0   3  27        803.86        585.15       335.16 o                         
   1   3  27       1288.01       1170.50       287.67 o                         
   2   3  27        191.88        262.02       258.94 o                         
   1   1  28      21924.46      22303.30       997.58 o                         
   2   1  28        165.04        382.39       363.17 o                         
   1   2  28        204.81        253.28       535.49 o                         
   2   2  28      12870.33      12774.20       619.70 o                         
   1   3  28      17496.56      16198.52       821.81 o                         
   1   1  29       5906.23       6253.58       695.58 o                         
   2   1  29        116.32        569.05       532.00 o                         
                                                                                
